# Supplementary material for: Genome-Wide Analysis of Transposon and Retroviral Insertions Reveals Preferential Integrations in Regions of DNA Flexibility
Source: G3 (Bethesda). 2016 Jan 26;6(4):805–17. doi: 10.1534/g3.115.026849 (PMC4825651; doi:10.1534/g3.115.026849)
Supplement: Supporting Information [file supp_g3.115.026849_TableS1.xlsx]

## Sheet: Sheet1
Table S1. Integration sites analyzed (Zv9)
	Ds selected								Ds unselected								Tol2 selected								MMLV
	Chromosome	Start	End	Name	Strand	Source			Chromosome	Start	End	Name	Strand	Source			Chromosome	Start	End	Name	Strand	Source			Chromosome	Start	End	Name	Strand	Source
	chr1	177127	177135	1_177127_177135_-	-	This work			chr1	117291	117299	1_117291_117299_+	+	This work			chr1	2689877	2689885	ET33-mi59C	-	Kondrychyn et al 2011			chr1	34093	34097	la010025	-	Varshney et al. 2013
	chr1	231234	231242	1_231234_231242_+	+	This work			chr1	1820417	1820425	1_1820417_1820425_-	-	This work			chr1	3152170	3152178	Gateways-77	+	Kondrychyn et al 2011			chr1	41307	41311	la028149	+	Varshney et al. 2013
	chr1	540156	540164	1_540156_540164_-	-	This work			chr1	2018835	2018843	1_2018835_2018843_-	-	This work			chr1	4109837	4109845	SAGp22B	+	Kawakami et al. 2010			chr1	68210	68214	la021342	+	Varshney et al. 2013
	chr1	624964	624972	1_624964_624972_+	+	This work			chr1	3011376	3011384	1_3011376_3011384_+	+	This work			chr1	6593022	6593030	SAG14A	-	Kawakami et al. 2010			chr1	90348	90352	la021364	+	Varshney et al. 2013
	chr1	846702	846710	1_846702_846710_+	+	This work			chr1	4175531	4175539	1_4175531_4175539_+	+	This work			chr1	7676904	7676912	Gateways-88B	-	Kondrychyn et al 2011			chr1	102438	102442	la013555	+	Varshney et al. 2013
	chr1	1567522	1567530	1_1567522_1567530_-	-	This work			chr1	6503428	6503436	1_6503428_6503436_+	+	This work			chr1	9956871	9956879	ET28	+	Kondrychyn et al 2011			chr1	228247	228251	la021055	+	Varshney et al. 2013
	chr1	3047607	3047615	1_3047607_3047615_-	-	This work			chr1	7992799	7992807	1_7992799_7992807_-	-	This work			chr1	22331998	22332006	SAGn22B	+	Kawakami et al. 2010			chr1	229479	229483	la028108	+	Varshney et al. 2013
	chr1	4458143	4458151	1_4458143_4458151_-	-	This work			chr1	8229111	8229119	1_8229111_8229119_+	+	This work			chr1	26897162	26897170	SAGn33D	-	Kawakami et al. 2010			chr1	241493	241497	la021066	-	Varshney et al. 2013
	chr1	4867731	4867739	1_4867731_4867739_-	-	This work			chr1	9606939	9606947	1_9606939_9606947_+	+	This work			chr1	28859383	28859391	gSAG67B	-	Kawakami et al. 2010			chr1	335694	335698	la013633	+	Varshney et al. 2013
	chr1	6669479	6669487	1_6669479_6669487_+	+	This work			chr1	10579497	10579505	1_10579497_10579505_+	+	This work			chr1	39166689	39166697	ET33-mi49	-	Kondrychyn et al 2011			chr1	369144	369148	la028139	+	Varshney et al. 2013
	chr1	7159947	7159955	1_7159947_7159955_+	+	This work			chr1	10782910	10782918	1_10782910_10782918_+	+	This work			chr1	41484319	41484327	SAGm1A	-	Kawakami et al. 2010			chr1	522198	522202	la013721	+	Varshney et al. 2013
	chr1	7232312	7232320	1_7232312_7232320_+	+	This work			chr1	11660975	11660983	1_11660975_11660983_-	-	This work			chr1	41871259	41871267	ET33-mi79	+	Kondrychyn et al 2011			chr1	523037	523041	la013722	-	Varshney et al. 2013
	chr1	8229111	8229119	1_8229111_8229119_+	+	This work			chr1	13248092	13248100	1_13248092_13248100_-	-	This work			chr1	45635312	45635320	Gateways-51A	+	Kondrychyn et al 2011			chr1	546984	546988	la021315	-	Varshney et al. 2013
	chr1	8329625	8329633	1_8329625_8329633_-	-	This work			chr1	14450237	14450245	1_14450237_14450245_+	+	This work			chr1	46074603	46074611	SAGn33E	+	Kawakami et al. 2010			chr1	571235	571239	la021330	-	Varshney et al. 2013
	chr1	10132811	10132819	1_10132811_10132819_+	+	This work			chr1	15242628	15242636	1_15242628_15242636_+	+	This work			chr1	47634974	47634982	Gateways-53A	-	Kondrychyn et al 2011			chr1	629600	629604	la021339	-	Varshney et al. 2013
	chr1	10155500	10155508	1_10155500_10155508_+	+	This work			chr1	16321035	16321043	1_16321035_16321043_-	-	This work			chr1	52344735	52344743	SAGm11C	-	Kawakami et al. 2010			chr1	644382	644386	la028196	-	Varshney et al. 2013
	chr1	10408573	10408581	1_10408573_10408581_+	+	This work			chr1	18373934	18373942	1_18373934_18373942_-	-	This work			chr1	60041762	60041770	ET33-mi15A	+	Kondrychyn et al 2011			chr1	712364	712368	la013753	-	Varshney et al. 2013
	chr1	11255903	11255911	1_11255903_11255911_-	-	This work			chr1	18624158	18624166	1_18624158_18624166_-	-	This work			chr10	3423950	3423958	ET33-mi2B	+	Kondrychyn et al 2011			chr1	767973	767977	la013755	-	Varshney et al. 2013
	chr1	11698082	11698090	1_11698082_11698090_-	-	This work			chr1	22414533	22414541	1_22414533_22414541_+	+	This work			chr10	5220171	5220179	ET33-mi9C-1	-	Kondrychyn et al 2011			chr1	774393	774397	la013759	+	Varshney et al. 2013
	chr1	11923803	11923811	1_11923803_11923811_-	-	This work			chr1	22916812	22916820	1_22916812_22916820_+	+	This work			chr10	9179338	9179346	gSAG269A	+	Kawakami et al. 2010			chr1	775832	775836	la013760	-	Varshney et al. 2013
	chr1	12763996	12764004	1_12763996_12764004_+	+	This work			chr1	23762140	23762148	1_23762140_23762148_+	+	This work			chr10	10547616	10547624	ET33-mi29B	-	Kondrychyn et al 2011			chr1	1005443	1005447	la013554	-	Varshney et al. 2013
	chr1	13914493	13914501	1_13914493_13914501_+	+	This work			chr1	23827055	23827063	1_23827055_23827063_+	+	This work			chr10	10745964	10745972	Gateways-86C	+	Kondrychyn et al 2011			chr1	1030268	1030272	la013557	+	Varshney et al. 2013
	chr1	14125908	14125916	1_14125908_14125916_-	-	This work			chr1	24169956	24169964	1_24169956_24169964_+	+	This work			chr10	14452138	14452146	ET33-mi10B	+	Kondrychyn et al 2011			chr1	1050273	1050277	la020971	-	Varshney et al. 2013
	chr1	14496442	14496450	1_14496442_14496450_+	+	This work			chr1	25630508	25630516	1_25630508_25630516_+	+	This work			chr10	16194490	16194498	SAG20A	-	Kawakami et al. 2010			chr1	1093098	1093102	la028085	-	Varshney et al. 2013
	chr1	14910212	14910220	1_14910212_14910220_+	+	This work			chr1	25877961	25877969	1_25877961_25877969_+	+	This work			chr10	20537823	20537831	Gateways-55	+	Kondrychyn et al 2011			chr1	1132049	1132053	la020976	+	Varshney et al. 2013
	chr1	17183335	17183343	1_17183335_17183343_-	-	This work			chr1	27811310	27811318	1_27811310_27811318_+	+	This work			chr10	20781462	20781470	gSAG6A	+	Kawakami et al. 2010			chr1	1157020	1157024	la020978	-	Varshney et al. 2013
	chr1	18938303	18938311	1_18938303_18938311_-	-	This work			chr1	29480641	29480649	1_29480641_29480649_-	-	This work			chr10	21511362	21511370	ET33-mi6B	+	Kondrychyn et al 2011			chr1	1189896	1189900	la028086	-	Varshney et al. 2013
	chr1	21428734	21428742	1_21428734_21428742_-	-	This work			chr1	30000706	30000714	1_30000706_30000714_+	+	This work			chr10	23648604	23648612	ET33-mi78	+	Kondrychyn et al 2011			chr1	1469800	1469804	la028094	+	Varshney et al. 2013
	chr1	21467691	21467699	1_21467691_21467699_-	-	This work			chr1	30321180	30321188	1_30321180_30321188_+	+	This work			chr11	626356	626364	ET33-mi14B	+	Kondrychyn et al 2011			chr1	1563731	1563735	la021006	+	Varshney et al. 2013
	chr1	22062790	22062798	1_22062790_22062798_+	+	This work			chr1	30392453	30392461	1_30392453_30392461_-	-	This work			chr11	3652945	3652953	ET33-mi5B	+	Kondrychyn et al 2011			chr1	1683421	1683425	la021012	+	Varshney et al. 2013
	chr1	22759133	22759141	1_22759133_22759141_+	+	This work			chr1	31275791	31275799	1_31275791_31275799_-	-	This work			chr11	5657757	5657765	Gateways-10B	-	Kondrychyn et al 2011			chr1	1749210	1749214	la021016	-	Varshney et al. 2013
	chr1	23382192	23382200	1_23382192_23382200_-	-	This work			chr1	32202907	32202915	1_32202907_32202915_-	-	This work			chr11	14670948	14670956	ET33-mi91A	-	Kondrychyn et al 2011			chr1	1866167	1866171	la013593	-	Varshney et al. 2013
	chr1	24468897	24468905	1_24468897_24468905_+	+	This work			chr1	32637991	32637999	1_32637991_32637999_+	+	This work			chr11	14697677	14697685	ET33-mi91C	-	Kondrychyn et al 2011			chr1	1945142	1945146	la021033	-	Varshney et al. 2013
	chr1	26607811	26607819	1_26607811_26607819_+	+	This work			chr1	33874607	33874615	1_33874607_33874615_-	-	This work			chr11	15975676	15975684	ET33-mi27A	-	Kondrychyn et al 2011			chr1	1992523	1992527	la013596	-	Varshney et al. 2013
	chr1	28043859	28043867	1_28043859_28043867_+	+	This work			chr1	34055118	34055126	1_34055118_34055126_+	+	This work			chr11	19410805	19410813	ET33-mi15B	+	Kondrychyn et al 2011			chr1	2018424	2018428	la028103	+	Varshney et al. 2013
	chr1	28081929	28081937	1_28081929_28081937_+	+	This work			chr1	34189091	34189099	1_34189091_34189099_-	-	This work			chr11	22091847	22091855	ET33-mi52	-	Kondrychyn et al 2011			chr1	2055643	2055647	la028104	-	Varshney et al. 2013
	chr1	28180936	28180944	1_28180936_28180944_-	-	This work			chr1	35603736	35603744	1_35603736_35603744_+	+	This work			chr11	23183157	23183165	SAGm17A	-	Kawakami et al. 2010			chr1	2092989	2092993	la028105	+	Varshney et al. 2013
	chr1	30000706	30000714	1_30000706_30000714_+	+	This work			chr1	39976138	39976146	1_39976138_39976146_-	-	This work			chr11	24818152	24818160	ET33-mi12	-	Kondrychyn et al 2011			chr1	2114352	2114356	la021045	-	Varshney et al. 2013
	chr1	31541735	31541743	1_31541735_31541743_-	-	This work			chr1	40267936	40267944	1_40267936_40267944_-	-	This work			chr11	28582834	28582842	ET33-mi44B	-	Kondrychyn et al 2011			chr1	2427030	2427034	la021069	+	Varshney et al. 2013
	chr1	32095215	32095223	1_32095215_32095223_+	+	This work			chr1	40964442	40964450	1_40964442_40964450_+	+	This work			chr11	28704274	28704282	SAGn10B	+	Kawakami et al. 2010			chr1	2805055	2805059	la011700	+	Varshney et al. 2013
	chr1	32202907	32202915	1_32202907_32202915_-	-	This work			chr1	40984405	40984413	1_40984405_40984413_+	+	This work			chr11	32960881	32960889	ET33-mi57	+	Kondrychyn et al 2011			chr1	3025408	3025412	la021119	-	Varshney et al. 2013
	chr1	32718735	32718743	1_32718735_32718743_+	+	This work			chr1	41172897	41172905	1_41172897_41172905_+	+	This work			chr11	39119035	39119043	ET7	+	Kondrychyn et al 2011			chr1	3135846	3135850	la013625	+	Varshney et al. 2013
	chr1	37806834	37806842	1_37806834_37806842_-	-	This work			chr1	43631800	43631808	1_43631800_43631808_-	-	This work			chr11	39748385	39748393	ET33-mi17A	-	Kondrychyn et al 2011			chr1	3275843	3275847	la021128	+	Varshney et al. 2013
	chr1	39685628	39685636	1_39685628_39685636_+	+	This work			chr1	44216060	44216068	1_44216060_44216068_+	+	This work			chr11	41506109	41506117	ET33-mi9D	+	Kondrychyn et al 2011			chr1	3286003	3286007	la028131	+	Varshney et al. 2013
	chr1	40764205	40764213	1_40764205_40764213_-	-	This work			chr1	45997436	45997444	1_45997436_45997444_+	+	This work			chr11	44899085	44899093	Gateways-90B	+	Kondrychyn et al 2011			chr1	3376362	3376366	la013634	+	Varshney et al. 2013
	chr1	40827618	40827626	1_40827618_40827626_-	-	This work			chr1	46250358	46250366	1_46250358_46250366_+	+	This work			chr12	4982389	4982397	ET33-mi71B	+	Kondrychyn et al 2011			chr1	3537212	3537216	la013639	+	Varshney et al. 2013
	chr1	41515119	41515127	1_41515119_41515127_-	-	This work			chr1	46845862	46845870	1_46845862_46845870_-	-	This work			chr12	6145509	6145517	SAG86A	-	Kawakami et al. 2010			chr1	3601490	3601494	la021148	-	Varshney et al. 2013
	chr1	42619978	42619986	1_42619978_42619986_-	-	This work			chr1	47245682	47245690	1_47245682_47245690_+	+	This work			chr12	9703229	9703237	ET23	-	Kondrychyn et al 2011			chr1	3799970	3799974	la021155	+	Varshney et al. 2013
	chr1	43507213	43507221	1_43507213_43507221_-	-	This work			chr1	47922826	47922834	1_47922826_47922834_+	+	This work			chr12	16138994	16139002	ET33-mi69-2	+	Kondrychyn et al 2011			chr1	4134822	4134826	la021185	+	Varshney et al. 2013
	chr1	44271871	44271879	1_44271871_44271879_+	+	This work			chr1	50686448	50686456	1_50686448_50686456_+	+	This work			chr12	16148461	16148469	ET33-mi69-1	-	Kondrychyn et al 2011			chr1	4167101	4167105	la021189	+	Varshney et al. 2013
	chr1	46379188	46379196	1_46379188_46379196_+	+	This work			chr1	52014042	52014050	1_52014042_52014050_+	+	This work			chr12	16510337	16510345	ET33-mi36B	-	Kondrychyn et al 2011			chr1	4171388	4171392	la013667	-	Varshney et al. 2013
	chr1	47574621	47574629	1_47574621_47574629_+	+	This work			chr1	53112847	53112855	1_53112847_53112855_-	-	This work			chr12	27400775	27400783	ET33-mi70-2	-	Kondrychyn et al 2011			chr1	4179599	4179603	la021191	+	Varshney et al. 2013
	chr1	47693699	47693707	1_47693699_47693707_+	+	This work			chr1	55483786	55483794	1_55483786_55483794_+	+	This work			chr12	32376698	32376706	ET33-mi5D	+	Kondrychyn et al 2011			chr1	4180030	4180034	la010278	+	Varshney et al. 2013
	chr1	48317520	48317528	1_48317520_48317528_+	+	This work			chr1	59350357	59350365	1_59350357_59350365_-	-	This work			chr12	34954597	34954605	SAGn28C	-	Kawakami et al. 2010			chr1	4184306	4184310	la013668	+	Varshney et al. 2013
	chr1	50250610	50250618	1_50250610_50250618_+	+	This work			chr10	377174	377182	10_377174_377182_+	+	This work			chr12	42312422	42312430	Gateways-11	-	Kondrychyn et al 2011			chr1	4247336	4247340	la021197	-	Varshney et al. 2013
	chr1	51364983	51364991	1_51364983_51364991_-	-	This work			chr10	926630	926638	10_926630_926638_+	+	This work			chr13	698766	698774	Gateways-34A	+	Kondrychyn et al 2011			chr1	4301889	4301893	la021199	+	Varshney et al. 2013
	chr1	51402799	51402807	1_51402799_51402807_+	+	This work			chr10	1149921	1149929	10_1149921_1149929_-	-	This work			chr13	3592954	3592962	Gateways-23-1	-	Kondrychyn et al 2011			chr1	4348638	4348642	la021200	+	Varshney et al. 2013
	chr1	52343973	52343981	1_52343973_52343981_+	+	This work			chr10	1605820	1605828	10_1605820_1605828_+	+	This work			chr13	4021229	4021237	gSAG76A	+	Kawakami et al. 2010			chr1	4413083	4413087	la013676	-	Varshney et al. 2013
	chr1	52483756	52483764	1_52483756_52483764_-	-	This work			chr10	2669016	2669024	10_2669016_2669024_-	-	This work			chr13	4822165	4822173	ET33-mi61A	-	Kondrychyn et al 2011			chr1	4451955	4451959	la028157	+	Varshney et al. 2013
	chr1	53791829	53791837	1_53791829_53791837_-	-	This work			chr10	3121932	3121940	10_3121932_3121940_-	-	This work			chr13	9387415	9387423	Gateways-63A	-	Kondrychyn et al 2011			chr1	4473233	4473237	la021208	+	Varshney et al. 2013
	chr1	54066503	54066511	1_54066503_54066511_-	-	This work			chr10	3435094	3435102	10_3435094_3435102_-	-	This work			chr13	22534084	22534092	Gateways-51C	-	Kondrychyn et al 2011			chr1	4494873	4494877	la013678	-	Varshney et al. 2013
	chr1	54203408	54203416	1_54203408_54203416_-	-	This work			chr10	4274756	4274764	10_4274756_4274764_+	+	This work			chr13	22809260	22809268	ET33-mi63C	+	Kondrychyn et al 2011			chr1	4520823	4520827	la021215	+	Varshney et al. 2013
	chr1	55684171	55684179	1_55684171_55684179_+	+	This work			chr10	6321529	6321537	10_6321529_6321537_+	+	This work			chr13	24671031	24671039	gSAG208A	+	Kawakami et al. 2010			chr1	4724452	4724456	la011313	-	Varshney et al. 2013
	chr1	55881149	55881157	1_55881149_55881157_+	+	This work			chr10	7521132	7521140	10_7521132_7521140_-	-	This work			chr13	29010279	29010287	ET33-mi42	-	Kondrychyn et al 2011			chr1	4801880	4801884	la028171	+	Varshney et al. 2013
	chr10	138606	138614	10_138606_138614_+	+	This work			chr10	7945624	7945632	10_7945624_7945632_+	+	This work			chr13	30203800	30203808	Gateways-21A	+	Kondrychyn et al 2011			chr1	4999223	4999227	la013705	+	Varshney et al. 2013
	chr10	377174	377182	10_377174_377182_+	+	This work			chr10	8570308	8570316	10_8570308_8570316_-	-	This work			chr13	33346043	33346051	Gateways-45A	+	Kondrychyn et al 2011			chr1	5024599	5024603	la021266	-	Varshney et al. 2013
	chr10	576485	576493	10_576485_576493_+	+	This work			chr10	10441970	10441978	10_10441970_10441978_+	+	This work			chr13	40229045	40229053	SAGn33B	-	Kawakami et al. 2010			chr1	5027085	5027089	la011444	-	Varshney et al. 2013
	chr10	677334	677342	10_677334_677342_+	+	This work			chr10	11154839	11154847	10_11154839_11154847_+	+	This work			chr14	1507638	1507646	Gateways-43-2	-	Kondrychyn et al 2011			chr1	5051778	5051782	la013710	+	Varshney et al. 2013
	chr10	956266	956274	10_956266_956274_-	-	This work			chr10	11823540	11823548	10_11823540_11823548_+	+	This work			chr14	1558565	1558573	ET33-mi3B	-	Kondrychyn et al 2011			chr1	5212778	5212782	la010736	-	Varshney et al. 2013
	chr10	2140166	2140174	10_2140166_2140174_-	-	This work			chr10	12281713	12281721	10_12281713_12281721_-	-	This work			chr14	6918996	6919004	ET33-mi48D	-	Kondrychyn et al 2011			chr1	5325724	5325728	la021301	+	Varshney et al. 2013
	chr10	3246904	3246912	10_3246904_3246912_+	+	This work			chr10	12473444	12473452	10_12473444_12473452_-	-	This work			chr14	9387092	9387100	Gateways-82	+	Kondrychyn et al 2011			chr1	5503959	5503963	la021317	+	Varshney et al. 2013
	chr10	3503221	3503229	10_3503221_3503229_-	-	This work			chr10	13821960	13821968	10_13821960_13821968_-	-	This work			chr14	10826346	10826354	ET33-mi33C	-	Kondrychyn et al 2011			chr1	5511116	5511120	la021318	+	Varshney et al. 2013
	chr10	4747220	4747228	10_4747220_4747228_-	-	This work			chr10	13976253	13976261	10_13976253_13976261_-	-	This work			chr14	18058238	18058246	ET33-mi67A	+	Kondrychyn et al 2011			chr1	5712180	5712184	la021329	+	Varshney et al. 2013
	chr10	6093524	6093532	10_6093524_6093532_+	+	This work			chr10	17071370	17071378	10_17071370_17071378_+	+	This work			chr14	19753050	19753058	Gateways-3	+	Kondrychyn et al 2011			chr1	6497780	6497784	la021341	+	Varshney et al. 2013
	chr10	6232350	6232358	10_6232350_6232358_+	+	This work			chr10	17768550	17768558	10_17768550_17768558_+	+	This work			chr14	27203001	27203009	Gateways-13	+	Kondrychyn et al 2011			chr1	6732077	6732081	la028197	+	Varshney et al. 2013
	chr10	7110974	7110982	10_7110974_7110982_+	+	This work			chr10	18582946	18582954	10_18582946_18582954_+	+	This work			chr14	27280779	27280787	ET33-K11	-	Kondrychyn et al 2011			chr1	6761796	6761800	la028198	+	Varshney et al. 2013
	chr10	7541206	7541214	10_7541206_7541214_+	+	This work			chr10	18595540	18595548	10_18595540_18595548_+	+	This work			chr14	27713826	27713834	ET33-mi20	+	Kondrychyn et al 2011			chr1	6834500	6834504	la021343	-	Varshney et al. 2013
	chr10	8154271	8154279	10_8154271_8154279_-	-	This work			chr10	18893888	18893896	10_18893888_18893896_+	+	This work			chr14	30710303	30710311	ET33-mi89B	+	Kondrychyn et al 2011			chr1	6936846	6936850	la010164	+	Varshney et al. 2013
	chr10	9169447	9169455	10_9169447_9169455_+	+	This work			chr10	20045991	20045999	10_20045991_20045999_+	+	This work			chr14	31479594	31479602	ET33-mi74B	+	Kondrychyn et al 2011			chr1	7085522	7085526	la028199	-	Varshney et al. 2013
	chr10	9223855	9223863	10_9223855_9223863_-	-	This work			chr10	20250113	20250121	10_20250113_20250121_+	+	This work			chr14	31496778	31496786	ET33-mi77-2	-	Kondrychyn et al 2011			chr1	7445230	7445234	la013754	-	Varshney et al. 2013
	chr10	9483789	9483797	10_9483789_9483797_-	-	This work			chr10	22863523	22863531	10_22863523_22863531_+	+	This work			chr14	32362139	32362147	ET33-mi76A	-	Kondrychyn et al 2011			chr1	7482703	7482707	la021346	+	Varshney et al. 2013
	chr10	9612777	9612785	10_9612777_9612785_+	+	This work			chr10	22993276	22993284	10_22993276_22993284_+	+	This work			chr14	32436593	32436601	ET33-mi93A-1	+	Kondrychyn et al 2011			chr1	7502521	7502525	la021347	+	Varshney et al. 2013
	chr10	9886972	9886980	10_9886972_9886980_+	+	This work			chr10	23826268	23826276	10_23826268_23826276_-	-	This work			chr14	32437432	32437440	ET33-mi93A-2	-	Kondrychyn et al 2011			chr1	7503400	7503404	la021348	+	Varshney et al. 2013
	chr10	11390264	11390272	10_11390264_11390272_-	-	This work			chr10	25220457	25220465	10_25220457_25220465_+	+	This work			chr14	32525215	32525223	ET33-mi3A	+	Kondrychyn et al 2011			chr1	7641603	7641607	la021349	-	Varshney et al. 2013
	chr10	14306599	14306607	10_14306599_14306607_+	+	This work			chr10	26253224	26253232	10_26253224_26253232_+	+	This work			chr14	32840631	32840639	ET33-mi1B	+	Kondrychyn et al 2011			chr1	7641880	7641884	la021350	-	Varshney et al. 2013
	chr10	15074446	15074454	10_15074446_15074454_+	+	This work			chr10	28458925	28458933	10_28458925_28458933_+	+	This work			chr14	32862346	32862354	ET33-mi66	+	Kondrychyn et al 2011			chr1	7723735	7723739	la021352	+	Varshney et al. 2013
	chr10	15441162	15441170	10_15441162_15441170_-	-	This work			chr10	28805347	28805355	10_28805347_28805355_-	-	This work			chr14	32895233	32895241	ET33	+	Kondrychyn et al 2011			chr1	7728175	7728179	la013756	+	Varshney et al. 2013
	chr10	16004743	16004751	10_16004743_16004751_-	-	This work			chr10	28984643	28984651	10_28984643_28984651_+	+	This work			chr14	33036520	33036528	ET33-mi59B	+	Kondrychyn et al 2011			chr1	7728231	7728235	la028200	+	Varshney et al. 2013
	chr10	16031089	16031097	10_16031089_16031097_+	+	This work			chr10	29434136	29434144	10_29434136_29434144_+	+	This work			chr14	33125122	33125130	ET33-mi28	-	Kondrychyn et al 2011			chr1	7728368	7728372	la013757	+	Varshney et al. 2013
	chr10	16781904	16781912	10_16781904_16781912_+	+	This work			chr10	29512725	29512733	10_29512725_29512733_+	+	This work			chr14	33273676	33273684	ET33-mi23B	-	Kondrychyn et al 2011			chr1	7728460	7728464	la013758	+	Varshney et al. 2013
	chr10	16945452	16945460	10_16945452_16945460_-	-	This work			chr10	31664496	31664504	10_31664496_31664504_+	+	This work			chr14	36489780	36489788	SAGp57A	-	Kawakami et al. 2010			chr1	7781649	7781653	la028201	+	Varshney et al. 2013
	chr10	16947648	16947656	10_16947648_16947656_+	+	This work			chr10	32787402	32787410	10_32787402_32787410_+	+	This work			chr14	37059337	37059345	ET33-mi5A	+	Kondrychyn et al 2011			chr1	7975345	7975349	la021354	+	Varshney et al. 2013
	chr10	16978050	16978058	10_16978050_16978058_+	+	This work			chr10	33151190	33151198	10_33151190_33151198_-	-	This work			chr14	39076949	39076957	ET32	-	Kondrychyn et al 2011			chr1	8057088	8057092	la021355	-	Varshney et al. 2013
	chr10	19411753	19411761	10_19411753_19411761_+	+	This work			chr10	38881075	38881083	10_38881075_38881083_+	+	This work			chr14	41603588	41603596	ET33-mi44A	-	Kondrychyn et al 2011			chr1	8145084	8145088	la021356	-	Varshney et al. 2013
	chr10	19778035	19778043	10_19778035_19778043_-	-	This work			chr10	41690963	41690971	10_41690963_41690971_+	+	This work			chr14	48972271	48972279	ET33-10	-	Kondrychyn et al 2011			chr1	8200035	8200039	la021357	+	Varshney et al. 2013
	chr10	22026966	22026974	10_22026966_22026974_-	-	This work			chr10	43278662	43278670	10_43278662_43278670_+	+	This work			chr14	48972271	48972279	ET33-D10	-	Kondrychyn et al 2011			chr1	8230433	8230437	la021358	-	Varshney et al. 2013
	chr10	22323187	22323195	10_22323187_22323195_+	+	This work			chr10	43356070	43356078	10_43356070_43356078_-	-	This work			chr14	49449083	49449091	ET33-mi2A	+	Kondrychyn et al 2011			chr1	8487120	8487124	la013762	-	Varshney et al. 2013
	chr10	22957347	22957355	10_22957347_22957355_-	-	This work			chr10	44001008	44001016	10_44001008_44001016_+	+	This work			chr15	5848582	5848590	gSAG37A	-	Kawakami et al. 2010			chr1	8734509	8734513	la013763	+	Varshney et al. 2013
	chr10	24389967	24389975	10_24389967_24389975_+	+	This work			chr10	45014918	45014926	10_45014918_45014926_+	+	This work			chr15	9581199	9581207	ET33-mi8	+	Kondrychyn et al 2011			chr1	8807720	8807724	la013764	-	Varshney et al. 2013
	chr10	24609217	24609225	10_24609217_24609225_-	-	This work			chr10	45677232	45677240	10_45677232_45677240_-	-	This work			chr15	15767109	15767117	Gateways-20	-	Kondrychyn et al 2011			chr1	8971663	8971667	la021361	-	Varshney et al. 2013
	chr10	25974625	25974633	10_25974625_25974633_-	-	This work			chr10	45957595	45957603	10_45957595_45957603_+	+	This work			chr15	22861813	22861821	Gateways-52C	-	Kondrychyn et al 2011			chr1	8990552	8990556	la021362	+	Varshney et al. 2013
	chr10	26331793	26331801	10_26331793_26331801_+	+	This work			chr11	33792	33800	11_33792_33800_+	+	This work			chr15	24761062	24761070	SAGn47A	-	Kawakami et al. 2010			chr1	9014618	9014622	la021363	-	Varshney et al. 2013
	chr10	26356572	26356580	10_26356572_26356580_+	+	This work			chr11	949071	949079	11_949071_949079_-	-	This work			chr15	24859747	24859755	ET25-1	-	Kondrychyn et al 2011			chr1	9023774	9023778	la028202	-	Varshney et al. 2013
	chr10	26989904	26989912	10_26989904_26989912_-	-	This work			chr11	2056827	2056835	11_2056827_2056835_+	+	This work			chr15	27804825	27804833	ET33-mi40	+	Kondrychyn et al 2011			chr1	9089392	9089396	la021365	-	Varshney et al. 2013
	chr10	28203615	28203623	10_28203615_28203623_+	+	This work			chr11	2406176	2406184	11_2406176_2406184_+	+	This work			chr15	29012446	29012454	SAGp4A	-	Kawakami et al. 2010			chr1	9123660	9123664	la028203	-	Varshney et al. 2013
	chr10	28616340	28616348	10_28616340_28616348_+	+	This work			chr11	3008537	3008545	11_3008537_3008545_+	+	This work			chr15	31909325	31909333	ET33-mi64	+	Kondrychyn et al 2011			chr1	9287541	9287545	la021366	-	Varshney et al. 2013
	chr10	28984095	28984103	10_28984095_28984103_-	-	This work			chr11	5725378	5725386	11_5725378_5725386_+	+	This work			chr15	34509794	34509802	ET33-mi67B	+	Kondrychyn et al 2011			chr1	9304440	9304444	la010962	-	Varshney et al. 2013
	chr10	29571618	29571626	10_29571618_29571626_-	-	This work			chr11	7246583	7246591	11_7246583_7246591_-	-	This work			chr15	34784332	34784340	ET33-mi63A	-	Kondrychyn et al 2011			chr1	9612251	9612255	la013765	-	Varshney et al. 2013
	chr10	30241376	30241384	10_30241376_30241384_+	+	This work			chr11	7517760	7517768	11_7517760_7517768_-	-	This work			chr15	35422573	35422581	ET33-mi58B	-	Kondrychyn et al 2011			chr1	9851958	9851962	la021368	+	Varshney et al. 2013
	chr10	30281869	30281877	10_30281869_30281877_+	+	This work			chr11	10150164	10150172	11_10150164_10150172_+	+	This work			chr15	39608858	39608866	Gateways-71E	-	Kondrychyn et al 2011			chr1	9884312	9884316	la028204	-	Varshney et al. 2013
	chr10	31560589	31560597	10_31560589_31560597_-	-	This work			chr11	10202215	10202223	11_10202215_10202223_-	-	This work			chr15	43040997	43041005	Gateways-54	+	Kondrychyn et al 2011			chr1	9972798	9972802	la013766	-	Varshney et al. 2013
	chr10	32042915	32042923	10_32042915_32042923_+	+	This work			chr11	10529380	10529388	11_10529380_10529388_+	+	This work			chr16	1278694	1278702	ET33-mi32B	+	Kondrychyn et al 2011			chr1	9976688	9976692	la021371	+	Varshney et al. 2013
	chr10	32427758	32427766	10_32427758_32427766_-	-	This work			chr11	10592358	10592366	11_10592358_10592366_+	+	This work			chr16	8358818	8358826	Gateways-60A	-	Kondrychyn et al 2011			chr1	10305659	10305663	la028084	+	Varshney et al. 2013
	chr10	32518516	32518524	10_32518516_32518524_+	+	This work			chr11	11132503	11132511	11_11132503_11132511_-	-	This work			chr16	9181615	9181623	Gateways-64C	+	Kondrychyn et al 2011			chr1	10457874	10457878	la020970	+	Varshney et al. 2013
	chr10	33365483	33365491	10_33365483_33365491_+	+	This work			chr11	14479034	14479042	11_14479034_14479042_+	+	This work			chr16	14378710	14378718	ET33-mi5G	+	Kondrychyn et al 2011			chr1	11031308	11031312	la010814	-	Varshney et al. 2013
	chr10	33996000	33996008	10_33996000_33996008_-	-	This work			chr11	14505985	14505993	11_14505985_14505993_+	+	This work			chr16	15021358	15021366	ET33-mi70-1	-	Kondrychyn et al 2011			chr1	11059776	11059780	la010455	+	Varshney et al. 2013
	chr10	35191629	35191637	10_35191629_35191637_-	-	This work			chr11	15213584	15213592	11_15213584_15213592_+	+	This work			chr16	18304447	18304455	Gateways-57D	-	Kondrychyn et al 2011			chr1	11144807	11144811	la013559	-	Varshney et al. 2013
	chr10	35948643	35948651	10_35948643_35948651_+	+	This work			chr11	15846705	15846713	11_15846705_15846713_-	-	This work			chr16	29730721	29730729	ET16	-	Kondrychyn et al 2011			chr1	11221054	11221058	la020974	+	Varshney et al. 2013
	chr10	36608580	36608588	10_36608580_36608588_-	-	This work			chr11	16405302	16405310	11_16405302_16405310_+	+	This work			chr16	34129237	34129245	ET33-H23	+	Kondrychyn et al 2011			chr1	11287407	11287411	la020975	+	Varshney et al. 2013
	chr10	38295190	38295198	10_38295190_38295198_+	+	This work			chr11	16775864	16775872	11_16775864_16775872_-	-	This work			chr16	34576590	34576598	ET33-mi10A	+	Kondrychyn et al 2011			chr1	11303367	11303371	la013560	+	Varshney et al. 2013
	chr10	39111748	39111756	10_39111748_39111756_+	+	This work			chr11	18006735	18006743	11_18006735_18006743_+	+	This work			chr16	42151712	42151720	ET33-mi4	+	Kondrychyn et al 2011			chr1	11440260	11440264	la020977	-	Varshney et al. 2013
	chr10	41000217	41000225	10_41000217_41000225_+	+	This work			chr11	19260863	19260871	11_19260863_19260871_+	+	This work			chr16	56334436	56334444	ET33-mi75A	-	Kondrychyn et al 2011			chr1	11609980	11609984	la013561	-	Varshney et al. 2013
	chr10	41269283	41269291	10_41269283_41269291_+	+	This work			chr11	21424351	21424359	11_21424351_21424359_-	-	This work			chr16	56653677	56653685	Gateways-37A	-	Kondrychyn et al 2011			chr1	11758206	11758210	la020980	-	Varshney et al. 2013
	chr10	42330755	42330763	10_42330755_42330763_-	-	This work			chr11	22534282	22534290	11_22534282_22534290_+	+	This work			chr16	58319422	58319430	ET33-A1	-	Kondrychyn et al 2011			chr1	11900338	11900342	la020981	-	Varshney et al. 2013
	chr10	42498044	42498052	10_42498044_42498052_-	-	This work			chr11	24564223	24564231	11_24564223_24564231_+	+	This work			chr17	1925757	1925765	ET33-mi75C	+	Kondrychyn et al 2011			chr1	12145233	12145237	la020982	-	Varshney et al. 2013
	chr10	43908389	43908397	10_43908389_43908397_+	+	This work			chr11	24609453	24609461	11_24609453_24609461_+	+	This work			chr17	7871130	7871138	ET33-mi17Aix	-	Kondrychyn et al 2011			chr1	12157395	12157399	la020983	-	Varshney et al. 2013
	chr10	46282322	46282330	10_46282322_46282330_-	-	This work			chr11	25708326	25708334	11_25708326_25708334_-	-	This work			chr17	20434882	20434890	SAGn15C	+	Kawakami et al. 2010			chr1	12161151	12161155	la013564	+	Varshney et al. 2013
	chr11	33792	33800	11_33792_33800_+	+	This work			chr11	26432958	26432966	11_26432958_26432966_-	-	This work			chr17	20753514	20753522	SAGn25A	+	Kawakami et al. 2010			chr1	12344769	12344773	la020984	-	Varshney et al. 2013
	chr11	142660	142668	11_142660_142668_+	+	This work			chr11	26435554	26435562	11_26435554_26435562_-	-	This work			chr17	21539254	21539262	ET33-mi96A	+	Kondrychyn et al 2011			chr1	12442723	12442727	la010979	-	Varshney et al. 2013
	chr11	323155	323163	11_323155_323163_+	+	This work			chr11	28462763	28462771	11_28462763_28462771_+	+	This work			chr17	22237606	22237614	Gateways-90C	-	Kondrychyn et al 2011			chr1	12699434	12699438	la013566	+	Varshney et al. 2013
	chr11	515827	515835	11_515827_515835_-	-	This work			chr11	29434391	29434399	11_29434391_29434399_-	-	This work			chr17	22416393	22416401	Gateways-4A	-	Kondrychyn et al 2011			chr1	12700524	12700528	la020985	-	Varshney et al. 2013
	chr11	1710448	1710456	11_1710448_1710456_-	-	This work			chr11	29535084	29535092	11_29535084_29535092_+	+	This work			chr17	26729365	26729373	SAGn33C	+	Kawakami et al. 2010			chr1	12874101	12874105	la028087	+	Varshney et al. 2013
	chr11	2342609	2342617	11_2342609_2342617_-	-	This work			chr11	30104372	30104380	11_30104372_30104380_-	-	This work			chr17	33095208	33095216	Gateways-50A	-	Kondrychyn et al 2011			chr1	12919445	12919449	la020986	-	Varshney et al. 2013
	chr11	2797349	2797357	11_2797349_2797357_-	-	This work			chr11	30933681	30933689	11_30933681_30933689_-	-	This work			chr17	36881291	36881299	Gateways-41B	-	Kondrychyn et al 2011			chr1	12935543	12935547	la013568	-	Varshney et al. 2013
	chr11	2840293	2840301	11_2840293_2840301_-	-	This work			chr11	31072787	31072795	11_31072787_31072795_-	-	This work			chr17	49974287	49974295	SAGn9A	+	Kawakami et al. 2010			chr1	12964438	12964442	la028088	+	Varshney et al. 2013
	chr11	4994792	4994800	11_4994792_4994800_+	+	This work			chr11	32106533	32106541	11_32106533_32106541_+	+	This work			chr17	53231504	53231512	SAGm11B	-	Kawakami et al. 2010			chr1	12979818	12979822	la028089	-	Varshney et al. 2013
	chr11	5535960	5535968	11_5535960_5535968_+	+	This work			chr11	32979948	32979956	11_32979948_32979956_+	+	This work			chr17	53234116	53234124	Gateways-71B	-	Kondrychyn et al 2011			chr1	13212396	13212400	la013569	-	Varshney et al. 2013
	chr11	5739925	5739933	11_5739925_5739933_-	-	This work			chr11	33951642	33951650	11_33951642_33951650_-	-	This work			chr18	633897	633905	ET33-mi92B	-	Kondrychyn et al 2011			chr1	13244188	13244192	la028090	-	Varshney et al. 2013
	chr11	6425570	6425578	11_6425570_6425578_+	+	This work			chr11	34574686	34574694	11_34574686_34574694_-	-	This work			chr18	8337761	8337769	Gateways-69A	+	Kondrychyn et al 2011			chr1	13339747	13339751	la013570	-	Varshney et al. 2013
	chr11	7538721	7538729	11_7538721_7538729_-	-	This work			chr11	35018001	35018009	11_35018001_35018009_+	+	This work			chr18	18246956	18246964	ET33-mi9A	-	Kondrychyn et al 2011			chr1	13340875	13340879	la013571	-	Varshney et al. 2013
	chr11	7694562	7694570	11_7694562_7694570_-	-	This work			chr11	35022818	35022826	11_35022818_35022826_-	-	This work			chr18	25405977	25405985	SAGn10A	-	Kawakami et al. 2010			chr1	13664518	13664522	la020993	+	Varshney et al. 2013
	chr11	8354339	8354347	11_8354339_8354347_+	+	This work			chr11	36094404	36094412	11_36094404_36094412_+	+	This work			chr18	34240118	34240126	ET33-J12B	+	Kondrychyn et al 2011			chr1	14043263	14043267	la020994	+	Varshney et al. 2013
	chr11	8990166	8990174	11_8990166_8990174_+	+	This work			chr11	36138829	36138837	11_36138829_36138837_+	+	This work			chr18	34419129	34419137	Gateways-72	+	Kondrychyn et al 2011			chr1	14046643	14046647	la028091	-	Varshney et al. 2013
	chr11	9542859	9542867	11_9542859_9542867_+	+	This work			chr11	36486764	36486772	11_36486764_36486772_-	-	This work			chr18	38754584	38754592	SAGn2	+	Kawakami et al. 2010			chr1	14047969	14047973	la028092	-	Varshney et al. 2013
	chr11	11335900	11335908	11_11335900_11335908_-	-	This work			chr11	40967964	40967972	11_40967964_40967972_+	+	This work			chr18	42550636	42550644	Gateways-76	-	Kondrychyn et al 2011			chr1	14055625	14055629	la028093	-	Varshney et al. 2013
	chr11	11604464	11604472	11_11604464_11604472_+	+	This work			chr11	43345070	43345078	11_43345070_43345078_+	+	This work			chr18	42624798	42624806	SAGn39C	+	Kawakami et al. 2010			chr1	14098049	14098053	la020995	-	Varshney et al. 2013
	chr11	12254870	12254878	11_12254870_12254878_+	+	This work			chr11	44446081	44446089	11_44446081_44446089_+	+	This work			chr18	44269322	44269330	ET33-mi74C	+	Kondrychyn et al 2011			chr1	14150695	14150699	la020996	-	Varshney et al. 2013
	chr11	13705814	13705822	11_13705814_13705822_+	+	This work			chr11	46484093	46484101	11_46484093_46484101_+	+	This work			chr18	47247596	47247604	ET33-mi101-2	-	Kondrychyn et al 2011			chr1	14154446	14154450	la013572	+	Varshney et al. 2013
	chr11	13793803	13793811	11_13793803_13793811_+	+	This work			chr11	46565638	46565646	11_46565638_46565646_-	-	This work			chr19	1833492	1833500	ET33-mi94C	-	Kondrychyn et al 2011			chr1	14237403	14237407	la020997	-	Varshney et al. 2013
	chr11	14387366	14387374	11_14387366_14387374_-	-	This work			chr12	1437995	1438003	12_1437995_1438003_-	-	This work			chr19	2489358	2489366	Gateways-2A	-	Kondrychyn et al 2011			chr1	14411480	14411484	la020998	-	Varshney et al. 2013
	chr11	14910133	14910141	11_14910133_14910141_-	-	This work			chr12	1759496	1759504	12_1759496_1759504_+	+	This work			chr19	5010682	5010690	Gateways-67A	-	Kondrychyn et al 2011			chr1	14558805	14558809	la020999	+	Varshney et al. 2013
	chr11	17812247	17812255	11_17812247_17812255_-	-	This work			chr12	2114740	2114748	12_2114740_2114748_-	-	This work			chr19	8172458	8172466	gSAG148A	-	Kawakami et al. 2010			chr1	14626660	14626664	la013575	+	Varshney et al. 2013
	chr11	17889881	17889889	11_17889881_17889889_-	-	This work			chr12	2719932	2719940	12_2719932_2719940_+	+	This work			chr19	9158297	9158305	ET33-15	+	Kondrychyn et al 2011			chr1	14779874	14779878	la021000	-	Varshney et al. 2013
	chr11	18065197	18065205	11_18065197_18065205_+	+	This work			chr12	3158959	3158967	12_3158959_3158967_+	+	This work			chr19	10791899	10791907	ET33-mi91B	-	Kondrychyn et al 2011			chr1	15157503	15157507	la021001	-	Varshney et al. 2013
	chr11	19123457	19123465	11_19123457_19123465_-	-	This work			chr12	3652596	3652604	12_3652596_3652604_-	-	This work			chr19	11118807	11118815	ET33-mi56B	+	Kondrychyn et al 2011			chr1	15209089	15209093	la013576	+	Varshney et al. 2013
	chr11	21327202	21327210	11_21327202_21327210_+	+	This work			chr12	4291358	4291366	12_4291358_4291366_+	+	This work			chr19	19225725	19225733	Gateways-35	-	Kondrychyn et al 2011			chr1	15357075	15357079	la021002	-	Varshney et al. 2013
	chr11	22534282	22534290	11_22534282_22534290_+	+	This work			chr12	5301546	5301554	12_5301546_5301554_-	-	This work			chr19	20241639	20241647	ET17-1	-	Kondrychyn et al 2011			chr1	15373288	15373292	la021003	+	Varshney et al. 2013
	chr11	24198522	24198530	11_24198522_24198530_+	+	This work			chr12	5305803	5305811	12_5305803_5305811_+	+	This work			chr19	44224127	44224135	ET33-mi22A	+	Kondrychyn et al 2011			chr1	15426247	15426251	la013577	+	Varshney et al. 2013
	chr11	24301148	24301156	11_24301148_24301156_+	+	This work			chr12	5670266	5670274	12_5670266_5670274_+	+	This work			chr19	45743932	45743940	ET33-mi47	-	Kondrychyn et al 2011			chr1	15434215	15434219	la028095	-	Varshney et al. 2013
	chr11	25175042	25175050	11_25175042_25175050_+	+	This work			chr12	6956467	6956475	12_6956467_6956475_+	+	This work			chr19	45784700	45784708	Gateways-78	+	Kondrychyn et al 2011			chr1	15495899	15495903	la021005	-	Varshney et al. 2013
	chr11	25708326	25708334	11_25708326_25708334_-	-	This work			chr12	7750545	7750553	12_7750545_7750553_-	-	This work			chr19	47295493	47295501	ET33-mi15C	-	Kondrychyn et al 2011			chr1	15505022	15505026	la028096	+	Varshney et al. 2013
	chr11	27379715	27379723	11_27379715_27379723_-	-	This work			chr12	8084915	8084923	12_8084915_8084923_-	-	This work			chr2	152217	152225	Gateways-24	+	Kondrychyn et al 2011			chr1	15809147	15809151	la021007	+	Varshney et al. 2013
	chr11	28462763	28462771	11_28462763_28462771_+	+	This work			chr12	11121743	11121751	12_11121743_11121751_+	+	This work			chr2	492179	492187	SAGn15B	+	Kawakami et al. 2010			chr1	15840243	15840247	la021008	-	Varshney et al. 2013
	chr11	28470739	28470747	11_28470739_28470747_+	+	This work			chr12	12255382	12255390	12_12255382_12255390_-	-	This work			chr2	801150	801158	SAGm14A	-	Kawakami et al. 2010			chr1	16051289	16051293	la011111	+	Varshney et al. 2013
	chr11	28567652	28567660	11_28567652_28567660_+	+	This work			chr12	12456204	12456212	12_12456204_12456212_-	-	This work			chr2	10209191	10209199	ET33-mi86A	-	Kondrychyn et al 2011			chr1	16057195	16057199	la021009	+	Varshney et al. 2013
	chr11	29423525	29423533	11_29423525_29423533_-	-	This work			chr12	14792537	14792545	12_14792537_14792545_-	-	This work			chr2	11470590	11470598	ET33-mi50	-	Kondrychyn et al 2011			chr1	16063703	16063707	la028097	+	Varshney et al. 2013
	chr11	29834071	29834079	11_29834071_29834079_-	-	This work			chr12	17452159	17452167	12_17452159_17452167_+	+	This work			chr2	11761081	11761089	gSAG337A	-	Kawakami et al. 2010			chr1	16299542	16299546	la021010	+	Varshney et al. 2013
	chr11	31036405	31036413	11_31036405_31036413_-	-	This work			chr12	17709436	17709444	12_17709436_17709444_-	-	This work			chr2	13055874	13055882	gSAG62A	-	Kawakami et al. 2010			chr1	16301370	16301374	la013579	+	Varshney et al. 2013
	chr11	31082334	31082342	11_31082334_31082342_-	-	This work			chr12	18150598	18150606	12_18150598_18150606_+	+	This work			chr2	15178774	15178782	ET33-mi34	+	Kondrychyn et al 2011			chr1	16328827	16328831	la011400	-	Varshney et al. 2013
	chr11	31787761	31787769	11_31787761_31787769_+	+	This work			chr12	18491369	18491377	12_18491369_18491377_+	+	This work			chr2	18150177	18150185	gSAG81B	-	Kawakami et al. 2010			chr1	16436606	16436610	la021011	-	Varshney et al. 2013
	chr11	32715797	32715805	11_32715797_32715805_-	-	This work			chr12	19128149	19128157	12_19128149_19128157_+	+	This work			chr2	18472350	18472358	Gateways-38A	-	Kondrychyn et al 2011			chr1	16867830	16867834	la028098	-	Varshney et al. 2013
	chr11	32718169	32718177	11_32718169_32718177_+	+	This work			chr12	19438737	19438745	12_19438737_19438745_-	-	This work			chr2	19438935	19438943	Gateways-81D	-	Kondrychyn et al 2011			chr1	17333638	17333642	la021013	-	Varshney et al. 2013
	chr11	33325764	33325772	11_33325764_33325772_-	-	This work			chr12	19449018	19449026	12_19449018_19449026_-	-	This work			chr2	19713128	19713136	ET15-1	+	Kondrychyn et al 2011			chr1	17355476	17355480	la021014	+	Varshney et al. 2013
	chr11	35071049	35071057	11_35071049_35071057_-	-	This work			chr12	19737003	19737011	12_19737003_19737011_+	+	This work			chr2	25226570	25226578	ET33-mi37A	+	Kondrychyn et al 2011			chr1	17371148	17371152	la021015	+	Varshney et al. 2013
	chr11	37259295	37259303	11_37259295_37259303_-	-	This work			chr12	20344972	20344980	12_20344972_20344980_-	-	This work			chr2	27814122	27814130	Gateways-58-1	+	Kondrychyn et al 2011			chr1	17435829	17435833	la028099	+	Varshney et al. 2013
	chr11	37937733	37937741	11_37937733_37937741_-	-	This work			chr12	21891215	21891223	12_21891215_21891223_+	+	This work			chr2	32985000	32985008	Gateways-81B	-	Kondrychyn et al 2011			chr1	17478093	17478097	la028100	-	Varshney et al. 2013
	chr11	39799832	39799840	11_39799832_39799840_+	+	This work			chr12	21891215	21891223	12_21891215_21891223_+	+	This work			chr2	43426554	43426562	ET33-mi84	-	Kondrychyn et al 2011			chr1	17541432	17541436	la013581	-	Varshney et al. 2013
	chr11	41870621	41870629	11_41870621_41870629_+	+	This work			chr12	23089802	23089810	12_23089802_23089810_-	-	This work			chr2	43848308	43848316	ET33-mi1A	-	Kondrychyn et al 2011			chr1	17560730	17560734	la021018	+	Varshney et al. 2013
	chr11	43749065	43749073	11_43749065_43749073_-	-	This work			chr12	23236330	23236338	12_23236330_23236338_+	+	This work			chr2	44183808	44183816	Gateways-71A	+	Kondrychyn et al 2011			chr1	17571826	17571830	la013582	+	Varshney et al. 2013
	chr11	43863865	43863873	11_43863865_43863873_+	+	This work			chr12	23390818	23390826	12_23390818_23390826_+	+	This work			chr2	45647080	45647088	Gateways-57A	+	Kondrychyn et al 2011			chr1	17572024	17572028	la010331	+	Varshney et al. 2013
	chr11	43987969	43987977	11_43987969_43987977_-	-	This work			chr12	27573934	27573942	12_27573934_27573942_+	+	This work			chr2	54120461	54120469	ET17-2	-	Kondrychyn et al 2011			chr1	17590557	17590561	la021019	-	Varshney et al. 2013
	chr11	44038859	44038867	11_44038859_44038867_+	+	This work			chr12	28475884	28475892	12_28475884_28475892_-	-	This work			chr2	56951961	56951969	gSAG298A	-	Kawakami et al. 2010			chr1	17600720	17600724	la021020	+	Varshney et al. 2013
	chr12	405117	405125	12_405117_405125_+	+	This work			chr12	30389264	30389272	12_30389264_30389272_+	+	This work			chr20	945836	945844	ET33-mi23A	-	Kondrychyn et al 2011			chr1	17601114	17601118	la013583	+	Varshney et al. 2013
	chr12	1759496	1759504	12_1759496_1759504_+	+	This work			chr12	31696850	31696858	12_31696850_31696858_-	-	This work			chr20	4073911	4073919	ET33-mi39B	-	Kondrychyn et al 2011			chr1	17601571	17601575	la013584	+	Varshney et al. 2013
	chr12	3394194	3394202	12_3394194_3394202_-	-	This work			chr12	32221542	32221550	12_32221542_32221550_-	-	This work			chr20	5318534	5318542	ET33-mi32C	-	Kondrychyn et al 2011			chr1	17602081	17602085	la010773	-	Varshney et al. 2013
	chr12	4515846	4515854	12_4515846_4515854_-	-	This work			chr12	32425245	32425253	12_32425245_32425253_-	-	This work			chr20	5953756	5953764	ET33-mi61B	+	Kondrychyn et al 2011			chr1	17818053	17818057	la013586	+	Varshney et al. 2013
	chr12	6110574	6110582	12_6110574_6110582_-	-	This work			chr12	33115814	33115822	12_33115814_33115822_+	+	This work			chr20	6734329	6734337	SAGm17B	+	Kawakami et al. 2010			chr1	17836832	17836836	la013587	+	Varshney et al. 2013
	chr12	7469411	7469419	12_7469411_7469419_-	-	This work			chr12	35710147	35710155	12_35710147_35710155_+	+	This work			chr20	6917958	6917966	ET30-2	+	Kondrychyn et al 2011			chr1	17941127	17941131	la013588	-	Varshney et al. 2013
	chr12	8061942	8061950	12_8061942_8061950_-	-	This work			chr12	36239691	36239699	12_36239691_36239699_+	+	This work			chr20	14703042	14703050	Gateways-36	-	Kondrychyn et al 2011			chr1	18175456	18175460	la021022	+	Varshney et al. 2013
	chr12	8084915	8084923	12_8084915_8084923_-	-	This work			chr12	36335316	36335324	12_36335316_36335324_-	-	This work			chr20	16211340	16211348	ET33-mi5C	+	Kondrychyn et al 2011			chr1	18390970	18390974	la021023	+	Varshney et al. 2013
	chr12	8179618	8179626	12_8179618_8179626_+	+	This work			chr12	36618900	36618908	12_36618900_36618908_+	+	This work			chr20	22578179	22578187	ET30-1	+	Kondrychyn et al 2011			chr1	18399584	18399588	la028101	-	Varshney et al. 2013
	chr12	8280196	8280204	12_8280196_8280204_+	+	This work			chr12	37593496	37593504	12_37593496_37593504_-	-	This work			chr20	22926698	22926706	ET37	-	Kondrychyn et al 2011			chr1	18402531	18402535	la021024	+	Varshney et al. 2013
	chr12	8502225	8502233	12_8502225_8502233_+	+	This work			chr12	39287608	39287616	12_39287608_39287616_+	+	This work			chr20	22932455	22932463	ET33-18	+	Kondrychyn et al 2011			chr1	18403112	18403116	la013590	+	Varshney et al. 2013
	chr12	9935934	9935942	12_9935934_9935942_+	+	This work			chr12	40844739	40844747	12_40844739_40844747_+	+	This work			chr20	31506387	31506395	gSAG181A	+	Kawakami et al. 2010			chr1	18405705	18405709	la021025	-	Varshney et al. 2013
	chr12	12170632	12170640	12_12170632_12170640_-	-	This work			chr12	41796029	41796037	12_41796029_41796037_+	+	This work			chr20	31769853	31769861	SAG56A	+	Kawakami et al. 2010			chr1	18415356	18415360	la011777	+	Varshney et al. 2013
	chr12	12255382	12255390	12_12255382_12255390_-	-	This work			chr12	43274441	43274449	12_43274441_43274449_+	+	This work			chr20	34446196	34446204	ET33-mi85A	+	Kondrychyn et al 2011			chr1	18416113	18416117	la021026	+	Varshney et al. 2013
	chr12	12333452	12333460	12_12333452_12333460_-	-	This work			chr12	45596936	45596944	12_45596936_45596944_+	+	This work			chr20	34846895	34846903	ET33-mi65B	-	Kondrychyn et al 2011			chr1	18419238	18419242	la021027	-	Varshney et al. 2013
	chr12	12760545	12760553	12_12760545_12760553_-	-	This work			chr12	45717228	45717236	12_45717228_45717236_+	+	This work			chr20	34951794	34951802	ET33-mi65A	-	Kondrychyn et al 2011			chr1	18419614	18419618	la013591	+	Varshney et al. 2013
	chr12	12816578	12816586	12_12816578_12816586_-	-	This work			chr12	48861373	48861381	12_48861373_48861381_+	+	This work			chr20	44644368	44644376	ET33-mi72-1	-	Kondrychyn et al 2011			chr1	18429410	18429414	la013592	+	Varshney et al. 2013
	chr12	12840756	12840764	12_12840756_12840764_+	+	This work			chr13	1376182	1376190	13_1376182_1376190_-	-	This work			chr20	44766806	44766814	ET33-mi72-2	+	Kondrychyn et al 2011			chr1	18434233	18434237	la028102	+	Varshney et al. 2013
	chr12	18214709	18214717	12_18214709_18214717_+	+	This work			chr13	2166225	2166233	13_2166225_2166233_-	-	This work			chr20	52178523	52178531	ET33-mi1C	+	Kondrychyn et al 2011			chr1	18635703	18635707	la021028	-	Varshney et al. 2013
	chr12	18491369	18491377	12_18491369_18491377_+	+	This work			chr13	2970420	2970428	13_2970420_2970428_-	-	This work			chr20	54518112	54518120	ET33-mi9B	+	Kondrychyn et al 2011			chr1	18716519	18716523	la021030	+	Varshney et al. 2013
	chr12	18892550	18892558	12_18892550_18892558_+	+	This work			chr13	12699419	12699427	13_12699419_12699427_-	-	This work			chr21	2557533	2557541	Gateways-58-2	+	Kondrychyn et al 2011			chr1	18855168	18855172	la021031	-	Varshney et al. 2013
	chr12	19435456	19435464	12_19435456_19435464_-	-	This work			chr13	14200758	14200766	13_14200758_14200766_-	-	This work			chr21	10241050	10241058	Gateways-81A-1	-	Kondrychyn et al 2011			chr1	19166690	19166694	la021032	+	Varshney et al. 2013
	chr12	19521820	19521828	12_19521820_19521828_-	-	This work			chr13	14380057	14380065	13_14380057_14380065_-	-	This work			chr21	11311332	11311340	Gateways-81A-2	-	Kondrychyn et al 2011			chr1	19237398	19237402	la013594	+	Varshney et al. 2013
	chr12	20198976	20198984	12_20198976_20198984_-	-	This work			chr13	15815707	15815715	13_15815707_15815715_+	+	This work			chr21	24526682	24526690	gSAG10A	-	Kawakami et al. 2010			chr1	19575820	19575824	la021034	+	Varshney et al. 2013
	chr12	20251162	20251170	12_20251162_20251170_-	-	This work			chr13	17131215	17131223	13_17131215_17131223_+	+	This work			chr21	25738167	25738175	ET33-24	+	Kondrychyn et al 2011			chr1	19650441	19650445	la013595	-	Varshney et al. 2013
	chr12	20307853	20307861	12_20307853_20307861_+	+	This work			chr13	17167352	17167360	13_17167352_17167360_-	-	This work			chr21	31473642	31473650	Gateways-23-2	-	Kondrychyn et al 2011			chr1	19990868	19990872	la021037	+	Varshney et al. 2013
	chr12	21891215	21891223	12_21891215_21891223_+	+	This work			chr13	18542142	18542150	13_18542142_18542150_-	-	This work			chr21	32222382	32222390	ET33-mi88	-	Kondrychyn et al 2011			chr1	20006756	20006760	la021038	+	Varshney et al. 2013
	chr12	21986471	21986479	12_21986471_21986479_+	+	This work			chr13	19454804	19454812	13_19454804_19454812_+	+	This work			chr21	37421959	37421967	SAGp61A	+	Kawakami et al. 2010			chr1	20062835	20062839	la010299	-	Varshney et al. 2013
	chr12	23417128	23417136	12_23417128_23417136_+	+	This work			chr13	19630286	19630294	13_19630286_19630294_-	-	This work			chr22	986573	986581	gSAG26A	-	Kawakami et al. 2010			chr1	20547984	20547988	la021039	+	Varshney et al. 2013
	chr12	24812697	24812705	12_24812697_24812705_-	-	This work			chr13	19957935	19957943	13_19957935_19957943_+	+	This work			chr22	2506276	2506284	ET33-mi44C	+	Kondrychyn et al 2011			chr1	20548374	20548378	la013597	+	Varshney et al. 2013
	chr12	25010340	25010348	12_25010340_25010348_-	-	This work			chr13	21234914	21234922	13_21234914_21234922_+	+	This work			chr22	10738176	10738184	ET33-1A	-	Kondrychyn et al 2011			chr1	20556711	20556715	la010132	+	Varshney et al. 2013
	chr12	25932670	25932678	12_25932670_25932678_+	+	This work			chr13	21499833	21499841	13_21499833_21499841_-	-	This work			chr22	13070539	13070547	ET33-mi53	+	Kondrychyn et al 2011			chr1	20672744	20672748	la021040	+	Varshney et al. 2013
	chr12	26179773	26179781	12_26179773_26179781_-	-	This work			chr13	21664712	21664720	13_21664712_21664720_-	-	This work			chr22	20453432	20453440	ET33-mi63B	-	Kondrychyn et al 2011			chr1	20679116	20679120	la021041	-	Varshney et al. 2013
	chr12	26337475	26337483	12_26337475_26337483_+	+	This work			chr13	25588834	25588842	13_25588834_25588842_-	-	This work			chr22	42027443	42027451	Gateways-57F	-	Kondrychyn et al 2011			chr1	20716149	20716153	la021042	-	Varshney et al. 2013
	chr12	26340109	26340117	12_26340109_26340117_-	-	This work			chr13	28730028	28730036	13_28730028_28730036_-	-	This work			chr23	7092346	7092354	Gateways-39A	-	Kondrychyn et al 2011			chr1	20716647	20716651	la013598	-	Varshney et al. 2013
	chr12	26667865	26667873	12_26667865_26667873_-	-	This work			chr13	30666352	30666360	13_30666352_30666360_-	-	This work			chr23	10199035	10199043	Gateways-1	+	Kondrychyn et al 2011			chr1	21040819	21040823	la011770	-	Varshney et al. 2013
	chr12	28347463	28347471	12_28347463_28347471_+	+	This work			chr13	31318059	31318067	13_31318059_31318067_+	+	This work			chr23	12236009	12236017	Gateways-19B	+	Kondrychyn et al 2011			chr1	21437827	21437831	la021046	+	Varshney et al. 2013
	chr12	28454868	28454876	12_28454868_28454876_+	+	This work			chr13	31589382	31589390	13_31589382_31589390_-	-	This work			chr23	25811335	25811343	ET33-B13	+	Kondrychyn et al 2011			chr1	21441456	21441460	la011115	+	Varshney et al. 2013
	chr12	31326275	31326283	12_31326275_31326283_+	+	This work			chr13	32174123	32174131	13_32174123_32174131_+	+	This work			chr23	25951005	25951013	ET33-mi85B	+	Kondrychyn et al 2011			chr1	21610814	21610818	la021047	-	Varshney et al. 2013
	chr12	31644049	31644057	12_31644049_31644057_-	-	This work			chr13	34067673	34067681	13_34067673_34067681_+	+	This work			chr23	31130794	31130802	Gateways-26	+	Kondrychyn et al 2011			chr1	21731559	21731563	la021048	-	Varshney et al. 2013
	chr12	31833111	31833119	12_31833111_31833119_-	-	This work			chr13	34279904	34279912	13_34279904_34279912_+	+	This work			chr23	35554418	35554426	ET33-mi55	-	Kondrychyn et al 2011			chr1	22019366	22019370	la021049	+	Varshney et al. 2013
	chr12	32323839	32323847	12_32323839_32323847_-	-	This work			chr13	34427725	34427733	13_34427725_34427733_+	+	This work			chr23	36176671	36176679	SAGp22A	-	Kawakami et al. 2010			chr1	22090412	22090416	la021050	+	Varshney et al. 2013
	chr12	34619623	34619631	12_34619623_34619631_-	-	This work			chr13	35235787	35235795	13_35235787_35235795_+	+	This work			chr23	36273876	36273884	SAGn44A	+	Kawakami et al. 2010			chr1	22139120	22139124	la013599	-	Varshney et al. 2013
	chr12	35493554	35493562	12_35493554_35493562_+	+	This work			chr13	36168446	36168454	13_36168446_36168454_+	+	This work			chr23	36342429	36342437	SAGp33A	-	Kawakami et al. 2010			chr1	22152049	22152053	la021052	+	Varshney et al. 2013
	chr12	35863632	35863640	12_35863632_35863640_+	+	This work			chr13	37963845	37963853	13_37963845_37963853_-	-	This work			chr23	36716384	36716392	Gateways-6	+	Kondrychyn et al 2011			chr1	22263598	22263602	la013600	-	Varshney et al. 2013
	chr12	35932958	35932966	12_35932958_35932966_+	+	This work			chr13	38759571	38759579	13_38759571_38759579_+	+	This work			chr23	37879100	37879108	SAGp11A	-	Kawakami et al. 2010			chr1	22331516	22331520	la010557	+	Varshney et al. 2013
	chr12	36950589	36950597	12_36950589_36950597_-	-	This work			chr13	40818653	40818661	13_40818653_40818661_-	-	This work			chr23	39022786	39022794	ET5	+	Kondrychyn et al 2011			chr1	22331524	22331528	la010993	+	Varshney et al. 2013
	chr12	37049164	37049172	12_37049164_37049172_+	+	This work			chr13	41393926	41393934	13_41393926_41393934_-	-	This work			chr23	39125177	39125185	ET33-mi30	+	Kondrychyn et al 2011			chr1	22595314	22595318	la028107	+	Varshney et al. 2013
	chr12	37550105	37550113	12_37550105_37550113_+	+	This work			chr13	41944194	41944202	13_41944194_41944202_+	+	This work			chr24	12068	12076	ET1	+	Kondrychyn et al 2011			chr1	22766335	22766339	la021054	+	Varshney et al. 2013
	chr12	39060607	39060615	12_39060607_39060615_-	-	This work			chr13	45538498	45538506	13_45538498_45538506_+	+	This work			chr24	930122	930130	Gateways-56B	+	Kondrychyn et al 2011			chr1	22837250	22837254	la011025	-	Varshney et al. 2013
	chr12	40558616	40558624	12_40558616_40558624_-	-	This work			chr13	45966296	45966304	13_45966296_45966304_+	+	This work			chr24	1955512	1955520	ET27	-	Kondrychyn et al 2011			chr1	22873054	22873058	la021056	+	Varshney et al. 2013
	chr12	40719652	40719660	12_40719652_40719660_-	-	This work			chr13	46065029	46065037	13_46065029_46065037_-	-	This work			chr24	2184634	2184642	SAGn7A	+	Kawakami et al. 2010			chr1	22895988	22895992	la021057	-	Varshney et al. 2013
	chr12	42264998	42265006	12_42264998_42265006_+	+	This work			chr13	46548381	46548389	13_46548381_46548389_-	-	This work			chr24	9840068	9840076	Gateways-80E	+	Kondrychyn et al 2011			chr1	23521087	23521091	la028109	+	Varshney et al. 2013
	chr12	43622060	43622068	12_43622060_43622068_-	-	This work			chr13	48768165	48768173	13_48768165_48768173_-	-	This work			chr24	17565389	17565397	Gateways-40	+	Kondrychyn et al 2011			chr1	23561125	23561129	la021058	-	Varshney et al. 2013
	chr12	44232104	44232112	12_44232104_44232112_+	+	This work			chr13	50500790	50500798	13_50500790_50500798_+	+	This work			chr24	18921343	18921351	Gateways-74	-	Kondrychyn et al 2011			chr1	23732393	23732397	la021059	-	Varshney et al. 2013
	chr12	44873167	44873175	12_44873167_44873175_-	-	This work			chr13	51979690	51979698	13_51979690_51979698_-	-	This work			chr24	20194290	20194298	ET33-mi36A	-	Kondrychyn et al 2011			chr1	23778090	23778094	la028110	+	Varshney et al. 2013
	chr12	45596936	45596944	12_45596936_45596944_+	+	This work			chr13	53374877	53374885	13_53374877_53374885_+	+	This work			chr24	20263814	20263822	Gateways-42B-2	-	Kondrychyn et al 2011			chr1	23927030	23927034	la021060	+	Varshney et al. 2013
	chr12	45865901	45865909	12_45865901_45865909_-	-	This work			chr13	53791318	53791326	13_53791318_53791326_+	+	This work			chr24	20267859	20267867	Gateways-45C	-	Kondrychyn et al 2011			chr1	23939155	23939159	la021061	-	Varshney et al. 2013
	chr12	46264257	46264265	12_46264257_46264265_-	-	This work			chr14	168858	168866	14_168858_168866_+	+	This work			chr24	20270465	20270473	Gateways-42A	+	Kondrychyn et al 2011			chr1	23957668	23957672	la021062	-	Varshney et al. 2013
	chr12	48308518	48308526	12_48308518_48308526_-	-	This work			chr14	5192691	5192699	14_5192691_5192699_+	+	This work			chr24	20272849	20272857	ET33-E20	+	Kondrychyn et al 2011			chr1	24035626	24035630	la010568	-	Varshney et al. 2013
	chr12	48958579	48958587	12_48958579_48958587_+	+	This work			chr14	6719030	6719038	14_6719030_6719038_+	+	This work			chr24	20545235	20545243	Gateways-84B	+	Kondrychyn et al 2011			chr1	24037825	24037829	la021063	-	Varshney et al. 2013
	chr12	49169829	49169837	12_49169829_49169837_-	-	This work			chr14	6728144	6728152	14_6728144_6728152_-	-	This work			chr24	20621990	20621998	Gateways-30	+	Kondrychyn et al 2011			chr1	24094484	24094488	la021064	-	Varshney et al. 2013
	chr12	49795152	49795160	12_49795152_49795160_-	-	This work			chr14	8107069	8107077	14_8107069_8107077_-	-	This work			chr24	22194306	22194314	Gateways-7C-2	-	Kondrychyn et al 2011			chr1	24128273	24128277	la028111	-	Varshney et al. 2013
	chr13	724704	724712	13_724704_724712_+	+	This work			chr14	9402291	9402299	14_9402291_9402299_-	-	This work			chr24	22868305	22868313	Gateways-7C-1	-	Kondrychyn et al 2011			chr1	24256601	24256605	la021067	-	Varshney et al. 2013
	chr13	1671911	1671919	13_1671911_1671919_-	-	This work			chr14	9673937	9673945	14_9673937_9673945_+	+	This work			chr24	23434732	23434740	Gateways-7A	-	Kondrychyn et al 2011			chr1	24258824	24258828	la013602	-	Varshney et al. 2013
	chr13	2425970	2425978	13_2425970_2425978_-	-	This work			chr14	9889412	9889420	14_9889412_9889420_+	+	This work			chr24	23962976	23962984	Gateways-29	-	Kondrychyn et al 2011			chr1	24288588	24288592	la021070	+	Varshney et al. 2013
	chr13	3071641	3071649	13_3071641_3071649_-	-	This work			chr14	11973695	11973703	14_11973695_11973703_+	+	This work			chr24	24071526	24071534	Gateways-59B	-	Kondrychyn et al 2011			chr1	24295473	24295477	la028112	+	Varshney et al. 2013
	chr13	3348090	3348098	13_3348090_3348098_+	+	This work			chr14	13203162	13203170	14_13203162_13203170_+	+	This work			chr24	26259272	26259280	Gateways-33	+	Kondrychyn et al 2011			chr1	24342462	24342466	la028113	+	Varshney et al. 2013
	chr13	3414306	3414314	13_3414306_3414314_-	-	This work			chr14	13234421	13234429	14_13234421_13234429_+	+	This work			chr24	28991293	28991301	ET33-mi62B	+	Kondrychyn et al 2011			chr1	24416067	24416071	la011413	+	Varshney et al. 2013
	chr13	3990384	3990392	13_3990384_3990392_-	-	This work			chr14	15402935	15402943	14_15402935_15402943_-	-	This work			chr24	30276627	30276635	Gateways-70	+	Kondrychyn et al 2011			chr1	24554286	24554290	la013604	-	Varshney et al. 2013
	chr13	5244901	5244909	13_5244901_5244909_-	-	This work			chr14	17964387	17964395	14_17964387_17964395_+	+	This work			chr24	38067460	38067468	ET33-mi94D	-	Kondrychyn et al 2011			chr1	24567081	24567085	la021072	+	Varshney et al. 2013
	chr13	6261246	6261254	13_6261246_6261254_-	-	This work			chr14	18504862	18504870	14_18504862_18504870_-	-	This work			chr24	39726690	39726698	ET33-mi5F	+	Kondrychyn et al 2011			chr1	24606703	24606707	la028114	+	Varshney et al. 2013
	chr13	6919041	6919049	13_6919041_6919049_+	+	This work			chr14	18805468	18805476	14_18805468_18805476_+	+	This work			chr24	43456161	43456169	Gateways-56C	-	Kondrychyn et al 2011			chr1	24606703	24606707	la021073	-	Varshney et al. 2013
	chr13	9190785	9190793	13_9190785_9190793_+	+	This work			chr14	18837594	18837602	14_18837594_18837602_-	-	This work			chr24	43778139	43778147	Gateways-86D	-	Kondrychyn et al 2011			chr1	24814851	24814855	la028115	+	Varshney et al. 2013
	chr13	9289788	9289796	13_9289788_9289796_+	+	This work			chr14	20731908	20731916	14_20731908_20731916_+	+	This work			chr24	43801916	43801924	Gateways-63B	+	Kondrychyn et al 2011			chr1	24815139	24815143	la013605	-	Varshney et al. 2013
	chr13	10196431	10196439	13_10196431_10196439_+	+	This work			chr14	22739271	22739279	14_22739271_22739279_+	+	This work			chr25	284322	284330	Gateways-46	-	Kondrychyn et al 2011			chr1	24836803	24836807	la013606	+	Varshney et al. 2013
	chr13	11756299	11756307	13_11756299_11756307_-	-	This work			chr14	23396583	23396591	14_23396583_23396591_+	+	This work			chr25	7748584	7748592	ET33-mi5E	-	Kondrychyn et al 2011			chr1	24944494	24944498	la013607	-	Varshney et al. 2013
	chr13	12338895	12338903	13_12338895_12338903_-	-	This work			chr14	23522859	23522867	14_23522859_23522867_-	-	This work			chr25	8189360	8189368	Gateways-86B	-	Kondrychyn et al 2011			chr1	24944879	24944883	la021076	+	Varshney et al. 2013
	chr13	12551074	12551082	13_12551074_12551082_+	+	This work			chr14	24621630	24621638	14_24621630_24621638_-	-	This work			chr25	8801643	8801651	Gateways-89	+	Kondrychyn et al 2011			chr1	24952974	24952978	la028116	-	Varshney et al. 2013
	chr13	12706825	12706833	13_12706825_12706833_-	-	This work			chr14	28774682	28774690	14_28774682_28774690_+	+	This work			chr25	13134458	13134466	Gateways-85	-	Kondrychyn et al 2011			chr1	24954689	24954693	la021077	+	Varshney et al. 2013
	chr13	12760482	12760490	13_12760482_12760490_+	+	This work			chr14	29483483	29483491	14_29483483_29483491_-	-	This work			chr25	16638433	16638441	Gateways-88A	+	Kondrychyn et al 2011			chr1	24954848	24954852	la028117	+	Varshney et al. 2013
	chr13	13009801	13009809	13_13009801_13009809_-	-	This work			chr14	29700526	29700534	14_29700526_29700534_-	-	This work			chr25	16710143	16710151	ET33-mi22B	-	Kondrychyn et al 2011			chr1	24955010	24955014	la010365	-	Varshney et al. 2013
	chr13	14482129	14482137	13_14482129_14482137_+	+	This work			chr14	31838254	31838262	14_31838254_31838262_+	+	This work			chr25	18765338	18765346	SAGp47A	+	Kawakami et al. 2010			chr1	24955485	24955489	la013608	-	Varshney et al. 2013
	chr13	15702551	15702559	13_15702551_15702559_+	+	This work			chr14	32925737	32925745	14_32925737_32925745_-	-	This work			chr25	29928723	29928731	gSAG240A	+	Kawakami et al. 2010			chr1	24964475	24964479	la021079	+	Varshney et al. 2013
	chr13	17167352	17167360	13_17167352_17167360_-	-	This work			chr14	33523445	33523453	14_33523445_33523453_-	-	This work			chr25	33948195	33948203	Gateways-86E	-	Kondrychyn et al 2011			chr1	24967707	24967711	la021080	-	Varshney et al. 2013
	chr13	18223718	18223726	13_18223718_18223726_+	+	This work			chr14	33528782	33528790	14_33528782_33528790_+	+	This work			chr3	13040743	13040751	ET33-14	-	Kondrychyn et al 2011			chr1	24974871	24974875	la011162	+	Varshney et al. 2013
	chr13	18538643	18538651	13_18538643_18538651_+	+	This work			chr14	35550174	35550182	14_35550174_35550182_-	-	This work			chr3	14251204	14251212	Gateways-84A	-	Kondrychyn et al 2011			chr1	25013806	25013810	la021081	-	Varshney et al. 2013
	chr13	18955982	18955990	13_18955982_18955990_-	-	This work			chr14	37453991	37453999	14_37453991_37453999_-	-	This work			chr3	23323766	23323774	Gateways-80A	-	Kondrychyn et al 2011			chr1	25032440	25032444	la013610	+	Varshney et al. 2013
	chr13	19158932	19158940	13_19158932_19158940_-	-	This work			chr14	37884081	37884089	14_37884081_37884089_+	+	This work			chr3	24933612	24933620	ET33-3	+	Kondrychyn et al 2011			chr1	25087001	25087005	la013611	-	Varshney et al. 2013
	chr13	19211152	19211160	13_19211152_19211160_-	-	This work			chr14	38932002	38932010	14_38932002_38932010_+	+	This work			chr3	25841584	25841592	SAG11A	-	Kawakami et al. 2010			chr1	25091422	25091426	la028118	-	Varshney et al. 2013
	chr13	19454804	19454812	13_19454804_19454812_+	+	This work			chr14	40887325	40887333	14_40887325_40887333_-	-	This work			chr3	32278112	32278120	ET33-mi3C	+	Kondrychyn et al 2011			chr1	25096373	25096377	la028119	-	Varshney et al. 2013
	chr13	20238246	20238254	13_20238246_20238254_+	+	This work			chr14	44256229	44256237	14_44256229_44256237_-	-	This work			chr3	34736885	34736893	ET33-mi54	-	Kondrychyn et al 2011			chr1	25220411	25220415	la021084	-	Varshney et al. 2013
	chr13	21534969	21534977	13_21534969_21534977_+	+	This work			chr14	44607279	44607287	14_44607279_44607287_+	+	This work			chr3	34911424	34911432	ET33-mi94A	-	Kondrychyn et al 2011			chr1	25571325	25571329	la021085	+	Varshney et al. 2013
	chr13	21833100	21833108	13_21833100_21833108_+	+	This work			chr14	46248686	46248694	14_46248686_46248694_+	+	This work			chr3	39867678	39867686	Gateways-79C	-	Kondrychyn et al 2011			chr1	25629355	25629359	la021086	-	Varshney et al. 2013
	chr13	21966079	21966087	13_21966079_21966087_-	-	This work			chr14	46408879	46408887	14_46408879_46408887_+	+	This work			chr3	41642490	41642498	SAGm18C	-	Kawakami et al. 2010			chr1	25629624	25629628	la021087	-	Varshney et al. 2013
	chr13	23261174	23261182	13_23261174_23261182_-	-	This work			chr14	46643710	46643718	14_46643710_46643718_-	-	This work			chr3	41888147	41888155	ET33-mi60	-	Kondrychyn et al 2011			chr1	25685638	25685642	la021088	-	Varshney et al. 2013
	chr13	24623564	24623572	13_24623564_24623572_-	-	This work			chr14	47101578	47101586	14_47101578_47101586_-	-	This work			chr3	42206385	42206393	ET33-mi99	+	Kondrychyn et al 2011			chr1	25812700	25812704	la021089	-	Varshney et al. 2013
	chr13	24807930	24807938	13_24807930_24807938_+	+	This work			chr14	47605970	47605978	14_47605970_47605978_-	-	This work			chr3	50559061	50559069	Gateways-15	-	Kondrychyn et al 2011			chr1	25850050	25850054	la021090	+	Varshney et al. 2013
	chr13	25061222	25061230	13_25061222_25061230_-	-	This work			chr14	49686465	49686473	14_49686465_49686473_-	-	This work			chr3	50775695	50775703	SAGn33A	-	Kawakami et al. 2010			chr1	25853018	25853022	la010036	-	Varshney et al. 2013
	chr13	26675594	26675602	13_26675594_26675602_+	+	This work			chr14	50055296	50055304	14_50055296_50055304_-	-	This work			chr3	50973717	50973725	ET33-mi86B	+	Kondrychyn et al 2011			chr1	26304946	26304950	la021091	-	Varshney et al. 2013
	chr13	26903717	26903725	13_26903717_26903725_+	+	This work			chr14	50702888	50702896	14_50702888_50702896_+	+	This work			chr3	56829166	56829174	ET33-mi26A	+	Kondrychyn et al 2011			chr1	26317863	26317867	la021092	-	Varshney et al. 2013
	chr13	29189327	29189335	13_29189327_29189335_+	+	This work			chr14	53258995	53259003	14_53258995_53259003_+	+	This work			chr4	1048821	1048829	Gateways-59A	+	Kondrychyn et al 2011			chr1	26877766	26877770	la013614	+	Varshney et al. 2013
	chr13	30839489	30839497	13_30839489_30839497_+	+	This work			chr14	53374047	53374055	14_53374047_53374055_+	+	This work			chr4	2416506	2416514	Gateways-52B	+	Kondrychyn et al 2011			chr1	26912940	26912944	la021093	-	Varshney et al. 2013
	chr13	31293777	31293785	13_31293777_31293785_+	+	This work			chr15	1735134	1735142	15_1735134_1735142_-	-	This work			chr4	3161546	3161554	ET33-J1	+	Kondrychyn et al 2011			chr1	27013359	27013363	la021094	+	Varshney et al. 2013
	chr13	31590289	31590297	13_31590289_31590297_-	-	This work			chr15	2403521	2403529	15_2403521_2403529_+	+	This work			chr4	4010412	4010420	ET33-mi92A	+	Kondrychyn et al 2011			chr1	27013893	27013897	la021095	+	Varshney et al. 2013
	chr13	31647476	31647484	13_31647476_31647484_-	-	This work			chr15	2863499	2863507	15_2863499_2863507_+	+	This work			chr4	9829342	9829350	ET33-J12A	+	Kondrychyn et al 2011			chr1	27259696	27259700	la021096	-	Varshney et al. 2013
	chr13	32651640	32651648	13_32651640_32651648_-	-	This work			chr15	4248368	4248376	15_4248368_4248376_-	-	This work			chr4	11092723	11092731	ET33-mi94B	-	Kondrychyn et al 2011			chr1	27401795	27401799	la021097	-	Varshney et al. 2013
	chr13	33392005	33392013	13_33392005_33392013_+	+	This work			chr15	4472689	4472697	15_4472689_4472697_+	+	This work			chr4	13789666	13789674	Gateways-19A	+	Kondrychyn et al 2011			chr1	27438289	27438293	la028120	+	Varshney et al. 2013
	chr13	34081070	34081078	13_34081070_34081078_+	+	This work			chr15	7231470	7231478	15_7231470_7231478_-	-	This work			chr4	15008411	15008419	Gateways-52A	+	Kondrychyn et al 2011			chr1	27642041	27642045	la021098	+	Varshney et al. 2013
	chr13	37875515	37875523	13_37875515_37875523_-	-	This work			chr15	8381773	8381781	15_8381773_8381781_-	-	This work			chr4	15275332	15275340	ET4	+	Kondrychyn et al 2011			chr1	27642090	27642094	la013615	-	Varshney et al. 2013
	chr13	38545534	38545542	13_38545534_38545542_-	-	This work			chr15	8798526	8798534	15_8798526_8798534_+	+	This work			chr4	20803611	20803619	ET2	-	Kondrychyn et al 2011			chr1	27760931	27760935	la021100	+	Varshney et al. 2013
	chr13	38787217	38787225	13_38787217_38787225_+	+	This work			chr15	9239179	9239187	15_9239179_9239187_-	-	This work			chr4	22851554	22851562	gSAG87A	+	Kawakami et al. 2010			chr1	27770857	27770861	la013616	-	Varshney et al. 2013
	chr13	39593947	39593955	13_39593947_39593955_-	-	This work			chr15	10608570	10608578	15_10608570_10608578_-	-	This work			chr4	27545571	27545579	ET33-mi93B	-	Kondrychyn et al 2011			chr1	27781638	27781642	la013617	+	Varshney et al. 2013
	chr13	39642358	39642366	13_39642358_39642366_+	+	This work			chr15	13665985	13665993	15_13665985_13665993_+	+	This work			chr4	34083124	34083132	ET33-mi102	+	Kondrychyn et al 2011			chr1	27844026	27844030	la021102	+	Varshney et al. 2013
	chr13	40115719	40115727	13_40115719_40115727_-	-	This work			chr15	17434184	17434192	15_17434184_17434192_-	-	This work			chr4	38524856	38524864	ET33-mi13B	-	Kondrychyn et al 2011			chr1	27852833	27852837	la013618	+	Varshney et al. 2013
	chr13	40349692	40349700	13_40349692_40349700_+	+	This work			chr15	18308626	18308634	15_18308626_18308634_+	+	This work			chr4	40866065	40866073	ET33-mi59A	-	Kondrychyn et al 2011			chr1	27996786	27996790	la021103	+	Varshney et al. 2013
	chr13	40996726	40996734	13_40996726_40996734_-	-	This work			chr15	19012513	19012521	15_19012513_19012521_+	+	This work			chr4	40959290	40959298	ET6	-	Kondrychyn et al 2011			chr1	28029351	28029355	la021104	+	Varshney et al. 2013
	chr13	43007359	43007367	13_43007359_43007367_-	-	This work			chr15	19428534	19428542	15_19428534_19428542_+	+	This work			chr4	41766711	41766719	Gateways-51B	-	Kondrychyn et al 2011			chr1	28068650	28068654	la021105	+	Varshney et al. 2013
	chr13	43409746	43409754	13_43409746_43409754_+	+	This work			chr15	19581405	19581413	15_19581405_19581413_+	+	This work			chr4	54444614	54444622	ET33-mi43	+	Kondrychyn et al 2011			chr1	28068972	28068976	la021106	+	Varshney et al. 2013
	chr13	43989549	43989557	13_43989549_43989557_-	-	This work			chr15	21696154	21696162	15_21696154_21696162_+	+	This work			chr4	59320654	59320662	SAGp53B	+	Kawakami et al. 2010			chr1	28634136	28634140	la021107	+	Varshney et al. 2013
	chr13	44499018	44499026	13_44499018_44499026_-	-	This work			chr15	22345457	22345465	15_22345457_22345465_+	+	This work			chr5	788539	788547	Gateways-56A	-	Kondrychyn et al 2011			chr1	28802014	28802018	la028121	+	Varshney et al. 2013
	chr13	45332763	45332771	13_45332763_45332771_+	+	This work			chr15	24456367	24456375	15_24456367_24456375_-	-	This work			chr5	19056736	19056744	Gateways-8B	-	Kondrychyn et al 2011			chr1	28802014	28802018	la028122	-	Varshney et al. 2013
	chr13	45379783	45379791	13_45379783_45379791_-	-	This work			chr15	24616902	24616910	15_24616902_24616910_+	+	This work			chr5	20619606	20619614	ET33-mi31	+	Kondrychyn et al 2011			chr1	28811745	28811749	la010639	-	Varshney et al. 2013
	chr13	46180026	46180034	13_46180026_46180034_+	+	This work			chr15	26883975	26883983	15_26883975_26883983_-	-	This work			chr5	22748676	22748684	gSAG49A	+	Kawakami et al. 2010			chr1	28818994	28818998	la028123	+	Varshney et al. 2013
	chr13	46294744	46294752	13_46294744_46294752_+	+	This work			chr15	27455535	27455543	15_27455535_27455543_-	-	This work			chr5	33001715	33001723	ET21-2	+	Kondrychyn et al 2011			chr1	28825063	28825067	la021108	-	Varshney et al. 2013
	chr13	47933251	47933259	13_47933251_47933259_-	-	This work			chr15	27511213	27511221	15_27511213_27511221_+	+	This work			chr5	33918769	33918777	SAGm11D	-	Kawakami et al. 2010			chr1	28825347	28825351	la010174	-	Varshney et al. 2013
	chr13	49376937	49376945	13_49376937_49376945_-	-	This work			chr15	27560373	27560381	15_27560373_27560381_-	-	This work			chr5	55340884	55340892	Gateways-27	-	Kondrychyn et al 2011			chr1	29142106	29142110	la021109	-	Varshney et al. 2013
	chr13	49686382	49686390	13_49686382_49686390_+	+	This work			chr15	27614984	27614992	15_27614984_27614992_+	+	This work			chr5	57824607	57824615	ET33-mi69-3	+	Kondrychyn et al 2011			chr1	29170649	29170653	la011002	-	Varshney et al. 2013
	chr13	49975247	49975255	13_49975247_49975255_-	-	This work			chr15	27789068	27789076	15_27789068_27789076_-	-	This work			chr5	65820971	65820979	Gateways-10A	+	Kondrychyn et al 2011			chr1	29239926	29239930	la028124	+	Varshney et al. 2013
	chr13	50943781	50943789	13_50943781_50943789_+	+	This work			chr15	27805021	27805029	15_27805021_27805029_+	+	This work			chr5	67611241	67611249	SAGn28A	+	Kawakami et al. 2010			chr1	29436428	29436432	la013620	+	Varshney et al. 2013
	chr13	51129360	51129368	13_51129360_51129368_-	-	This work			chr15	29377405	29377413	15_29377405_29377413_+	+	This work			chr5	70383664	70383672	SAG10A	+	Kawakami et al. 2010			chr1	29481786	29481790	la028125	-	Varshney et al. 2013
	chr13	51867199	51867207	13_51867199_51867207_+	+	This work			chr15	29717440	29717448	15_29717440_29717448_-	-	This work			chr5	72298861	72298869	Gateways-83A	-	Kondrychyn et al 2011			chr1	29743852	29743856	la021110	-	Varshney et al. 2013
	chr13	52362554	52362562	13_52362554_52362562_+	+	This work			chr15	29815831	29815839	15_29815831_29815839_-	-	This work			chr5	74987295	74987303	gSAG37B	-	Kawakami et al. 2010			chr1	29817638	29817642	la028126	+	Varshney et al. 2013
	chr13	52987139	52987147	13_52987139_52987147_+	+	This work			chr15	30253592	30253600	15_30253592_30253600_-	-	This work			chr6	4549975	4549983	ET33-mi58A	+	Kondrychyn et al 2011			chr1	29827191	29827195	la021111	-	Varshney et al. 2013
	chr14	529435	529443	14_529435_529443_+	+	This work			chr15	33019082	33019090	15_33019082_33019090_+	+	This work			chr6	6403667	6403675	SAGp53A	+	Kawakami et al. 2010			chr1	29990570	29990574	la010161	+	Varshney et al. 2013
	chr14	1347569	1347577	14_1347569_1347577_-	-	This work			chr15	33286912	33286920	15_33286912_33286920_-	-	This work			chr6	8275396	8275404	ET11-1	+	Kondrychyn et al 2011			chr1	29995765	29995769	la028127	-	Varshney et al. 2013
	chr14	5910664	5910672	14_5910664_5910672_-	-	This work			chr15	35296131	35296139	15_35296131_35296139_+	+	This work			chr6	8279423	8279431	ET11-2	-	Kondrychyn et al 2011			chr1	29998879	29998883	la010721	+	Varshney et al. 2013
	chr14	7427901	7427909	14_7427901_7427909_-	-	This work			chr15	35618735	35618743	15_35618735_35618743_+	+	This work			chr6	15952571	15952579	ET33-mi74A	+	Kondrychyn et al 2011			chr1	30034398	30034402	la021112	-	Varshney et al. 2013
	chr14	8023246	8023254	14_8023246_8023254_+	+	This work			chr15	35766275	35766283	15_35766275_35766283_-	-	This work			chr6	16311930	16311938	ET33-mi26D	+	Kondrychyn et al 2011			chr1	30035734	30035738	la013621	-	Varshney et al. 2013
	chr14	8247869	8247877	14_8247869_8247877_+	+	This work			chr15	35877020	35877028	15_35877020_35877028_+	+	This work			chr6	21408646	21408654	SAGn42A	+	Kawakami et al. 2010			chr1	30037013	30037017	la021114	-	Varshney et al. 2013
	chr14	8518422	8518430	14_8518422_8518430_+	+	This work			chr15	38503742	38503750	15_38503742_38503750_+	+	This work			chr6	23392619	23392627	Gateways-62	+	Kondrychyn et al 2011			chr1	30071801	30071805	la021115	+	Varshney et al. 2013
	chr14	8669008	8669016	14_8669008_8669016_+	+	This work			chr15	39060165	39060173	15_39060165_39060173_-	-	This work			chr6	26487425	26487433	ET33-mi24	+	Kondrychyn et al 2011			chr1	30094955	30094959	la013622	-	Varshney et al. 2013
	chr14	9960174	9960182	14_9960174_9960182_-	-	This work			chr15	40790917	40790925	15_40790917_40790925_+	+	This work			chr6	31564436	31564444	Gateways-59C	-	Kondrychyn et al 2011			chr1	30106329	30106333	la021117	+	Varshney et al. 2013
	chr14	10614054	10614062	14_10614054_10614062_+	+	This work			chr15	43276944	43276952	15_43276944_43276952_-	-	This work			chr6	37972841	37972849	ET33-mi15ix	-	Kondrychyn et al 2011			chr1	30119012	30119016	la021118	-	Varshney et al. 2013
	chr14	11229302	11229310	14_11229302_11229310_-	-	This work			chr15	43366915	43366923	15_43366915_43366923_-	-	This work			chr6	38353170	38353178	Gateways-2B-2	-	Kondrychyn et al 2011			chr1	30119618	30119622	la011311	+	Varshney et al. 2013
	chr14	13919874	13919882	14_13919874_13919882_+	+	This work			chr15	46558557	46558565	15_46558557_46558565_-	-	This work			chr6	42410730	42410738	ET33-mi18	+	Kondrychyn et al 2011			chr1	30484815	30484819	la021120	+	Varshney et al. 2013
	chr14	16103960	16103968	14_16103960_16103968_-	-	This work			chr15	46574429	46574437	15_46574429_46574437_+	+	This work			chr6	50331305	50331313	Gateways-9B	+	Kondrychyn et al 2011			chr1	30533549	30533553	la021121	-	Varshney et al. 2013
	chr14	17187653	17187661	14_17187653_17187661_-	-	This work			chr15	47409748	47409756	15_47409748_47409756_-	-	This work			chr6	51743098	51743106	Gateways-64A	+	Kondrychyn et al 2011			chr1	30721587	30721591	la028128	-	Varshney et al. 2013
	chr14	17867035	17867043	14_17867035_17867043_+	+	This work			chr16	277949	277957	16_277949_277957_-	-	This work			chr6	56945859	56945867	Gateways-69B-2	+	Kondrychyn et al 2011			chr1	30972925	30972929	la021122	-	Varshney et al. 2013
	chr14	17966682	17966690	14_17966682_17966690_+	+	This work			chr16	4881809	4881817	16_4881809_4881817_-	-	This work			chr7	5529887	5529895	Gateways-75B	+	Kondrychyn et al 2011			chr1	31060221	31060225	la021123	+	Varshney et al. 2013
	chr14	18837594	18837602	14_18837594_18837602_-	-	This work			chr16	5964272	5964280	16_5964272_5964280_-	-	This work			chr7	6458373	6458381	ET33-mi68	-	Kondrychyn et al 2011			chr1	31128310	31128314	la021124	+	Varshney et al. 2013
	chr14	21107737	21107745	14_21107737_21107745_+	+	This work			chr16	6312578	6312586	16_6312578_6312586_-	-	This work			chr7	8246811	8246819	Gateways-12D	+	Kondrychyn et al 2011			chr1	31310572	31310576	la013624	-	Varshney et al. 2013
	chr14	21111137	21111145	14_21111137_21111145_+	+	This work			chr16	6341148	6341156	16_6341148_6341156_+	+	This work			chr7	14015997	14016005	ET33-mi7A	-	Kondrychyn et al 2011			chr1	31350228	31350232	la021126	+	Varshney et al. 2013
	chr14	21189713	21189721	14_21189713_21189721_+	+	This work			chr16	7231059	7231067	16_7231059_7231067_+	+	This work			chr7	20214660	20214668	SAG18A	-	Kawakami et al. 2010			chr1	31908141	31908145	la013626	+	Varshney et al. 2013
	chr14	22474552	22474560	14_22474552_22474560_+	+	This work			chr16	7596812	7596820	16_7596812_7596820_-	-	This work			chr7	22264848	22264856	Gateways-66A	-	Kondrychyn et al 2011			chr1	32544966	32544970	la013627	-	Varshney et al. 2013
	chr14	26610086	26610094	14_26610086_26610094_-	-	This work			chr16	8169643	8169651	16_8169643_8169651_+	+	This work			chr7	23861326	23861334	SAGn25B	+	Kawakami et al. 2010			chr1	32664988	32664992	la028129	+	Varshney et al. 2013
	chr14	26703551	26703559	14_26703551_26703559_+	+	This work			chr16	8794091	8794099	16_8794091_8794099_+	+	This work			chr7	25239929	25239937	ET9	-	Kondrychyn et al 2011			chr1	32768919	32768923	la013628	-	Varshney et al. 2013
	chr14	26801769	26801777	14_26801769_26801777_+	+	This work			chr16	8876192	8876200	16_8876192_8876200_-	-	This work			chr7	25911835	25911843	ET33-mi35A	+	Kondrychyn et al 2011			chr1	32798343	32798347	la028130	-	Varshney et al. 2013
	chr14	27341814	27341822	14_27341814_27341822_+	+	This work			chr16	9473686	9473694	16_9473686_9473694_+	+	This work			chr7	30798297	30798305	SAGp49B	+	Kawakami et al. 2010			chr1	32829217	32829221	la010140	+	Varshney et al. 2013
	chr14	27442731	27442739	14_27442731_27442739_-	-	This work			chr16	12836097	12836105	16_12836097_12836105_-	-	This work			chr7	31420104	31420112	Gateways-52D	-	Kondrychyn et al 2011			chr1	32829331	32829335	la021131	+	Varshney et al. 2013
	chr14	28130771	28130779	14_28130771_28130779_-	-	This work			chr16	13076306	13076314	16_13076306_13076314_-	-	This work			chr7	31617361	31617369	ET33-mi11	+	Kondrychyn et al 2011			chr1	32952803	32952807	la013629	+	Varshney et al. 2013
	chr14	29445157	29445165	14_29445157_29445165_-	-	This work			chr16	13168693	13168701	16_13168693_13168701_-	-	This work			chr7	33107494	33107502	Gateways-25	-	Kondrychyn et al 2011			chr1	33163949	33163953	la021132	-	Varshney et al. 2013
	chr14	30428174	30428182	14_30428174_30428182_-	-	This work			chr16	17506146	17506154	16_17506146_17506154_-	-	This work			chr7	33279391	33279399	ET33-mi95	-	Kondrychyn et al 2011			chr1	33177066	33177070	la021133	+	Varshney et al. 2013
	chr14	30620305	30620313	14_30620305_30620313_-	-	This work			chr16	17967604	17967612	16_17967604_17967612_+	+	This work			chr7	36694439	36694447	ET33-mi82	+	Kondrychyn et al 2011			chr1	33213053	33213057	la028132	-	Varshney et al. 2013
	chr14	31058414	31058422	14_31058414_31058422_+	+	This work			chr16	18339907	18339915	16_18339907_18339915_+	+	This work			chr7	37684902	37684910	ET33-mi56A	+	Kondrychyn et al 2011			chr1	33280722	33280726	la028133	+	Varshney et al. 2013
	chr14	31389941	31389949	14_31389941_31389949_-	-	This work			chr16	18910618	18910626	16_18910618_18910626_-	-	This work			chr7	37737254	37737262	Gateways-7B	-	Kondrychyn et al 2011			chr1	33349755	33349759	la013632	+	Varshney et al. 2013
	chr14	31644404	31644412	14_31644404_31644412_+	+	This work			chr16	18990775	18990783	16_18990775_18990783_+	+	This work			chr7	39134746	39134754	Gateways-32	+	Kondrychyn et al 2011			chr1	33805852	33805856	la021135	+	Varshney et al. 2013
	chr14	32118269	32118277	14_32118269_32118277_+	+	This work			chr16	19457443	19457451	16_19457443_19457451_+	+	This work			chr7	39961358	39961366	Gateways-44A	+	Kondrychyn et al 2011			chr1	33836755	33836759	la021136	-	Varshney et al. 2013
	chr14	32388964	32388972	14_32388964_32388972_+	+	This work			chr16	20306474	20306482	16_20306474_20306482_-	-	This work			chr7	44542613	44542621	ET33-mi73	-	Kondrychyn et al 2011			chr1	33944990	33944994	la021137	-	Varshney et al. 2013
	chr14	32435793	32435801	14_32435793_32435801_-	-	This work			chr16	21060268	21060276	16_21060268_21060276_+	+	This work			chr7	52895711	52895719	SAGp49A	+	Kawakami et al. 2010			chr1	34109223	34109227	la013635	-	Varshney et al. 2013
	chr14	32500036	32500044	14_32500036_32500044_-	-	This work			chr16	22705659	22705667	16_22705659_22705667_+	+	This work			chr7	62701923	62701931	Gateways-60C	-	Kondrychyn et al 2011			chr1	34130502	34130506	la021139	-	Varshney et al. 2013
	chr14	33528782	33528790	14_33528782_33528790_+	+	This work			chr16	25564411	25564419	16_25564411_25564419_+	+	This work			chr7	67269063	67269071	ET13	-	Kondrychyn et al 2011			chr1	34257657	34257661	la011184	+	Varshney et al. 2013
	chr14	34283076	34283084	14_34283076_34283084_+	+	This work			chr16	26050923	26050931	16_26050923_26050931_+	+	This work			chr7	76270187	76270195	ET33-mi83	-	Kondrychyn et al 2011			chr1	34460485	34460489	la021140	+	Varshney et al. 2013
	chr14	37889579	37889587	14_37889579_37889587_+	+	This work			chr16	26117595	26117603	16_26117595_26117603_+	+	This work			chr8	3248973	3248981	SAG92A	-	Kawakami et al. 2010			chr1	34633348	34633352	la028134	-	Varshney et al. 2013
	chr14	38315179	38315187	14_38315179_38315187_-	-	This work			chr16	27124870	27124878	16_27124870_27124878_+	+	This work			chr8	4575898	4575906	ET33-mi90	+	Kondrychyn et al 2011			chr1	34744992	34744996	la011220	-	Varshney et al. 2013
	chr14	41682412	41682420	14_41682412_41682420_+	+	This work			chr16	27456384	27456392	16_27456384_27456392_-	-	This work			chr8	6487909	6487917	Gateways-79A	+	Kondrychyn et al 2011			chr1	34851938	34851942	la013636	+	Varshney et al. 2013
	chr14	42100253	42100261	14_42100253_42100261_+	+	This work			chr16	27675620	27675628	16_27675620_27675628_-	-	This work			chr8	6546182	6546190	Gateways-86A	+	Kondrychyn et al 2011			chr1	34859878	34859882	la013637	+	Varshney et al. 2013
	chr14	42523741	42523749	14_42523741_42523749_+	+	This work			chr16	28788633	28788641	16_28788633_28788641_+	+	This work			chr8	8898704	8898712	ET21-1	-	Kondrychyn et al 2011			chr1	35069711	35069715	la028135	+	Varshney et al. 2013
	chr14	43509925	43509933	14_43509925_43509933_+	+	This work			chr16	28884762	28884770	16_28884762_28884770_+	+	This work			chr8	13387083	13387091	ET33-mi17Bix	-	Kondrychyn et al 2011			chr1	35169900	35169904	la021141	+	Varshney et al. 2013
	chr14	44055125	44055133	14_44055125_44055133_-	-	This work			chr16	30407856	30407864	16_30407856_30407864_-	-	This work			chr8	13415938	13415946	Gateways-53B	+	Kondrychyn et al 2011			chr1	35201612	35201616	la013638	+	Varshney et al. 2013
	chr14	44837463	44837471	14_44837463_44837471_-	-	This work			chr16	30466147	30466155	16_30466147_30466155_-	-	This work			chr8	19272563	19272571	ET33-mi89A	+	Kondrychyn et al 2011			chr1	35245708	35245712	la021142	+	Varshney et al. 2013
	chr14	47353945	47353953	14_47353945_47353953_-	-	This work			chr16	30545180	30545188	16_30545180_30545188_-	-	This work			chr8	25922223	25922231	Gateways-16	+	Kondrychyn et al 2011			chr1	35487643	35487647	la021143	-	Varshney et al. 2013
	chr14	49162031	49162039	14_49162031_49162039_+	+	This work			chr16	31328972	31328980	16_31328972_31328980_-	-	This work			chr8	32121649	32121657	gSAG53A	+	Kawakami et al. 2010			chr1	35635137	35635141	la013641	+	Varshney et al. 2013
	chr14	49509809	49509817	14_49509809_49509817_-	-	This work			chr16	33378932	33378940	16_33378932_33378940_-	-	This work			chr8	32615432	32615440	SAGm18B	-	Kawakami et al. 2010			chr1	35637452	35637456	la021144	+	Varshney et al. 2013
	chr14	53546287	53546295	14_53546287_53546295_+	+	This work			chr16	34709297	34709305	16_34709297_34709305_-	-	This work			chr8	49917081	49917089	SAGm11E	-	Kawakami et al. 2010			chr1	35684156	35684160	la013642	+	Varshney et al. 2013
	chr14	53610165	53610173	14_53610165_53610173_+	+	This work			chr16	34781366	34781374	16_34781366_34781374_+	+	This work			chr8	50185778	50185786	SAGm17C	-	Kawakami et al. 2010			chr1	35691306	35691310	la021145	-	Varshney et al. 2013
	chr15	804578	804586	15_804578_804586_+	+	This work			chr16	36422047	36422055	16_36422047_36422055_+	+	This work			chr8	51450765	51450773	ET10	-	Kondrychyn et al 2011			chr1	35758385	35758389	la021146	+	Varshney et al. 2013
	chr15	1092181	1092189	15_1092181_1092189_+	+	This work			chr16	36958087	36958095	16_36958087_36958095_-	-	This work			chr8	54266989	54266997	ET33-mi75B	-	Kondrychyn et al 2011			chr1	35766674	35766678	la028136	+	Varshney et al. 2013
	chr15	2473466	2473474	15_2473466_2473474_-	-	This work			chr16	37397944	37397952	16_37397944_37397952_+	+	This work			chr8	54993122	54993130	SAG4B	+	Kawakami et al. 2010			chr1	35857387	35857391	la028137	+	Varshney et al. 2013
	chr15	2486470	2486478	15_2486470_2486478_+	+	This work			chr16	37527145	37527153	16_37527145_37527153_-	-	This work			chr9	409566	409574	Gateways-8A	-	Kondrychyn et al 2011			chr1	35902106	35902110	la021147	-	Varshney et al. 2013
	chr15	4444711	4444719	15_4444711_4444719_-	-	This work			chr16	40733840	40733848	16_40733840_40733848_+	+	This work			chr9	1943831	1943839	SAGp84A	+	Kawakami et al. 2010			chr1	35965414	35965418	la028138	+	Varshney et al. 2013
	chr15	5737972	5737980	15_5737972_5737980_+	+	This work			chr16	41079888	41079896	16_41079888_41079896_+	+	This work			chr9	3643011	3643019	ET33-mi14A	+	Kondrychyn et al 2011			chr1	36153883	36153887	la013643	+	Varshney et al. 2013
	chr15	6700753	6700761	15_6700753_6700761_+	+	This work			chr16	41322897	41322905	16_41322897_41322905_+	+	This work			chr9	16353312	16353320	Gateways-44C	+	Kondrychyn et al 2011			chr1	36311900	36311904	la021149	+	Varshney et al. 2013
	chr15	7212355	7212363	15_7212355_7212363_-	-	This work			chr16	41629408	41629416	16_41629408_41629416_-	-	This work			chr9	24853286	24853294	Gateways-37B	-	Kondrychyn et al 2011			chr1	36347223	36347227	la021150	+	Varshney et al. 2013
	chr15	7394782	7394790	15_7394782_7394790_+	+	This work			chr16	42893249	42893257	16_42893249_42893257_+	+	This work			chr9	27161103	27161111	ET15-2	-	Kondrychyn et al 2011			chr1	36595392	36595396	la021151	+	Varshney et al. 2013
	chr15	7660725	7660733	15_7660725_7660733_+	+	This work			chr16	43519071	43519079	16_43519071_43519079_+	+	This work			chr9	34295313	34295321	ET25-2	-	Kondrychyn et al 2011			chr1	37306139	37306143	la021152	+	Varshney et al. 2013
	chr15	8317415	8317423	15_8317415_8317423_-	-	This work			chr16	43867403	43867411	16_43867403_43867411_-	-	This work			chr9	53196628	53196636	SAGm11A	-	Kawakami et al. 2010			chr1	37621606	37621610	la021153	+	Varshney et al. 2013
	chr15	8824785	8824793	15_8824785_8824793_-	-	This work			chr16	44321526	44321534	16_44321526_44321534_-	-	This work											chr1	37859889	37859893	la013645	+	Varshney et al. 2013
	chr15	11840196	11840204	15_11840196_11840204_+	+	This work			chr16	44803625	44803633	16_44803625_44803633_+	+	This work											chr1	37873991	37873995	la021154	+	Varshney et al. 2013
	chr15	13074598	13074606	15_13074598_13074606_+	+	This work			chr16	45726039	45726047	16_45726039_45726047_+	+	This work											chr1	37874939	37874943	la011526	+	Varshney et al. 2013
	chr15	13422901	13422909	15_13422901_13422909_+	+	This work			chr16	45726039	45726047	16_45726039_45726047_+	+	This work											chr1	38056672	38056676	la028140	-	Varshney et al. 2013
	chr15	13429587	13429595	15_13429587_13429595_+	+	This work			chr16	48643842	48643850	16_48643842_48643850_+	+	This work											chr1	38102404	38102408	la021156	+	Varshney et al. 2013
	chr15	14200436	14200444	15_14200436_14200444_-	-	This work			chr16	50165421	50165429	16_50165421_50165429_+	+	This work											chr1	38139898	38139902	la013646	-	Varshney et al. 2013
	chr15	17363607	17363615	15_17363607_17363615_+	+	This work			chr16	51029600	51029608	16_51029600_51029608_-	-	This work											chr1	38160033	38160037	la021158	-	Varshney et al. 2013
	chr15	18034258	18034266	15_18034258_18034266_-	-	This work			chr16	51502767	51502775	16_51502767_51502775_+	+	This work											chr1	38346358	38346362	la021159	+	Varshney et al. 2013
	chr15	18127937	18127945	15_18127937_18127945_+	+	This work			chr16	51545952	51545960	16_51545952_51545960_-	-	This work											chr1	38563422	38563426	la013648	-	Varshney et al. 2013
	chr15	18305127	18305135	15_18305127_18305135_-	-	This work			chr16	55398022	55398030	16_55398022_55398030_-	-	This work											chr1	38675868	38675872	la013650	+	Varshney et al. 2013
	chr15	18915908	18915916	15_18915908_18915916_+	+	This work			chr16	56566667	56566675	16_56566667_56566675_-	-	This work											chr1	39174439	39174443	la028141	-	Varshney et al. 2013
	chr15	19944021	19944029	15_19944021_19944029_-	-	This work			chr17	236237	236245	17_236237_236245_+	+	This work											chr1	39263422	39263426	la028142	-	Varshney et al. 2013
	chr15	20665711	20665719	15_20665711_20665719_+	+	This work			chr17	2559096	2559104	17_2559096_2559104_-	-	This work											chr1	39614686	39614690	la013652	-	Varshney et al. 2013
	chr15	21400131	21400139	15_21400131_21400139_+	+	This work			chr17	2833424	2833432	17_2833424_2833432_-	-	This work											chr1	39675695	39675699	la021162	+	Varshney et al. 2013
	chr15	21481340	21481348	15_21481340_21481348_-	-	This work			chr17	3218074	3218082	17_3218074_3218082_-	-	This work											chr1	39694612	39694616	la021163	-	Varshney et al. 2013
	chr15	21509426	21509434	15_21509426_21509434_+	+	This work			chr17	6347850	6347858	17_6347850_6347858_-	-	This work											chr1	39841317	39841321	la028143	-	Varshney et al. 2013
	chr15	21943058	21943066	15_21943058_21943066_-	-	This work			chr17	7123546	7123554	17_7123546_7123554_+	+	This work											chr1	39842082	39842086	la013653	-	Varshney et al. 2013
	chr15	21946061	21946069	15_21946061_21946069_+	+	This work			chr17	7352815	7352823	17_7352815_7352823_+	+	This work											chr1	39874031	39874035	la021165	-	Varshney et al. 2013
	chr15	22345457	22345465	15_22345457_22345465_+	+	This work			chr17	9258094	9258102	17_9258094_9258102_-	-	This work											chr1	39903950	39903954	la028144	-	Varshney et al. 2013
	chr15	22563420	22563428	15_22563420_22563428_+	+	This work			chr17	9569497	9569505	17_9569497_9569505_+	+	This work											chr1	39910798	39910802	la021166	+	Varshney et al. 2013
	chr15	23955835	23955843	15_23955835_23955843_+	+	This work			chr17	10511670	10511678	17_10511670_10511678_+	+	This work											chr1	39932966	39932970	la013654	+	Varshney et al. 2013
	chr15	24127767	24127775	15_24127767_24127775_-	-	This work			chr17	10622910	10622918	17_10622910_10622918_+	+	This work											chr1	39956425	39956429	la028145	-	Varshney et al. 2013
	chr15	27415513	27415521	15_27415513_27415521_+	+	This work			chr17	13782993	13783001	17_13782993_13783001_-	-	This work											chr1	39983480	39983484	la021168	+	Varshney et al. 2013
	chr15	27546423	27546431	15_27546423_27546431_+	+	This work			chr17	14960789	14960797	17_14960789_14960797_-	-	This work											chr1	40026514	40026518	la013655	+	Varshney et al. 2013
	chr15	28107488	28107496	15_28107488_28107496_+	+	This work			chr17	20981815	20981823	17_20981815_20981823_-	-	This work											chr1	40026599	40026603	la021169	-	Varshney et al. 2013
	chr15	28416214	28416222	15_28416214_28416222_-	-	This work			chr17	21113871	21113879	17_21113871_21113879_+	+	This work											chr1	40220084	40220088	la021170	+	Varshney et al. 2013
	chr15	28625813	28625821	15_28625813_28625821_-	-	This work			chr17	21243593	21243601	17_21243593_21243601_+	+	This work											chr1	40257621	40257625	la013657	+	Varshney et al. 2013
	chr15	29095981	29095989	15_29095981_29095989_-	-	This work			chr17	21546819	21546827	17_21546819_21546827_-	-	This work											chr1	40260553	40260557	la028146	+	Varshney et al. 2013
	chr15	30432327	30432335	15_30432327_30432335_+	+	This work			chr17	21728607	21728615	17_21728607_21728615_-	-	This work											chr1	40291753	40291757	la013658	+	Varshney et al. 2013
	chr15	31562364	31562372	15_31562364_31562372_-	-	This work			chr17	22368254	22368262	17_22368254_22368262_+	+	This work											chr1	40345795	40345799	la021171	+	Varshney et al. 2013
	chr15	33019082	33019090	15_33019082_33019090_+	+	This work			chr17	22657363	22657371	17_22657363_22657371_-	-	This work											chr1	40376634	40376638	la021172	+	Varshney et al. 2013
	chr15	33611681	33611689	15_33611681_33611689_+	+	This work			chr17	22859750	22859758	17_22859750_22859758_+	+	This work											chr1	40378000	40378004	la011066	-	Varshney et al. 2013
	chr15	34063146	34063154	15_34063146_34063154_+	+	This work			chr17	22896759	22896767	17_22896759_22896767_-	-	This work											chr1	40408521	40408525	la021173	+	Varshney et al. 2013
	chr15	34510532	34510540	15_34510532_34510540_-	-	This work			chr17	24299955	24299963	17_24299955_24299963_-	-	This work											chr1	40480482	40480486	la021174	-	Varshney et al. 2013
	chr15	34625484	34625492	15_34625484_34625492_+	+	This work			chr17	24870080	24870088	17_24870080_24870088_+	+	This work											chr1	40480731	40480735	la021175	-	Varshney et al. 2013
	chr15	35375741	35375749	15_35375741_35375749_+	+	This work			chr17	26611214	26611222	17_26611214_26611222_-	-	This work											chr1	40561335	40561339	la021176	-	Varshney et al. 2013
	chr15	35427294	35427302	15_35427294_35427302_-	-	This work			chr17	27437158	27437166	17_27437158_27437166_+	+	This work											chr1	40592223	40592227	la021177	+	Varshney et al. 2013
	chr15	35766275	35766283	15_35766275_35766283_-	-	This work			chr17	27453795	27453803	17_27453795_27453803_-	-	This work											chr1	40606738	40606742	la013659	+	Varshney et al. 2013
	chr15	36412324	36412332	15_36412324_36412332_+	+	This work			chr17	28066326	28066334	17_28066326_28066334_-	-	This work											chr1	40656577	40656581	la010746	+	Varshney et al. 2013
	chr15	36848270	36848278	15_36848270_36848278_-	-	This work			chr17	28091114	28091122	17_28091114_28091122_+	+	This work											chr1	40656808	40656812	la021178	+	Varshney et al. 2013
	chr15	38821797	38821805	15_38821797_38821805_-	-	This work			chr17	28808712	28808720	17_28808712_28808720_-	-	This work											chr1	40742920	40742924	la028147	+	Varshney et al. 2013
	chr15	39179688	39179696	15_39179688_39179696_-	-	This work			chr17	29647552	29647560	17_29647552_29647560_-	-	This work											chr1	40747018	40747022	la021179	+	Varshney et al. 2013
	chr15	40491194	40491202	15_40491194_40491202_-	-	This work			chr17	29730133	29730141	17_29730133_29730141_+	+	This work											chr1	40926947	40926951	la013660	-	Varshney et al. 2013
	chr15	41297655	41297663	15_41297655_41297663_-	-	This work			chr17	30152060	30152068	17_30152060_30152068_+	+	This work											chr1	40957641	40957645	la013662	-	Varshney et al. 2013
	chr15	41341818	41341826	15_41341818_41341826_-	-	This work			chr17	30782239	30782247	17_30782239_30782247_+	+	This work											chr1	40987370	40987374	la028148	+	Varshney et al. 2013
	chr15	42566981	42566989	15_42566981_42566989_-	-	This work			chr17	31375915	31375923	17_31375915_31375923_+	+	This work											chr1	41126863	41126867	la011070	+	Varshney et al. 2013
	chr15	43307747	43307755	15_43307747_43307755_+	+	This work			chr17	31551888	31551896	17_31551888_31551896_+	+	This work											chr1	41193088	41193092	la021182	+	Varshney et al. 2013
	chr15	43756584	43756592	15_43756584_43756592_-	-	This work			chr17	33720460	33720468	17_33720460_33720468_+	+	This work											chr1	41258351	41258355	la021183	-	Varshney et al. 2013
	chr15	45149828	45149836	15_45149828_45149836_+	+	This work			chr17	34478830	34478838	17_34478830_34478838_-	-	This work											chr1	41286919	41286923	la013663	-	Varshney et al. 2013
	chr15	45301068	45301076	15_45301068_45301076_+	+	This work			chr17	34790275	34790283	17_34790275_34790283_-	-	This work											chr1	41503197	41503201	la021186	+	Varshney et al. 2013
	chr15	45453670	45453678	15_45453670_45453678_-	-	This work			chr17	35307888	35307896	17_35307888_35307896_+	+	This work											chr1	41513128	41513132	la021187	-	Varshney et al. 2013
	chr15	45682847	45682855	15_45682847_45682855_+	+	This work			chr17	37301894	37301902	17_37301894_37301902_+	+	This work											chr1	41534274	41534278	la013665	-	Varshney et al. 2013
	chr15	46819289	46819297	15_46819289_46819297_-	-	This work			chr17	38691063	38691071	17_38691063_38691071_+	+	This work											chr1	41844133	41844137	la013669	-	Varshney et al. 2013
	chr16	16480	16488	16_16480_16488_+	+	This work			chr17	38823995	38824003	17_38823995_38824003_+	+	This work											chr1	41879344	41879348	la021193	+	Varshney et al. 2013
	chr16	764732	764740	16_764732_764740_+	+	This work			chr17	39391177	39391185	17_39391177_39391185_-	-	This work											chr1	41879423	41879427	la021194	+	Varshney et al. 2013
	chr16	1468429	1468437	16_1468429_1468437_-	-	This work			chr17	40099001	40099009	17_40099001_40099009_-	-	This work											chr1	42069934	42069938	la028150	-	Varshney et al. 2013
	chr16	4406154	4406162	16_4406154_4406162_+	+	This work			chr17	40207958	40207966	17_40207958_40207966_-	-	This work											chr1	42082527	42082531	la028151	+	Varshney et al. 2013
	chr16	4514968	4514976	16_4514968_4514976_-	-	This work			chr17	41917997	41918005	17_41917997_41918005_+	+	This work											chr1	42177694	42177698	la011474	-	Varshney et al. 2013
	chr16	5513798	5513806	16_5513798_5513806_-	-	This work			chr17	42623721	42623729	17_42623721_42623729_-	-	This work											chr1	42177755	42177759	la021195	+	Varshney et al. 2013
	chr16	5664366	5664374	16_5664366_5664374_-	-	This work			chr17	43402595	43402603	17_43402595_43402603_-	-	This work											chr1	42449607	42449611	la021196	-	Varshney et al. 2013
	chr16	5912885	5912893	16_5912885_5912893_+	+	This work			chr17	43798872	43798880	17_43798872_43798880_-	-	This work											chr1	42482882	42482886	la013670	-	Varshney et al. 2013
	chr16	6782823	6782831	16_6782823_6782831_-	-	This work			chr17	44159934	44159942	17_44159934_44159942_+	+	This work											chr1	43054220	43054224	la028152	-	Varshney et al. 2013
	chr16	7213385	7213393	16_7213385_7213393_+	+	This work			chr17	46248583	46248591	17_46248583_46248591_+	+	This work											chr1	43170101	43170105	la028153	+	Varshney et al. 2013
	chr16	8402509	8402517	16_8402509_8402517_-	-	This work			chr17	48843479	48843487	17_48843479_48843487_-	-	This work											chr1	43451417	43451421	la028154	+	Varshney et al. 2013
	chr16	9473686	9473694	16_9473686_9473694_+	+	This work			chr17	52051452	52051460	17_52051452_52051460_+	+	This work											chr1	43487081	43487085	la013671	+	Varshney et al. 2013
	chr16	9925104	9925112	16_9925104_9925112_-	-	This work			chr17	52290706	52290714	17_52290706_52290714_-	-	This work											chr1	43515187	43515191	la021201	+	Varshney et al. 2013
	chr16	12366962	12366970	16_12366962_12366970_+	+	This work			chr17	53937102	53937110	17_53937102_53937110_-	-	This work											chr1	43541119	43541123	la021202	-	Varshney et al. 2013
	chr16	12536411	12536419	16_12536411_12536419_-	-	This work			chr18	175010	175018	18_175010_175018_+	+	This work											chr1	43820083	43820087	la028155	+	Varshney et al. 2013
	chr16	12610776	12610784	16_12610776_12610784_-	-	This work			chr18	1994805	1994813	18_1994805_1994813_+	+	This work											chr1	43845005	43845009	la013673	+	Varshney et al. 2013
	chr16	13582459	13582467	16_13582459_13582467_+	+	This work			chr18	2450977	2450985	18_2450977_2450985_+	+	This work											chr1	43847480	43847484	la028156	+	Varshney et al. 2013
	chr16	13585733	13585741	16_13585733_13585741_+	+	This work			chr18	4313669	4313677	18_4313669_4313677_+	+	This work											chr1	43893100	43893104	la013674	-	Varshney et al. 2013
	chr16	14693721	14693729	16_14693721_14693729_-	-	This work			chr18	6304392	6304400	18_6304392_6304400_+	+	This work											chr1	43995806	43995810	la021204	-	Varshney et al. 2013
	chr16	15565902	15565910	16_15565902_15565910_+	+	This work			chr18	7039702	7039710	18_7039702_7039710_+	+	This work											chr1	44073891	44073895	la013675	+	Varshney et al. 2013
	chr16	15609949	15609957	16_15609949_15609957_+	+	This work			chr18	7349164	7349172	18_7349164_7349172_-	-	This work											chr1	44174200	44174204	la021206	+	Varshney et al. 2013
	chr16	17381785	17381793	16_17381785_17381793_-	-	This work			chr18	7633950	7633958	18_7633950_7633958_+	+	This work											chr1	44470521	44470525	la021207	+	Varshney et al. 2013
	chr16	20629581	20629589	16_20629581_20629589_+	+	This work			chr18	9052969	9052977	18_9052969_9052977_+	+	This work											chr1	44756801	44756805	la021209	-	Varshney et al. 2013
	chr16	24692296	24692304	16_24692296_24692304_+	+	This work			chr18	9183135	9183143	18_9183135_9183143_+	+	This work											chr1	44851325	44851329	la013677	-	Varshney et al. 2013
	chr16	26117595	26117603	16_26117595_26117603_+	+	This work			chr18	9460678	9460686	18_9460678_9460686_+	+	This work											chr1	45063559	45063563	la021212	-	Varshney et al. 2013
	chr16	26556409	26556417	16_26556409_26556417_-	-	This work			chr18	9851694	9851702	18_9851694_9851702_+	+	This work											chr1	45084073	45084077	la013679	-	Varshney et al. 2013
	chr16	26835568	26835576	16_26835568_26835576_-	-	This work			chr18	9989848	9989856	18_9989848_9989856_+	+	This work											chr1	45090428	45090432	la028158	-	Varshney et al. 2013
	chr16	27123255	27123263	16_27123255_27123263_-	-	This work			chr18	13563812	13563820	18_13563812_13563820_+	+	This work											chr1	45093107	45093111	la013680	-	Varshney et al. 2013
	chr16	27712476	27712484	16_27712476_27712484_-	-	This work			chr18	14067897	14067905	18_14067897_14067905_-	-	This work											chr1	45293503	45293507	la013681	-	Varshney et al. 2013
	chr16	29807619	29807627	16_29807619_29807627_+	+	This work			chr18	14109860	14109868	18_14109860_14109868_+	+	This work											chr1	45297693	45297697	la021217	+	Varshney et al. 2013
	chr16	30017529	30017537	16_30017529_30017537_-	-	This work			chr18	16218289	16218297	18_16218289_16218297_+	+	This work											chr1	45355838	45355842	la021218	-	Varshney et al. 2013
	chr16	30021883	30021891	16_30021883_30021891_+	+	This work			chr18	16866545	16866553	18_16866545_16866553_-	-	This work											chr1	45383426	45383430	la021219	-	Varshney et al. 2013
	chr16	30393960	30393968	16_30393960_30393968_+	+	This work			chr18	17223479	17223487	18_17223479_17223487_-	-	This work											chr1	45396746	45396750	la013682	-	Varshney et al. 2013
	chr16	30798870	30798878	16_30798870_30798878_-	-	This work			chr18	18828565	18828573	18_18828565_18828573_-	-	This work											chr1	45397064	45397068	la010651	-	Varshney et al. 2013
	chr16	30945076	30945084	16_30945076_30945084_+	+	This work			chr18	19823801	19823809	18_19823801_19823809_+	+	This work											chr1	45397269	45397273	la013683	-	Varshney et al. 2013
	chr16	32332921	32332929	16_32332921_32332929_-	-	This work			chr18	19904730	19904738	18_19904730_19904738_+	+	This work											chr1	45458865	45458869	la021222	-	Varshney et al. 2013
	chr16	32433954	32433962	16_32433954_32433962_-	-	This work			chr18	20905269	20905277	18_20905269_20905277_-	-	This work											chr1	45459116	45459120	la010320	+	Varshney et al. 2013
	chr16	32851752	32851760	16_32851752_32851760_+	+	This work			chr18	22866626	22866634	18_22866626_22866634_-	-	This work											chr1	45527399	45527403	la021223	+	Varshney et al. 2013
	chr16	32947302	32947310	16_32947302_32947310_+	+	This work			chr18	22895901	22895909	18_22895901_22895909_-	-	This work											chr1	45714173	45714177	la013685	+	Varshney et al. 2013
	chr16	34709297	34709305	16_34709297_34709305_-	-	This work			chr18	23704576	23704584	18_23704576_23704584_-	-	This work											chr1	45733001	45733005	la028159	+	Varshney et al. 2013
	chr16	35012296	35012304	16_35012296_35012304_-	-	This work			chr18	23991870	23991878	18_23991870_23991878_+	+	This work											chr1	45758053	45758057	la028160	+	Varshney et al. 2013
	chr16	36398657	36398665	16_36398657_36398665_+	+	This work			chr18	24703202	24703210	18_24703202_24703210_-	-	This work											chr1	45813319	45813323	la021224	-	Varshney et al. 2013
	chr16	36465945	36465953	16_36465945_36465953_-	-	This work			chr18	25083253	25083261	18_25083253_25083261_+	+	This work											chr1	45867355	45867359	la021225	-	Varshney et al. 2013
	chr16	36497355	36497363	16_36497355_36497363_-	-	This work			chr18	25321912	25321920	18_25321912_25321920_-	-	This work											chr1	45895584	45895588	la013686	+	Varshney et al. 2013
	chr16	37705719	37705727	16_37705719_37705727_-	-	This work			chr18	25627203	25627211	18_25627203_25627211_-	-	This work											chr1	46004773	46004777	la021226	-	Varshney et al. 2013
	chr16	37814915	37814923	16_37814915_37814923_-	-	This work			chr18	25969537	25969545	18_25969537_25969545_-	-	This work											chr1	46057567	46057571	la028161	-	Varshney et al. 2013
	chr16	37839593	37839601	16_37839593_37839601_-	-	This work			chr18	26195038	26195046	18_26195038_26195046_-	-	This work											chr1	46062101	46062105	la021227	-	Varshney et al. 2013
	chr16	37990030	37990038	16_37990030_37990038_-	-	This work			chr18	26206220	26206228	18_26206220_26206228_-	-	This work											chr1	46075665	46075669	la028162	+	Varshney et al. 2013
	chr16	38202019	38202027	16_38202019_38202027_-	-	This work			chr18	27194589	27194597	18_27194589_27194597_+	+	This work											chr1	46079679	46079683	la028163	+	Varshney et al. 2013
	chr16	38891303	38891311	16_38891303_38891311_+	+	This work			chr18	29059956	29059964	18_29059956_29059964_+	+	This work											chr1	46106966	46106970	la021228	+	Varshney et al. 2013
	chr16	41554098	41554106	16_41554098_41554106_+	+	This work			chr18	29438907	29438915	18_29438907_29438915_-	-	This work											chr1	46142795	46142799	la010689	+	Varshney et al. 2013
	chr16	41794122	41794130	16_41794122_41794130_+	+	This work			chr18	30805786	30805794	18_30805786_30805794_+	+	This work											chr1	46142927	46142931	la013688	-	Varshney et al. 2013
	chr16	42454220	42454228	16_42454220_42454228_+	+	This work			chr18	31974756	31974764	18_31974756_31974764_+	+	This work											chr1	46196941	46196945	la028164	+	Varshney et al. 2013
	chr16	43108113	43108121	16_43108113_43108121_-	-	This work			chr18	32131187	32131195	18_32131187_32131195_+	+	This work											chr1	46221088	46221092	la021230	-	Varshney et al. 2013
	chr16	43879824	43879832	16_43879824_43879832_-	-	This work			chr18	33262882	33262890	18_33262882_33262890_+	+	This work											chr1	46223210	46223214	la013689	+	Varshney et al. 2013
	chr16	45382584	45382592	16_45382584_45382592_-	-	This work			chr18	33667975	33667983	18_33667975_33667983_+	+	This work											chr1	46223570	46223574	la021231	+	Varshney et al. 2013
	chr16	45559070	45559078	16_45559070_45559078_-	-	This work			chr18	33734212	33734220	18_33734212_33734220_-	-	This work											chr1	46231574	46231578	la021232	+	Varshney et al. 2013
	chr16	45726039	45726047	16_45726039_45726047_+	+	This work			chr18	34384592	34384600	18_34384592_34384600_-	-	This work											chr1	46298858	46298862	la021233	+	Varshney et al. 2013
	chr16	49124056	49124064	16_49124056_49124064_+	+	This work			chr18	34851417	34851425	18_34851417_34851425_-	-	This work											chr1	46346592	46346596	la028165	+	Varshney et al. 2013
	chr16	49512716	49512724	16_49512716_49512724_-	-	This work			chr18	35599860	35599868	18_35599860_35599868_-	-	This work											chr1	46389664	46389668	la021234	-	Varshney et al. 2013
	chr16	49546580	49546588	16_49546580_49546588_+	+	This work			chr18	35663969	35663977	18_35663969_35663977_+	+	This work											chr1	46616262	46616266	la028166	-	Varshney et al. 2013
	chr16	49958685	49958693	16_49958685_49958693_-	-	This work			chr18	36422819	36422827	18_36422819_36422827_-	-	This work											chr1	46668398	46668402	la028167	-	Varshney et al. 2013
	chr16	50750502	50750510	16_50750502_50750510_-	-	This work			chr18	36515752	36515760	18_36515752_36515760_-	-	This work											chr1	46670362	46670366	la013690	+	Varshney et al. 2013
	chr16	54014302	54014310	16_54014302_54014310_-	-	This work			chr18	36990295	36990303	18_36990295_36990303_+	+	This work											chr1	46672346	46672350	la028168	+	Varshney et al. 2013
	chr16	55473996	55474004	16_55473996_55474004_-	-	This work			chr18	37386828	37386836	18_37386828_37386836_+	+	This work											chr1	46705932	46705936	la011483	-	Varshney et al. 2013
	chr16	55480861	55480869	16_55480861_55480869_+	+	This work			chr18	37859232	37859240	18_37859232_37859240_+	+	This work											chr1	46745857	46745861	la028169	-	Varshney et al. 2013
	chr16	56380570	56380578	16_56380570_56380578_+	+	This work			chr18	38870892	38870900	18_38870892_38870900_-	-	This work											chr1	46768535	46768539	la021235	-	Varshney et al. 2013
	chr17	267242	267250	17_267242_267250_-	-	This work			chr18	39795227	39795235	18_39795227_39795235_+	+	This work											chr1	46902991	46902995	la013691	+	Varshney et al. 2013
	chr17	615666	615674	17_615666_615674_-	-	This work			chr18	39916224	39916232	18_39916224_39916232_+	+	This work											chr1	46982881	46982885	la013692	-	Varshney et al. 2013
	chr17	1495011	1495019	17_1495011_1495019_-	-	This work			chr18	40476273	40476281	18_40476273_40476281_+	+	This work											chr1	47067113	47067117	la021237	+	Varshney et al. 2013
	chr17	3256714	3256722	17_3256714_3256722_-	-	This work			chr18	40806144	40806152	18_40806144_40806152_+	+	This work											chr1	47214268	47214272	la021238	+	Varshney et al. 2013
	chr17	4453084	4453092	17_4453084_4453092_-	-	This work			chr18	41385533	41385541	18_41385533_41385541_-	-	This work											chr1	47239455	47239459	la021239	+	Varshney et al. 2013
	chr17	4935828	4935836	17_4935828_4935836_+	+	This work			chr18	42518544	42518552	18_42518544_42518552_-	-	This work											chr1	47330382	47330386	la021240	-	Varshney et al. 2013
	chr17	5075973	5075981	17_5075973_5075981_+	+	This work			chr18	43862016	43862024	18_43862016_43862024_-	-	This work											chr1	47422161	47422165	la028170	+	Varshney et al. 2013
	chr17	5562787	5562795	17_5562787_5562795_+	+	This work			chr18	44220259	44220267	18_44220259_44220267_-	-	This work											chr1	47422474	47422478	la021241	-	Varshney et al. 2013
	chr17	10549020	10549028	17_10549020_10549028_-	-	This work			chr18	45239778	45239786	18_45239778_45239786_-	-	This work											chr1	47498794	47498798	la013693	+	Varshney et al. 2013
	chr17	12416648	12416656	17_12416648_12416656_+	+	This work			chr18	45341931	45341939	18_45341931_45341939_-	-	This work											chr1	47597191	47597195	la021242	+	Varshney et al. 2013
	chr17	12580260	12580268	17_12580260_12580268_+	+	This work			chr18	45830647	45830655	18_45830647_45830655_+	+	This work											chr1	47611151	47611155	la021243	+	Varshney et al. 2013
	chr17	13873550	13873558	17_13873550_13873558_-	-	This work			chr18	48375782	48375790	18_48375782_48375790_-	-	This work											chr1	47648928	47648932	la013694	+	Varshney et al. 2013
	chr17	14001038	14001046	17_14001038_14001046_+	+	This work			chr18	48562837	48562845	18_48562837_48562845_+	+	This work											chr1	47674779	47674783	la021244	+	Varshney et al. 2013
	chr17	14463164	14463172	17_14463164_14463172_-	-	This work			chr18	49025207	49025215	18_49025207_49025215_-	-	This work											chr1	47703273	47703277	la011717	-	Varshney et al. 2013
	chr17	15071000	15071008	17_15071000_15071008_-	-	This work			chr18	49356297	49356305	18_49356297_49356305_+	+	This work											chr1	47714795	47714799	la013695	-	Varshney et al. 2013
	chr17	16210795	16210803	17_16210795_16210803_+	+	This work			chr19	297202	297210	19_297202_297210_-	-	This work											chr1	47719324	47719328	la013696	+	Varshney et al. 2013
	chr17	16408189	16408197	17_16408189_16408197_-	-	This work			chr19	334619	334627	19_334619_334627_+	+	This work											chr1	47725373	47725377	la021246	+	Varshney et al. 2013
	chr17	17311343	17311351	17_17311343_17311351_-	-	This work			chr19	644620	644628	19_644620_644628_-	-	This work											chr1	47725373	47725377	la021247	-	Varshney et al. 2013
	chr17	17997023	17997031	17_17997023_17997031_-	-	This work			chr19	3562229	3562237	19_3562229_3562237_+	+	This work											chr1	47727235	47727239	la013697	-	Varshney et al. 2013
	chr17	19183224	19183232	17_19183224_19183232_+	+	This work			chr19	3740880	3740888	19_3740880_3740888_-	-	This work											chr1	47727721	47727725	la010663	+	Varshney et al. 2013
	chr17	19306270	19306278	17_19306270_19306278_-	-	This work			chr19	4010398	4010406	19_4010398_4010406_+	+	This work											chr1	47942554	47942558	la021249	-	Varshney et al. 2013
	chr17	19859356	19859364	17_19859356_19859364_+	+	This work			chr19	6874830	6874838	19_6874830_6874838_-	-	This work											chr1	47964440	47964444	la013698	+	Varshney et al. 2013
	chr17	20245356	20245364	17_20245356_20245364_+	+	This work			chr19	9194524	9194532	19_9194524_9194532_+	+	This work											chr1	47967454	47967458	la013699	+	Varshney et al. 2013
	chr17	20637464	20637472	17_20637464_20637472_+	+	This work			chr19	10595312	10595320	19_10595312_10595320_+	+	This work											chr1	47975162	47975166	la021250	-	Varshney et al. 2013
	chr17	21243593	21243601	17_21243593_21243601_+	+	This work			chr19	10824249	10824257	19_10824249_10824257_+	+	This work											chr1	47994449	47994453	la013700	+	Varshney et al. 2013
	chr17	22798529	22798537	17_22798529_22798537_+	+	This work			chr19	11326270	11326278	19_11326270_11326278_-	-	This work											chr1	48364374	48364378	la013702	+	Varshney et al. 2013
	chr17	23301251	23301259	17_23301251_23301259_-	-	This work			chr19	11853791	11853799	19_11853791_11853799_+	+	This work											chr1	48676491	48676495	la028172	+	Varshney et al. 2013
	chr17	24804970	24804978	17_24804970_24804978_-	-	This work			chr19	12126334	12126342	19_12126334_12126342_-	-	This work											chr1	48973690	48973694	la021251	+	Varshney et al. 2013
	chr17	25323438	25323446	17_25323438_25323446_-	-	This work			chr19	13082965	13082973	19_13082965_13082973_-	-	This work											chr1	49216123	49216127	la021252	+	Varshney et al. 2013
	chr17	27402168	27402176	17_27402168_27402176_-	-	This work			chr19	15022195	15022203	19_15022195_15022203_+	+	This work											chr1	49521652	49521656	la028173	-	Varshney et al. 2013
	chr17	27894214	27894222	17_27894214_27894222_+	+	This work			chr19	15245101	15245109	19_15245101_15245109_+	+	This work											chr1	49571814	49571818	la021253	+	Varshney et al. 2013
	chr17	28361567	28361575	17_28361567_28361575_+	+	This work			chr19	19469494	19469502	19_19469494_19469502_-	-	This work											chr1	49711282	49711286	la021254	+	Varshney et al. 2013
	chr17	28701686	28701694	17_28701686_28701694_+	+	This work			chr19	20044057	20044065	19_20044057_20044065_+	+	This work											chr1	49738925	49738929	la013703	-	Varshney et al. 2013
	chr17	29169125	29169133	17_29169125_29169133_+	+	This work			chr19	20330051	20330059	19_20330051_20330059_-	-	This work											chr1	49753907	49753911	la028174	+	Varshney et al. 2013
	chr17	30228102	30228110	17_30228102_30228110_+	+	This work			chr19	21047728	21047736	19_21047728_21047736_-	-	This work											chr1	49768163	49768167	la021256	+	Varshney et al. 2013
	chr17	30460070	30460078	17_30460070_30460078_+	+	This work			chr19	22118545	22118553	19_22118545_22118553_-	-	This work											chr1	49801981	49801985	la021257	-	Varshney et al. 2013
	chr17	33637413	33637421	17_33637413_33637421_-	-	This work			chr19	25354473	25354481	19_25354473_25354481_-	-	This work											chr1	49851472	49851476	la028175	-	Varshney et al. 2013
	chr17	35307888	35307896	17_35307888_35307896_+	+	This work			chr19	25890336	25890344	19_25890336_25890344_+	+	This work											chr1	49889751	49889755	la021258	-	Varshney et al. 2013
	chr17	37092857	37092865	17_37092857_37092865_+	+	This work			chr19	26450012	26450020	19_26450012_26450020_+	+	This work											chr1	49942354	49942358	la028176	-	Varshney et al. 2013
	chr17	38114030	38114038	17_38114030_38114038_+	+	This work			chr19	27036556	27036564	19_27036556_27036564_-	-	This work											chr1	49982258	49982262	la013704	-	Varshney et al. 2013
	chr17	38755628	38755636	17_38755628_38755636_-	-	This work			chr19	33158090	33158098	19_33158090_33158098_-	-	This work											chr1	49998577	49998581	la013706	-	Varshney et al. 2013
	chr17	40106476	40106484	17_40106476_40106484_+	+	This work			chr19	33222598	33222606	19_33222598_33222606_-	-	This work											chr1	50027297	50027301	la021261	-	Varshney et al. 2013
	chr17	41440090	41440098	17_41440090_41440098_+	+	This work			chr19	33342644	33342652	19_33342644_33342652_+	+	This work											chr1	50074822	50074826	la021262	+	Varshney et al. 2013
	chr17	41910910	41910918	17_41910910_41910918_+	+	This work			chr19	34723197	34723205	19_34723197_34723205_-	-	This work											chr1	50165196	50165200	la021263	-	Varshney et al. 2013
	chr17	42266423	42266431	17_42266423_42266431_+	+	This work			chr19	34992911	34992919	19_34992911_34992919_-	-	This work											chr1	50178695	50178699	la021264	-	Varshney et al. 2013
	chr17	42579397	42579405	17_42579397_42579405_+	+	This work			chr19	36453486	36453494	19_36453486_36453494_+	+	This work											chr1	50179007	50179011	la013707	-	Varshney et al. 2013
	chr17	42670843	42670851	17_42670843_42670851_-	-	This work			chr19	37172109	37172117	19_37172109_37172117_-	-	This work											chr1	50179331	50179335	la010287	-	Varshney et al. 2013
	chr17	43033053	43033061	17_43033053_43033061_-	-	This work			chr19	37269317	37269325	19_37269317_37269325_+	+	This work											chr1	50281980	50281984	la013708	-	Varshney et al. 2013
	chr17	43220820	43220828	17_43220820_43220828_-	-	This work			chr19	37824965	37824973	19_37824965_37824973_+	+	This work											chr1	50300467	50300471	la010192	-	Varshney et al. 2013
	chr17	43898478	43898486	17_43898478_43898486_+	+	This work			chr19	37871603	37871611	19_37871603_37871611_-	-	This work											chr1	50319199	50319203	la021268	-	Varshney et al. 2013
	chr17	44570180	44570188	17_44570180_44570188_+	+	This work			chr19	37877556	37877564	19_37877556_37877564_+	+	This work											chr1	50320122	50320126	la021269	+	Varshney et al. 2013
	chr17	45473140	45473148	17_45473140_45473148_-	-	This work			chr19	38482944	38482952	19_38482944_38482952_-	-	This work											chr1	50321729	50321733	la013709	-	Varshney et al. 2013
	chr17	45639785	45639793	17_45639785_45639793_+	+	This work			chr19	38729571	38729579	19_38729571_38729579_-	-	This work											chr1	50321807	50321811	la021271	-	Varshney et al. 2013
	chr17	46645533	46645541	17_46645533_46645541_+	+	This work			chr19	41804849	41804857	19_41804849_41804857_-	-	This work											chr1	50353208	50353212	la021272	-	Varshney et al. 2013
	chr17	47464749	47464757	17_47464749_47464757_+	+	This work			chr19	42074163	42074171	19_42074163_42074171_-	-	This work											chr1	50353518	50353522	la021273	+	Varshney et al. 2013
	chr17	48402669	48402677	17_48402669_48402677_-	-	This work			chr19	43326142	43326150	19_43326142_43326150_+	+	This work											chr1	50378131	50378135	la021274	-	Varshney et al. 2013
	chr17	49126433	49126441	17_49126433_49126441_+	+	This work			chr19	44861483	44861491	19_44861483_44861491_-	-	This work											chr1	50621641	50621645	la028177	-	Varshney et al. 2013
	chr17	49187967	49187975	17_49187967_49187975_+	+	This work			chr19	44892723	44892731	19_44892723_44892731_+	+	This work											chr1	50631788	50631792	la013711	-	Varshney et al. 2013
	chr17	49211312	49211320	17_49211312_49211320_+	+	This work			chr19	46533317	46533325	19_46533317_46533325_-	-	This work											chr1	50632837	50632841	la013712	+	Varshney et al. 2013
	chr17	49224850	49224858	17_49224850_49224858_+	+	This work			chr19	46816032	46816040	19_46816032_46816040_-	-	This work											chr1	50677489	50677493	la013713	+	Varshney et al. 2013
	chr17	49286552	49286560	17_49286552_49286560_-	-	This work			chr19	46955013	46955021	19_46955013_46955021_+	+	This work											chr1	50725303	50725307	la021277	-	Varshney et al. 2013
	chr17	49787571	49787579	17_49787571_49787579_+	+	This work			chr19	47765074	47765082	19_47765074_47765082_-	-	This work											chr1	50764771	50764775	la013714	+	Varshney et al. 2013
	chr17	50792533	50792541	17_50792533_50792541_+	+	This work			chr19	48058446	48058454	19_48058446_48058454_+	+	This work											chr1	50803739	50803743	la013715	-	Varshney et al. 2013
	chr17	51567976	51567984	17_51567976_51567984_+	+	This work			chr19	48719469	48719477	19_48719469_48719477_-	-	This work											chr1	50812880	50812884	la013716	-	Varshney et al. 2013
	chr17	53314546	53314554	17_53314546_53314554_-	-	This work			chr19	49623829	49623837	19_49623829_49623837_-	-	This work											chr1	50851871	50851875	la021280	+	Varshney et al. 2013
	chr17	53889578	53889586	17_53889578_53889586_-	-	This work			chr2	1314347	1314355	2_1314347_1314355_+	+	This work											chr1	50878899	50878903	la021281	-	Varshney et al. 2013
	chr17	53951205	53951213	17_53951205_53951213_-	-	This work			chr2	1654195	1654203	2_1654195_1654203_+	+	This work											chr1	50916752	50916756	la028178	-	Varshney et al. 2013
	chr18	63121	63129	18_63121_63129_+	+	This work			chr2	1745472	1745480	2_1745472_1745480_-	-	This work											chr1	51004548	51004552	la013717	-	Varshney et al. 2013
	chr18	106965	106973	18_106965_106973_-	-	This work			chr2	1766200	1766208	2_1766200_1766208_-	-	This work											chr1	51299877	51299881	la021283	-	Varshney et al. 2013
	chr18	244726	244734	18_244726_244734_+	+	This work			chr2	2472455	2472463	2_2472455_2472463_-	-	This work											chr1	51502567	51502571	la013718	+	Varshney et al. 2013
	chr18	794161	794169	18_794161_794169_+	+	This work			chr2	2488114	2488122	2_2488114_2488122_-	-	This work											chr1	51507674	51507678	la021284	-	Varshney et al. 2013
	chr18	2552308	2552316	18_2552308_2552316_+	+	This work			chr2	2885428	2885436	2_2885428_2885436_+	+	This work											chr1	51601014	51601018	la021285	+	Varshney et al. 2013
	chr18	2701714	2701722	18_2701714_2701722_+	+	This work			chr2	5872190	5872198	2_5872190_5872198_-	-	This work											chr1	51605727	51605731	la021286	+	Varshney et al. 2013
	chr18	4186092	4186100	18_4186092_4186100_-	-	This work			chr2	6345782	6345790	2_6345782_6345790_+	+	This work											chr1	51605965	51605969	la021287	-	Varshney et al. 2013
	chr18	5810557	5810565	18_5810557_5810565_+	+	This work			chr2	6885265	6885273	2_6885265_6885273_-	-	This work											chr1	51664970	51664974	la028179	-	Varshney et al. 2013
	chr18	5936759	5936767	18_5936759_5936767_-	-	This work			chr2	7455306	7455314	2_7455306_7455314_-	-	This work											chr1	51665394	51665398	la011260	-	Varshney et al. 2013
	chr18	7717996	7718004	18_7717996_7718004_-	-	This work			chr2	9419907	9419915	2_9419907_9419915_+	+	This work											chr1	51731269	51731273	la021288	+	Varshney et al. 2013
	chr18	8128385	8128393	18_8128385_8128393_+	+	This work			chr2	10646510	10646518	2_10646510_10646518_-	-	This work											chr1	51886284	51886288	la021289	+	Varshney et al. 2013
	chr18	9183135	9183143	18_9183135_9183143_+	+	This work			chr2	10788565	10788573	2_10788565_10788573_-	-	This work											chr1	51887058	51887062	la021290	+	Varshney et al. 2013
	chr18	9460678	9460686	18_9460678_9460686_+	+	This work			chr2	10789676	10789684	2_10789676_10789684_+	+	This work											chr1	52008458	52008462	la028180	+	Varshney et al. 2013
	chr18	10444319	10444327	18_10444319_10444327_+	+	This work			chr2	15284948	15284956	2_15284948_15284956_+	+	This work											chr1	52012858	52012862	la021291	+	Varshney et al. 2013
	chr18	11110412	11110420	18_11110412_11110420_-	-	This work			chr2	16371849	16371857	2_16371849_16371857_-	-	This work											chr1	52045592	52045596	la028181	+	Varshney et al. 2013
	chr18	12597428	12597436	18_12597428_12597436_+	+	This work			chr2	16372645	16372653	2_16372645_16372653_+	+	This work											chr1	52066297	52066301	la028182	+	Varshney et al. 2013
	chr18	14654696	14654704	18_14654696_14654704_-	-	This work			chr2	16798148	16798156	2_16798148_16798156_-	-	This work											chr1	52067532	52067536	la013719	-	Varshney et al. 2013
	chr18	15215701	15215709	18_15215701_15215709_+	+	This work			chr2	17260002	17260010	2_17260002_17260010_+	+	This work											chr1	52204447	52204451	la021293	+	Varshney et al. 2013
	chr18	17343300	17343308	18_17343300_17343308_-	-	This work			chr2	17266441	17266449	2_17266441_17266449_-	-	This work											chr1	52204703	52204707	la013720	+	Varshney et al. 2013
	chr18	17430950	17430958	18_17430950_17430958_+	+	This work			chr2	20186353	20186361	2_20186353_20186361_+	+	This work											chr1	52249507	52249511	la021294	-	Varshney et al. 2013
	chr18	17475910	17475918	18_17475910_17475918_+	+	This work			chr2	21975411	21975419	2_21975411_21975419_+	+	This work											chr1	52541481	52541485	la028183	+	Varshney et al. 2013
	chr18	17647902	17647910	18_17647902_17647910_+	+	This work			chr2	23671597	23671605	2_23671597_23671605_+	+	This work											chr1	52622700	52622704	la021296	+	Varshney et al. 2013
	chr18	17692886	17692894	18_17692886_17692894_-	-	This work			chr2	23985154	23985162	2_23985154_23985162_-	-	This work											chr1	52633352	52633356	la021297	+	Varshney et al. 2013
	chr18	17995391	17995399	18_17995391_17995399_+	+	This work			chr2	25459941	25459949	2_25459941_25459949_+	+	This work											chr1	52746692	52746696	la021298	-	Varshney et al. 2013
	chr18	18828565	18828573	18_18828565_18828573_-	-	This work			chr2	25492531	25492539	2_25492531_25492539_-	-	This work											chr1	52974788	52974792	la021299	+	Varshney et al. 2013
	chr18	19381185	19381193	18_19381185_19381193_-	-	This work			chr2	26301420	26301428	2_26301420_26301428_-	-	This work											chr1	52976119	52976123	la013723	+	Varshney et al. 2013
	chr18	19783229	19783237	18_19783229_19783237_-	-	This work			chr2	26578905	26578913	2_26578905_26578913_+	+	This work											chr1	53045881	53045885	la028184	+	Varshney et al. 2013
	chr18	20271520	20271528	18_20271520_20271528_+	+	This work			chr2	27960028	27960036	2_27960028_27960036_+	+	This work											chr1	53055048	53055052	la010878	+	Varshney et al. 2013
	chr18	23193678	23193686	18_23193678_23193686_-	-	This work			chr2	28153884	28153892	2_28153884_28153892_-	-	This work											chr1	53055377	53055381	la028185	+	Varshney et al. 2013
	chr18	23627145	23627153	18_23627145_23627153_+	+	This work			chr2	28199119	28199127	2_28199119_28199127_+	+	This work											chr1	53055816	53055820	la010747	+	Varshney et al. 2013
	chr18	23991870	23991878	18_23991870_23991878_+	+	This work			chr2	30354889	30354897	2_30354889_30354897_-	-	This work											chr1	53157582	53157586	la028186	-	Varshney et al. 2013
	chr18	24829005	24829013	18_24829005_24829013_-	-	This work			chr2	31714468	31714476	2_31714468_31714476_+	+	This work											chr1	53252251	53252255	la013724	-	Varshney et al. 2013
	chr18	26060488	26060496	18_26060488_26060496_+	+	This work			chr2	33111956	33111964	2_33111956_33111964_-	-	This work											chr1	53335442	53335446	la021302	+	Varshney et al. 2013
	chr18	26326106	26326114	18_26326106_26326114_+	+	This work			chr2	33353044	33353052	2_33353044_33353052_-	-	This work											chr1	53343594	53343598	la013725	+	Varshney et al. 2013
	chr18	26814992	26815000	18_26814992_26815000_+	+	This work			chr2	34502369	34502377	2_34502369_34502377_-	-	This work											chr1	53400863	53400867	la021303	-	Varshney et al. 2013
	chr18	26970012	26970020	18_26970012_26970020_-	-	This work			chr2	38110204	38110212	2_38110204_38110212_-	-	This work											chr1	53628302	53628306	la021304	+	Varshney et al. 2013
	chr18	27116465	27116473	18_27116465_27116473_+	+	This work			chr2	38620754	38620762	2_38620754_38620762_+	+	This work											chr1	53755616	53755620	la013727	-	Varshney et al. 2013
	chr18	27898543	27898551	18_27898543_27898551_-	-	This work			chr2	38901795	38901803	2_38901795_38901803_+	+	This work											chr1	54006525	54006529	la013728	+	Varshney et al. 2013
	chr18	28876600	28876608	18_28876600_28876608_-	-	This work			chr2	39433036	39433044	2_39433036_39433044_+	+	This work											chr1	54059385	54059389	la011401	-	Varshney et al. 2013
	chr18	29329098	29329106	18_29329098_29329106_-	-	This work			chr2	40122203	40122211	2_40122203_40122211_-	-	This work											chr1	54245407	54245411	la021306	+	Varshney et al. 2013
	chr18	29726871	29726879	18_29726871_29726879_+	+	This work			chr2	40443227	40443235	2_40443227_40443235_-	-	This work											chr1	54246147	54246151	la021307	+	Varshney et al. 2013
	chr18	32027437	32027445	18_32027437_32027445_-	-	This work			chr2	42659218	42659226	2_42659218_42659226_-	-	This work											chr1	54246415	54246419	la021308	-	Varshney et al. 2013
	chr18	34227512	34227520	18_34227512_34227520_-	-	This work			chr2	42943931	42943939	2_42943931_42943939_-	-	This work											chr1	54275838	54275842	la010487	+	Varshney et al. 2013
	chr18	34671855	34671863	18_34671855_34671863_-	-	This work			chr2	43593982	43593990	2_43593982_43593990_-	-	This work											chr1	54320769	54320773	la013729	+	Varshney et al. 2013
	chr18	35756665	35756673	18_35756665_35756673_-	-	This work			chr2	43878402	43878410	2_43878402_43878410_-	-	This work											chr1	54320871	54320875	la021309	+	Varshney et al. 2013
	chr18	36476420	36476428	18_36476420_36476428_-	-	This work			chr2	44887129	44887137	2_44887129_44887137_+	+	This work											chr1	54446184	54446188	la013730	+	Varshney et al. 2013
	chr18	36844725	36844733	18_36844725_36844733_-	-	This work			chr2	46650976	46650984	2_46650976_46650984_-	-	This work											chr1	54486165	54486169	la013731	+	Varshney et al. 2013
	chr18	36956401	36956409	18_36956401_36956409_+	+	This work			chr2	46856998	46857006	2_46856998_46857006_+	+	This work											chr1	54554129	54554133	la021310	-	Varshney et al. 2013
	chr18	36959185	36959193	18_36959185_36959193_-	-	This work			chr2	47529886	47529894	2_47529886_47529894_-	-	This work											chr1	54569775	54569779	la021311	+	Varshney et al. 2013
	chr18	37067883	37067891	18_37067883_37067891_+	+	This work			chr2	48199886	48199894	2_48199886_48199894_-	-	This work											chr1	54570156	54570160	la021312	-	Varshney et al. 2013
	chr18	38602532	38602540	18_38602532_38602540_-	-	This work			chr2	48260995	48261003	2_48260995_48261003_+	+	This work											chr1	54609905	54609909	la021313	-	Varshney et al. 2013
	chr18	38933769	38933777	18_38933769_38933777_+	+	This work			chr2	48376924	48376932	2_48376924_48376932_-	-	This work											chr1	54636365	54636369	la028187	+	Varshney et al. 2013
	chr18	39228202	39228210	18_39228202_39228210_-	-	This work			chr2	49549636	49549644	2_49549636_49549644_+	+	This work											chr1	54636629	54636633	la021314	+	Varshney et al. 2013
	chr18	41634786	41634794	18_41634786_41634794_-	-	This work			chr2	49559242	49559250	2_49559242_49559250_+	+	This work											chr1	54712118	54712122	la028188	-	Varshney et al. 2013
	chr18	44304526	44304534	18_44304526_44304534_+	+	This work			chr2	52194174	52194182	2_52194174_52194182_+	+	This work											chr1	54740703	54740707	la013732	-	Varshney et al. 2013
	chr18	44549452	44549460	18_44549452_44549460_-	-	This work			chr2	52482434	52482442	2_52482434_52482442_-	-	This work											chr1	54856085	54856089	la028189	+	Varshney et al. 2013
	chr18	44772276	44772284	18_44772276_44772284_-	-	This work			chr2	53378802	53378810	2_53378802_53378810_+	+	This work											chr1	55246146	55246150	la013733	+	Varshney et al. 2013
	chr18	45305622	45305630	18_45305622_45305630_-	-	This work			chr2	53808309	53808317	2_53808309_53808317_-	-	This work											chr1	55277190	55277194	la021319	-	Varshney et al. 2013
	chr18	45763003	45763011	18_45763003_45763011_+	+	This work			chr2	57848816	57848824	2_57848816_57848824_+	+	This work											chr1	55487459	55487463	la028190	-	Varshney et al. 2013
	chr18	45913995	45914003	18_45913995_45914003_-	-	This work			chr2	58392719	58392727	2_58392719_58392727_+	+	This work											chr1	55510567	55510571	la021320	-	Varshney et al. 2013
	chr18	46289898	46289906	18_46289898_46289906_-	-	This work			chr2	59845012	59845020	2_59845012_59845020_-	-	This work											chr1	55529864	55529868	la028191	+	Varshney et al. 2013
	chr18	46399820	46399828	18_46399820_46399828_-	-	This work			chr20	155189	155197	20_155189_155197_+	+	This work											chr1	55635133	55635137	la028192	+	Varshney et al. 2013
	chr18	48141718	48141726	18_48141718_48141726_+	+	This work			chr20	603649	603657	20_603649_603657_+	+	This work											chr1	55656195	55656199	la011533	-	Varshney et al. 2013
	chr18	48181611	48181619	18_48181611_48181619_+	+	This work			chr20	1698604	1698612	20_1698604_1698612_-	-	This work											chr1	55673751	55673755	la013734	+	Varshney et al. 2013
	chr18	48204359	48204367	18_48204359_48204367_+	+	This work			chr20	2225160	2225168	20_2225160_2225168_-	-	This work											chr1	55683953	55683957	la013735	+	Varshney et al. 2013
	chr18	48205187	48205195	18_48205187_48205195_+	+	This work			chr20	3058537	3058545	20_3058537_3058545_+	+	This work											chr1	55705512	55705516	la021321	-	Varshney et al. 2013
	chr18	49746969	49746977	18_49746969_49746977_-	-	This work			chr20	3256189	3256197	20_3256189_3256197_-	-	This work											chr1	55779554	55779558	la021322	+	Varshney et al. 2013
	chr19	341281	341289	19_341281_341289_+	+	This work			chr20	3505580	3505588	20_3505580_3505588_+	+	This work											chr1	55810877	55810881	la021323	+	Varshney et al. 2013
	chr19	2996243	2996251	19_2996243_2996251_-	-	This work			chr20	4120455	4120463	20_4120455_4120463_-	-	This work											chr1	55901449	55901453	la013737	+	Varshney et al. 2013
	chr19	3081158	3081166	19_3081158_3081166_-	-	This work			chr20	4863099	4863107	20_4863099_4863107_+	+	This work											chr1	56055279	56055283	la011272	-	Varshney et al. 2013
	chr19	3562229	3562237	19_3562229_3562237_+	+	This work			chr20	5354900	5354908	20_5354900_5354908_+	+	This work											chr1	56060220	56060224	la028193	+	Varshney et al. 2013
	chr19	7932513	7932521	19_7932513_7932521_-	-	This work			chr20	5768527	5768535	20_5768527_5768535_+	+	This work											chr1	56188756	56188760	la021324	+	Varshney et al. 2013
	chr19	9220960	9220968	19_9220960_9220968_+	+	This work			chr20	7201580	7201588	20_7201580_7201588_+	+	This work											chr1	56222830	56222834	la013738	-	Varshney et al. 2013
	chr19	10194616	10194624	19_10194616_10194624_+	+	This work			chr20	7533679	7533687	20_7533679_7533687_+	+	This work											chr1	56378941	56378945	la021326	+	Varshney et al. 2013
	chr19	10413381	10413389	19_10413381_10413389_-	-	This work			chr20	8094035	8094043	20_8094035_8094043_-	-	This work											chr1	56441126	56441130	la013739	-	Varshney et al. 2013
	chr19	10431492	10431500	19_10431492_10431500_-	-	This work			chr20	9273100	9273108	20_9273100_9273108_+	+	This work											chr1	56450439	56450443	la021328	-	Varshney et al. 2013
	chr19	10666644	10666652	19_10666644_10666652_-	-	This work			chr20	10602102	10602110	20_10602102_10602110_+	+	This work											chr1	56597363	56597367	la013740	+	Varshney et al. 2013
	chr19	12214023	12214031	19_12214023_12214031_-	-	This work			chr20	10739993	10740001	20_10739993_10740001_+	+	This work											chr1	56871493	56871497	la013743	+	Varshney et al. 2013
	chr19	15571734	15571742	19_15571734_15571742_-	-	This work			chr20	12146670	12146678	20_12146670_12146678_-	-	This work											chr1	56981193	56981197	la013744	+	Varshney et al. 2013
	chr19	17707419	17707427	19_17707419_17707427_-	-	This work			chr20	14272986	14272994	20_14272986_14272994_-	-	This work											chr1	57646416	57646420	la011276	-	Varshney et al. 2013
	chr19	18684514	18684522	19_18684514_18684522_-	-	This work			chr20	16151816	16151824	20_16151816_16151824_+	+	This work											chr1	57848709	57848713	la021331	+	Varshney et al. 2013
	chr19	19487635	19487643	19_19487635_19487643_+	+	This work			chr20	16370958	16370966	20_16370958_16370966_+	+	This work											chr1	58722281	58722285	la013746	-	Varshney et al. 2013
	chr19	20562062	20562070	19_20562062_20562070_-	-	This work			chr20	19367699	19367707	20_19367699_19367707_-	-	This work											chr1	58722442	58722446	la028194	-	Varshney et al. 2013
	chr19	20666753	20666761	19_20666753_20666761_-	-	This work			chr20	21548060	21548068	20_21548060_21548068_-	-	This work											chr1	58952304	58952308	la013747	-	Varshney et al. 2013
	chr19	22001882	22001890	19_22001882_22001890_-	-	This work			chr20	21574671	21574679	20_21574671_21574679_+	+	This work											chr1	58982353	58982357	la021334	+	Varshney et al. 2013
	chr19	25537321	25537329	19_25537321_25537329_-	-	This work			chr20	22114518	22114526	20_22114518_22114526_-	-	This work											chr1	59181509	59181513	la013748	-	Varshney et al. 2013
	chr19	25632316	25632324	19_25632316_25632324_-	-	This work			chr20	23688057	23688065	20_23688057_23688065_+	+	This work											chr1	59718223	59718227	la021336	-	Varshney et al. 2013
	chr19	25734142	25734150	19_25734142_25734150_-	-	This work			chr20	24205435	24205443	20_24205435_24205443_-	-	This work											chr1	59746443	59746447	la021337	+	Varshney et al. 2013
	chr19	25898352	25898360	19_25898352_25898360_+	+	This work			chr20	24690831	24690839	20_24690831_24690839_+	+	This work											chr1	60025034	60025038	la013749	-	Varshney et al. 2013
	chr19	26460227	26460235	19_26460227_26460235_-	-	This work			chr20	26994308	26994316	20_26994308_26994316_-	-	This work											chr1	60346478	60346482	la028195	+	Varshney et al. 2013
	chr19	26468923	26468931	19_26468923_26468931_+	+	This work			chr20	28329358	28329366	20_28329358_28329366_-	-	This work											chr10	95318	95322	la027214	-	Varshney et al. 2013
	chr19	27934752	27934760	19_27934752_27934760_-	-	This work			chr20	28330282	28330290	20_28330282_28330290_+	+	This work											chr10	104005	104009	la017352	-	Varshney et al. 2013
	chr19	28980016	28980024	19_28980016_28980024_+	+	This work			chr20	28758882	28758890	20_28758882_28758890_+	+	This work											chr10	113073	113077	la017369	+	Varshney et al. 2013
	chr19	29507541	29507549	19_29507541_29507549_+	+	This work			chr20	29435762	29435770	20_29435762_29435770_+	+	This work											chr10	224788	224792	la017458	-	Varshney et al. 2013
	chr19	29729335	29729343	19_29729335_29729343_+	+	This work			chr20	29811387	29811395	20_29811387_29811395_+	+	This work											chr10	245189	245193	la011825	-	Varshney et al. 2013
	chr19	30853449	30853457	19_30853449_30853457_+	+	This work			chr20	30463602	30463610	20_30463602_30463610_+	+	This work											chr10	428291	428295	la017575	-	Varshney et al. 2013
	chr19	31282029	31282037	19_31282029_31282037_+	+	This work			chr20	30843373	30843381	20_30843373_30843381_-	-	This work											chr10	674599	674603	la017625	-	Varshney et al. 2013
	chr19	32994676	32994684	19_32994676_32994684_+	+	This work			chr20	31527231	31527239	20_31527231_31527239_-	-	This work											chr10	1066790	1066794	la017353	-	Varshney et al. 2013
	chr19	33853714	33853722	19_33853714_33853722_-	-	This work			chr20	33220762	33220770	20_33220762_33220770_-	-	This work											chr10	1147030	1147034	la017376	-	Varshney et al. 2013
	chr19	34511894	34511902	19_34511894_34511902_-	-	This work			chr20	35837528	35837536	20_35837528_35837536_-	-	This work											chr10	1744748	1744752	la027144	+	Varshney et al. 2013
	chr19	36211610	36211618	19_36211610_36211618_+	+	This work			chr20	36525675	36525683	20_36525675_36525683_-	-	This work											chr10	1747752	1747756	la017415	-	Varshney et al. 2013
	chr19	36503020	36503028	19_36503020_36503028_-	-	This work			chr20	36735884	36735892	20_36735884_36735892_+	+	This work											chr10	1854745	1854749	la011809	-	Varshney et al. 2013
	chr19	36725754	36725762	19_36725754_36725762_+	+	This work			chr20	38744117	38744125	20_38744117_38744125_-	-	This work											chr10	1986337	1986341	la017432	-	Varshney et al. 2013
	chr19	37017873	37017881	19_37017873_37017881_+	+	This work			chr20	38802837	38802845	20_38802837_38802845_-	-	This work											chr10	2052375	2052379	la027150	-	Varshney et al. 2013
	chr19	38198031	38198039	19_38198031_38198039_+	+	This work			chr20	40645087	40645095	20_40645087_40645095_-	-	This work											chr10	2371100	2371104	la017465	-	Varshney et al. 2013
	chr19	38224302	38224310	19_38224302_38224310_-	-	This work			chr20	41240242	41240250	20_41240242_41240250_-	-	This work											chr10	2584381	2584385	la011833	+	Varshney et al. 2013
	chr19	38937617	38937625	19_38937617_38937625_+	+	This work			chr20	43537381	43537389	20_43537381_43537389_+	+	This work											chr10	2614894	2614898	la011612	-	Varshney et al. 2013
	chr19	38944869	38944877	19_38944869_38944877_-	-	This work			chr20	44782714	44782722	20_44782714_44782722_+	+	This work											chr10	2711530	2711534	la011835	+	Varshney et al. 2013
	chr19	38950646	38950654	19_38950646_38950654_+	+	This work			chr20	45643311	45643319	20_45643311_45643319_-	-	This work											chr10	2826456	2826460	la017488	+	Varshney et al. 2013
	chr19	40988628	40988636	19_40988628_40988636_-	-	This work			chr20	45893063	45893071	20_45893063_45893071_+	+	This work											chr10	3003612	3003616	la010404	-	Varshney et al. 2013
	chr19	41363498	41363506	19_41363498_41363506_+	+	This work			chr20	49078400	49078408	20_49078400_49078408_+	+	This work											chr10	3400829	3400833	la027173	-	Varshney et al. 2013
	chr19	41485745	41485753	19_41485745_41485753_+	+	This work			chr20	50053740	50053748	20_50053740_50053748_-	-	This work											chr10	3401389	3401393	la011850	-	Varshney et al. 2013
	chr19	42003419	42003427	19_42003419_42003427_-	-	This work			chr20	50388718	50388726	20_50388718_50388726_-	-	This work											chr10	3651912	3651916	la011861	-	Varshney et al. 2013
	chr19	42377174	42377182	19_42377174_42377182_-	-	This work			chr20	54947495	54947503	20_54947495_54947503_+	+	This work											chr10	3658913	3658917	la027178	+	Varshney et al. 2013
	chr19	43685166	43685174	19_43685166_43685174_+	+	This work			chr20	55314623	55314631	20_55314623_55314631_-	-	This work											chr10	3766275	3766279	la011866	+	Varshney et al. 2013
	chr19	43848318	43848326	19_43848318_43848326_+	+	This work			chr21	1614739	1614747	21_1614739_1614747_+	+	This work											chr10	3924704	3924708	la017558	+	Varshney et al. 2013
	chr19	44273474	44273482	19_44273474_44273482_+	+	This work			chr21	1832682	1832690	21_1832682_1832690_+	+	This work											chr10	3955849	3955853	la027184	+	Varshney et al. 2013
	chr19	47047863	47047871	19_47047863_47047871_+	+	This work			chr21	4002027	4002035	21_4002027_4002035_+	+	This work											chr10	4120382	4120386	la027188	-	Varshney et al. 2013
	chr19	47047869	47047877	19_47047869_47047877_+	+	This work			chr21	5883821	5883829	21_5883821_5883829_-	-	This work											chr10	4127996	4128000	la027189	-	Varshney et al. 2013
	chr19	47054837	47054845	19_47054837_47054845_+	+	This work			chr21	10280002	10280010	21_10280002_10280010_-	-	This work											chr10	4236688	4236692	la011886	-	Varshney et al. 2013
	chr19	47703637	47703645	19_47703637_47703645_+	+	This work			chr21	10882553	10882561	21_10882553_10882561_-	-	This work											chr10	4333512	4333516	la017581	-	Varshney et al. 2013
	chr19	49863138	49863146	19_49863138_49863146_+	+	This work			chr21	12899050	12899058	21_12899050_12899058_+	+	This work											chr10	4333801	4333805	la011892	+	Varshney et al. 2013
	chr2	51165	51173	2_51165_51173_-	-	This work			chr21	13642701	13642709	21_13642701_13642709_-	-	This work											chr10	4333884	4333888	la010506	-	Varshney et al. 2013
	chr2	449123	449131	2_449123_449131_-	-	This work			chr21	13646194	13646202	21_13646194_13646202_+	+	This work											chr10	4432505	4432509	la017593	+	Varshney et al. 2013
	chr2	1443028	1443036	2_1443028_1443036_+	+	This work			chr21	14061621	14061629	21_14061621_14061629_-	-	This work											chr10	4644877	4644881	la017607	+	Varshney et al. 2013
	chr2	2705279	2705287	2_2705279_2705287_-	-	This work			chr21	14330314	14330322	21_14330314_14330322_+	+	This work											chr10	4717931	4717935	la011906	+	Varshney et al. 2013
	chr2	2885428	2885436	2_2885428_2885436_+	+	This work			chr21	15407124	15407132	21_15407124_15407132_-	-	This work											chr10	4721380	4721384	la017611	-	Varshney et al. 2013
	chr2	3346236	3346244	2_3346236_3346244_-	-	This work			chr21	20748752	20748760	21_20748752_20748760_-	-	This work											chr10	4734139	4734143	la027202	+	Varshney et al. 2013
	chr2	3362116	3362124	2_3362116_3362124_-	-	This work			chr21	21137812	21137820	21_21137812_21137820_+	+	This work											chr10	4878996	4879000	la027203	-	Varshney et al. 2013
	chr2	3558372	3558380	2_3558372_3558380_+	+	This work			chr21	23185865	23185873	21_23185865_23185873_+	+	This work											chr10	4984454	4984458	la011907	-	Varshney et al. 2013
	chr2	4980202	4980210	2_4980202_4980210_+	+	This work			chr21	25262788	25262796	21_25262788_25262796_-	-	This work											chr10	5019719	5019723	la011082	-	Varshney et al. 2013
	chr2	6180444	6180452	2_6180444_6180452_-	-	This work			chr21	25366628	25366636	21_25366628_25366636_-	-	This work											chr10	5062119	5062123	la011908	+	Varshney et al. 2013
	chr2	6494107	6494115	2_6494107_6494115_+	+	This work			chr21	25379329	25379337	21_25379329_25379337_+	+	This work											chr10	5138767	5138771	la011909	+	Varshney et al. 2013
	chr2	6762090	6762098	2_6762090_6762098_+	+	This work			chr21	25616509	25616517	21_25616509_25616517_+	+	This work											chr10	5138827	5138831	la027204	-	Varshney et al. 2013
	chr2	6919279	6919287	2_6919279_6919287_-	-	This work			chr21	27885489	27885497	21_27885489_27885497_-	-	This work											chr10	5139048	5139052	la027205	+	Varshney et al. 2013
	chr2	6930074	6930082	2_6930074_6930082_-	-	This work			chr21	30848658	30848666	21_30848658_30848666_+	+	This work											chr10	5190974	5190978	la017613	+	Varshney et al. 2013
	chr2	10002811	10002819	2_10002811_10002819_+	+	This work			chr21	31745126	31745134	21_31745126_31745134_-	-	This work											chr10	5237561	5237565	la027206	-	Varshney et al. 2013
	chr2	10382859	10382867	2_10382859_10382867_+	+	This work			chr21	33892794	33892802	21_33892794_33892802_+	+	This work											chr10	5273907	5273911	la017614	+	Varshney et al. 2013
	chr2	10789676	10789684	2_10789676_10789684_+	+	This work			chr21	34999859	34999867	21_34999859_34999867_-	-	This work											chr10	5347024	5347028	la017615	-	Varshney et al. 2013
	chr2	10886129	10886137	2_10886129_10886137_-	-	This work			chr21	37401825	37401833	21_37401825_37401833_-	-	This work											chr10	5426088	5426092	la011910	+	Varshney et al. 2013
	chr2	13423176	13423184	2_13423176_13423184_-	-	This work			chr21	37486934	37486942	21_37486934_37486942_+	+	This work											chr10	5643548	5643552	la011911	-	Varshney et al. 2013
	chr2	13942265	13942273	2_13942265_13942273_-	-	This work			chr21	37744384	37744392	21_37744384_37744392_+	+	This work											chr10	5702786	5702790	la017617	-	Varshney et al. 2013
	chr2	15284948	15284956	2_15284948_15284956_+	+	This work			chr21	39828379	39828387	21_39828379_39828387_+	+	This work											chr10	5935747	5935751	la027207	+	Varshney et al. 2013
	chr2	15525969	15525977	2_15525969_15525977_-	-	This work			chr21	40584902	40584910	21_40584902_40584910_-	-	This work											chr10	5955513	5955517	la017618	+	Varshney et al. 2013
	chr2	15977859	15977867	2_15977859_15977867_+	+	This work			chr21	41386952	41386960	21_41386952_41386960_+	+	This work											chr10	6185851	6185855	la017619	+	Varshney et al. 2013
	chr2	16289298	16289306	2_16289298_16289306_-	-	This work			chr21	41723279	41723287	21_41723279_41723287_-	-	This work											chr10	6191838	6191842	la017620	+	Varshney et al. 2013
	chr2	17260002	17260010	2_17260002_17260010_+	+	This work			chr21	41823485	41823493	21_41823485_41823493_-	-	This work											chr10	6234544	6234548	la011608	-	Varshney et al. 2013
	chr2	17569612	17569620	2_17569612_17569620_+	+	This work			chr21	43128769	43128777	21_43128769_43128777_+	+	This work											chr10	6269219	6269223	la017621	-	Varshney et al. 2013
	chr2	18276175	18276183	2_18276175_18276183_+	+	This work			chr21	43910517	43910525	21_43910517_43910525_+	+	This work											chr10	6354405	6354409	la017622	-	Varshney et al. 2013
	chr2	19015488	19015496	2_19015488_19015496_+	+	This work			chr22	179577	179585	22_179577_179585_-	-	This work											chr10	6485827	6485831	la017623	-	Varshney et al. 2013
	chr2	19021842	19021850	2_19021842_19021850_+	+	This work			chr22	5099204	5099212	22_5099204_5099212_-	-	This work											chr10	6492497	6492501	la027208	+	Varshney et al. 2013
	chr2	19144331	19144339	2_19144331_19144339_-	-	This work			chr22	6041377	6041385	22_6041377_6041385_-	-	This work											chr10	6667101	6667105	la017624	-	Varshney et al. 2013
	chr2	20186353	20186361	2_20186353_20186361_+	+	This work			chr22	6302830	6302838	22_6302830_6302838_-	-	This work											chr10	6942275	6942279	la011912	-	Varshney et al. 2013
	chr2	20831477	20831485	2_20831477_20831485_-	-	This work			chr22	7525712	7525720	22_7525712_7525720_+	+	This work											chr10	7016453	7016457	la017627	-	Varshney et al. 2013
	chr2	22254286	22254294	2_22254286_22254294_+	+	This work			chr22	8358999	8359007	22_8358999_8359007_-	-	This work											chr10	7016478	7016482	la017628	-	Varshney et al. 2013
	chr2	22734734	22734742	2_22734734_22734742_+	+	This work			chr22	8554938	8554946	22_8554938_8554946_-	-	This work											chr10	7132169	7132173	la027209	+	Varshney et al. 2013
	chr2	23410459	23410467	2_23410459_23410467_-	-	This work			chr22	9550066	9550074	22_9550066_9550074_-	-	This work											chr10	7135487	7135491	la017629	-	Varshney et al. 2013
	chr2	25689748	25689756	2_25689748_25689756_+	+	This work			chr22	10750312	10750320	22_10750312_10750320_-	-	This work											chr10	7221393	7221397	la011666	+	Varshney et al. 2013
	chr2	25814793	25814801	2_25814793_25814801_+	+	This work			chr22	11297702	11297710	22_11297702_11297710_+	+	This work											chr10	7464300	7464304	la027210	-	Varshney et al. 2013
	chr2	25970057	25970065	2_25970057_25970065_+	+	This work			chr22	12984904	12984912	22_12984904_12984912_-	-	This work											chr10	7600452	7600456	la017630	+	Varshney et al. 2013
	chr2	28757191	28757199	2_28757191_28757199_+	+	This work			chr22	13600083	13600091	22_13600083_13600091_+	+	This work											chr10	7623904	7623908	la011913	-	Varshney et al. 2013
	chr2	29689780	29689788	2_29689780_29689788_+	+	This work			chr22	13955157	13955165	22_13955157_13955165_+	+	This work											chr10	7712254	7712258	la017632	-	Varshney et al. 2013
	chr2	31108085	31108093	2_31108085_31108093_-	-	This work			chr22	14170668	14170676	22_14170668_14170676_+	+	This work											chr10	7971664	7971668	la017633	+	Varshney et al. 2013
	chr2	31116681	31116689	2_31116681_31116689_-	-	This work			chr22	14477379	14477387	22_14477379_14477387_+	+	This work											chr10	7998957	7998961	la027211	+	Varshney et al. 2013
	chr2	32383846	32383854	2_32383846_32383854_-	-	This work			chr22	15401454	15401462	22_15401454_15401462_+	+	This work											chr10	8368603	8368607	la017634	-	Varshney et al. 2013
	chr2	33353044	33353052	2_33353044_33353052_-	-	This work			chr22	16457209	16457217	22_16457209_16457217_+	+	This work											chr10	8368809	8368813	la017635	-	Varshney et al. 2013
	chr2	33361057	33361065	2_33361057_33361065_-	-	This work			chr22	16671429	16671437	22_16671429_16671437_+	+	This work											chr10	8522605	8522609	la011915	-	Varshney et al. 2013
	chr2	33626488	33626496	2_33626488_33626496_-	-	This work			chr22	18754615	18754623	22_18754615_18754623_+	+	This work											chr10	8547973	8547977	la027212	+	Varshney et al. 2013
	chr2	34500861	34500869	2_34500861_34500869_-	-	This work			chr22	18936650	18936658	22_18936650_18936658_+	+	This work											chr10	8709378	8709382	la017637	-	Varshney et al. 2013
	chr2	35846617	35846625	2_35846617_35846625_-	-	This work			chr22	19210930	19210938	22_19210930_19210938_+	+	This work											chr10	8718976	8718980	la011472	+	Varshney et al. 2013
	chr2	35930545	35930553	2_35930545_35930553_+	+	This work			chr22	19523058	19523066	22_19523058_19523066_-	-	This work											chr10	8720147	8720151	la017638	+	Varshney et al. 2013
	chr2	37311951	37311959	2_37311951_37311959_+	+	This work			chr22	19580065	19580073	22_19580065_19580073_-	-	This work											chr10	8731032	8731036	la017639	+	Varshney et al. 2013
	chr2	37905071	37905079	2_37905071_37905079_-	-	This work			chr22	19786745	19786753	22_19786745_19786753_-	-	This work											chr10	8899999	8900003	la027213	-	Varshney et al. 2013
	chr2	38620754	38620762	2_38620754_38620762_+	+	This work			chr22	20546068	20546076	22_20546068_20546076_-	-	This work											chr10	9035356	9035360	la011917	-	Varshney et al. 2013
	chr2	39065753	39065761	2_39065753_39065761_-	-	This work			chr22	20583191	20583199	22_20583191_20583199_+	+	This work											chr10	9111942	9111946	la017641	-	Varshney et al. 2013
	chr2	39176901	39176909	2_39176901_39176909_+	+	This work			chr22	21974981	21974989	22_21974981_21974989_+	+	This work											chr10	9305774	9305778	la017642	+	Varshney et al. 2013
	chr2	39600679	39600687	2_39600679_39600687_-	-	This work			chr22	22093357	22093365	22_22093357_22093365_-	-	This work											chr10	9313465	9313469	la011918	+	Varshney et al. 2013
	chr2	41416103	41416111	2_41416103_41416111_+	+	This work			chr22	22375554	22375562	22_22375554_22375562_-	-	This work											chr10	9353654	9353658	la017643	-	Varshney et al. 2013
	chr2	42199953	42199961	2_42199953_42199961_-	-	This work			chr22	22398268	22398276	22_22398268_22398276_+	+	This work											chr10	9501117	9501121	la017644	+	Varshney et al. 2013
	chr2	42303234	42303242	2_42303234_42303242_-	-	This work			chr22	22567446	22567454	22_22567446_22567454_-	-	This work											chr10	9803768	9803772	la017645	-	Varshney et al. 2013
	chr2	43463057	43463065	2_43463057_43463065_+	+	This work			chr22	24220026	24220034	22_24220026_24220034_-	-	This work											chr10	9933537	9933541	la017646	+	Varshney et al. 2013
	chr2	43593982	43593990	2_43593982_43593990_-	-	This work			chr22	26685519	26685527	22_26685519_26685527_+	+	This work											chr10	10009374	10009378	la017347	-	Varshney et al. 2013
	chr2	43878402	43878410	2_43878402_43878410_-	-	This work			chr22	26744136	26744144	22_26744136_26744144_-	-	This work											chr10	10220140	10220144	la017348	+	Varshney et al. 2013
	chr2	44691489	44691497	2_44691489_44691497_-	-	This work			chr22	26898822	26898830	22_26898822_26898830_+	+	This work											chr10	10276313	10276317	la017349	-	Varshney et al. 2013
	chr2	45774839	45774847	2_45774839_45774847_+	+	This work			chr22	28243153	28243161	22_28243153_28243161_+	+	This work											chr10	10317818	10317822	la011783	+	Varshney et al. 2013
	chr2	46438003	46438011	2_46438003_46438011_+	+	This work			chr22	30418818	30418826	22_30418818_30418826_+	+	This work											chr10	10353770	10353774	la017350	+	Varshney et al. 2013
	chr2	47508340	47508348	2_47508340_47508348_+	+	This work			chr22	34710344	34710352	22_34710344_34710352_+	+	This work											chr10	10384027	10384031	la017351	-	Varshney et al. 2013
	chr2	49089946	49089954	2_49089946_49089954_+	+	This work			chr22	35150361	35150369	22_35150361_35150369_+	+	This work											chr10	10755284	10755288	la017354	+	Varshney et al. 2013
	chr2	49548858	49548866	2_49548858_49548866_+	+	This work			chr22	36002428	36002436	22_36002428_36002436_+	+	This work											chr10	10779721	10779725	la017355	+	Varshney et al. 2013
	chr2	49549636	49549644	2_49549636_49549644_+	+	This work			chr22	36330871	36330879	22_36330871_36330879_-	-	This work											chr10	10838813	10838817	la017356	+	Varshney et al. 2013
	chr2	51564276	51564284	2_51564276_51564284_+	+	This work			chr22	36923579	36923587	22_36923579_36923587_-	-	This work											chr10	10851492	10851496	la011784	-	Varshney et al. 2013
	chr2	52399440	52399448	2_52399440_52399448_+	+	This work			chr22	38309152	38309160	22_38309152_38309160_+	+	This work											chr10	10852701	10852705	la027134	-	Varshney et al. 2013
	chr2	53014118	53014126	2_53014118_53014126_-	-	This work			chr22	38323132	38323140	22_38323132_38323140_-	-	This work											chr10	10853320	10853324	la017358	+	Varshney et al. 2013
	chr2	53635402	53635410	2_53635402_53635410_+	+	This work			chr22	38462622	38462630	22_38462622_38462630_-	-	This work											chr10	10854817	10854821	la010030	-	Varshney et al. 2013
	chr2	54571503	54571511	2_54571503_54571511_-	-	This work			chr22	38841645	38841653	22_38841645_38841653_-	-	This work											chr10	10881447	10881451	la011785	+	Varshney et al. 2013
	chr2	54999842	54999850	2_54999842_54999850_+	+	This work			chr22	39511017	39511025	22_39511017_39511025_-	-	This work											chr10	10887148	10887152	la017359	+	Varshney et al. 2013
	chr2	55574567	55574575	2_55574567_55574575_-	-	This work			chr22	40443543	40443551	22_40443543_40443551_+	+	This work											chr10	10921365	10921369	la017360	+	Varshney et al. 2013
	chr2	58302602	58302610	2_58302602_58302610_+	+	This work			chr22	40722076	40722084	22_40722076_40722084_+	+	This work											chr10	10922530	10922534	la017361	+	Varshney et al. 2013
	chr2	58519136	58519144	2_58519136_58519144_+	+	This work			chr22	41161585	41161593	22_41161585_41161593_-	-	This work											chr10	10928220	10928224	la017362	-	Varshney et al. 2013
	chr2	58972693	58972701	2_58972693_58972701_-	-	This work			chr22	42138325	42138333	22_42138325_42138333_-	-	This work											chr10	10931989	10931993	la011786	-	Varshney et al. 2013
	chr2	59679307	59679315	2_59679307_59679315_+	+	This work			chr22	42185241	42185249	22_42185241_42185249_-	-	This work											chr10	10982175	10982179	la017364	-	Varshney et al. 2013
	chr2	60015852	60015860	2_60015852_60015860_+	+	This work			chr23	1085267	1085275	23_1085267_1085275_-	-	This work											chr10	11078919	11078923	la011787	+	Varshney et al. 2013
	chr20	104606	104614	20_104606_104614_-	-	This work			chr23	2708130	2708138	23_2708130_2708138_-	-	This work											chr10	11227544	11227548	la017365	-	Varshney et al. 2013
	chr20	1488549	1488557	20_1488549_1488557_+	+	This work			chr23	3036028	3036036	23_3036028_3036036_-	-	This work											chr10	11249467	11249471	la017366	-	Varshney et al. 2013
	chr20	3970241	3970249	20_3970241_3970249_+	+	This work			chr23	5458980	5458988	23_5458980_5458988_-	-	This work											chr10	11254567	11254571	la017367	-	Varshney et al. 2013
	chr20	4028219	4028227	20_4028219_4028227_+	+	This work			chr23	7311169	7311177	23_7311169_7311177_+	+	This work											chr10	11291251	11291255	la011788	-	Varshney et al. 2013
	chr20	4645339	4645347	20_4645339_4645347_+	+	This work			chr23	7663336	7663344	23_7663336_7663344_+	+	This work											chr10	11314923	11314927	la017370	+	Varshney et al. 2013
	chr20	7255349	7255357	20_7255349_7255357_+	+	This work			chr23	7906205	7906213	23_7906205_7906213_+	+	This work											chr10	11316931	11316935	la011789	-	Varshney et al. 2013
	chr20	12052678	12052686	20_12052678_12052686_-	-	This work			chr23	8773796	8773804	23_8773796_8773804_-	-	This work											chr10	11317170	11317174	la017372	-	Varshney et al. 2013
	chr20	14227668	14227676	20_14227668_14227676_+	+	This work			chr23	10459821	10459829	23_10459821_10459829_+	+	This work											chr10	11317227	11317231	la011332	+	Varshney et al. 2013
	chr20	15312738	15312746	20_15312738_15312746_+	+	This work			chr23	14051286	14051294	23_14051286_14051294_+	+	This work											chr10	11317277	11317281	la027135	+	Varshney et al. 2013
	chr20	16886600	16886608	20_16886600_16886608_+	+	This work			chr23	14148232	14148240	23_14148232_14148240_-	-	This work											chr10	11317798	11317802	la017373	+	Varshney et al. 2013
	chr20	17061883	17061891	20_17061883_17061891_+	+	This work			chr23	14562640	14562648	23_14562640_14562648_+	+	This work											chr10	11364519	11364523	la017374	-	Varshney et al. 2013
	chr20	17811187	17811195	20_17811187_17811195_+	+	This work			chr23	15473268	15473276	23_15473268_15473276_-	-	This work											chr10	11404783	11404787	la017375	+	Varshney et al. 2013
	chr20	18338926	18338934	20_18338926_18338934_+	+	This work			chr23	15851039	15851047	23_15851039_15851047_+	+	This work											chr10	11456490	11456494	la011790	+	Varshney et al. 2013
	chr20	19246767	19246775	20_19246767_19246775_-	-	This work			chr23	17884667	17884675	23_17884667_17884675_-	-	This work											chr10	11549045	11549049	la010218	-	Varshney et al. 2013
	chr20	20218131	20218139	20_20218131_20218139_-	-	This work			chr23	20418894	20418902	23_20418894_20418902_+	+	This work											chr10	11736089	11736093	la027136	-	Varshney et al. 2013
	chr20	22695272	22695280	20_22695272_22695280_+	+	This work			chr23	20982646	20982654	23_20982646_20982654_+	+	This work											chr10	11776899	11776903	la017377	+	Varshney et al. 2013
	chr20	22777540	22777548	20_22777540_22777548_+	+	This work			chr23	23093430	23093438	23_23093430_23093438_+	+	This work											chr10	11863775	11863779	la017378	-	Varshney et al. 2013
	chr20	23094096	23094104	20_23094096_23094104_+	+	This work			chr23	24042959	24042967	23_24042959_24042967_+	+	This work											chr10	11870793	11870797	la017379	+	Varshney et al. 2013
	chr20	24570724	24570732	20_24570724_24570732_+	+	This work			chr23	24647948	24647956	23_24647948_24647956_-	-	This work											chr10	11889691	11889695	la011791	+	Varshney et al. 2013
	chr20	25949443	25949451	20_25949443_25949451_+	+	This work			chr23	25112237	25112245	23_25112237_25112245_-	-	This work											chr10	11942208	11942212	la017380	+	Varshney et al. 2013
	chr20	26116668	26116676	20_26116668_26116676_+	+	This work			chr23	25121153	25121161	23_25121153_25121161_+	+	This work											chr10	12046790	12046794	la017381	+	Varshney et al. 2013
	chr20	26564790	26564798	20_26564790_26564798_-	-	This work			chr23	25896578	25896586	23_25896578_25896586_-	-	This work											chr10	12170560	12170564	la010396	-	Varshney et al. 2013
	chr20	26695554	26695562	20_26695554_26695562_-	-	This work			chr23	28213801	28213809	23_28213801_28213809_-	-	This work											chr10	12186487	12186491	la010956	-	Varshney et al. 2013
	chr20	26852124	26852132	20_26852124_26852132_-	-	This work			chr23	28668285	28668293	23_28668285_28668293_+	+	This work											chr10	12286647	12286651	la017382	-	Varshney et al. 2013
	chr20	27302090	27302098	20_27302090_27302098_-	-	This work			chr23	29487036	29487044	23_29487036_29487044_-	-	This work											chr10	12354038	12354042	la017383	-	Varshney et al. 2013
	chr20	28212441	28212449	20_28212441_28212449_-	-	This work			chr23	30001174	30001182	23_30001174_30001182_-	-	This work											chr10	12613317	12613321	la017384	-	Varshney et al. 2013
	chr20	28305404	28305412	20_28305404_28305412_+	+	This work			chr23	30622489	30622497	23_30622489_30622497_-	-	This work											chr10	12907056	12907060	la011793	+	Varshney et al. 2013
	chr20	28937519	28937527	20_28937519_28937527_-	-	This work			chr23	30640923	30640931	23_30640923_30640931_-	-	This work											chr10	12950460	12950464	la017385	+	Varshney et al. 2013
	chr20	29855378	29855386	20_29855378_29855386_+	+	This work			chr23	31345919	31345927	23_31345919_31345927_-	-	This work											chr10	12953453	12953457	la017386	-	Varshney et al. 2013
	chr20	30373011	30373019	20_30373011_30373019_-	-	This work			chr23	31373560	31373568	23_31373560_31373568_+	+	This work											chr10	13121352	13121356	la011794	-	Varshney et al. 2013
	chr20	30463602	30463610	20_30463602_30463610_+	+	This work			chr23	31384698	31384706	23_31384698_31384706_-	-	This work											chr10	13162510	13162514	la027137	-	Varshney et al. 2013
	chr20	30490702	30490710	20_30490702_30490710_+	+	This work			chr23	31945643	31945651	23_31945643_31945651_+	+	This work											chr10	13242655	13242659	la017388	+	Varshney et al. 2013
	chr20	30937339	30937347	20_30937339_30937347_+	+	This work			chr23	32493261	32493269	23_32493261_32493269_-	-	This work											chr10	13416738	13416742	la011795	-	Varshney et al. 2013
	chr20	31254844	31254852	20_31254844_31254852_+	+	This work			chr23	33572417	33572425	23_33572417_33572425_+	+	This work											chr10	13736377	13736381	la027138	+	Varshney et al. 2013
	chr20	31352353	31352361	20_31352353_31352361_-	-	This work			chr23	35058857	35058865	23_35058857_35058865_+	+	This work											chr10	13804431	13804435	la011797	+	Varshney et al. 2013
	chr20	31517592	31517600	20_31517592_31517600_+	+	This work			chr23	35868597	35868605	23_35868597_35868605_+	+	This work											chr10	13903419	13903423	la017390	-	Varshney et al. 2013
	chr20	32239550	32239558	20_32239550_32239558_+	+	This work			chr23	36004114	36004122	23_36004114_36004122_-	-	This work											chr10	13937620	13937624	la017391	-	Varshney et al. 2013
	chr20	32439278	32439286	20_32439278_32439286_+	+	This work			chr23	36308317	36308325	23_36308317_36308325_-	-	This work											chr10	14207375	14207379	la027139	+	Varshney et al. 2013
	chr20	32757385	32757393	20_32757385_32757393_+	+	This work			chr23	37104477	37104485	23_37104477_37104485_-	-	This work											chr10	14218001	14218005	la011219	-	Varshney et al. 2013
	chr20	33526115	33526123	20_33526115_33526123_+	+	This work			chr23	44631739	44631747	23_44631739_44631747_-	-	This work											chr10	14271791	14271795	la027140	+	Varshney et al. 2013
	chr20	33758703	33758711	20_33758703_33758711_-	-	This work			chr23	45552618	45552626	23_45552618_45552626_-	-	This work											chr10	14466617	14466621	la017392	-	Varshney et al. 2013
	chr20	34940651	34940659	20_34940651_34940659_+	+	This work			chr24	353607	353615	24_353607_353615_-	-	This work											chr10	14818027	14818031	la027141	+	Varshney et al. 2013
	chr20	35632188	35632196	20_35632188_35632196_+	+	This work			chr24	517398	517406	24_517398_517406_-	-	This work											chr10	15015195	15015199	la017393	+	Varshney et al. 2013
	chr20	36272288	36272296	20_36272288_36272296_-	-	This work			chr24	612800	612808	24_612800_612808_-	-	This work											chr10	15053899	15053903	la011013	+	Varshney et al. 2013
	chr20	36438102	36438110	20_36438102_36438110_-	-	This work			chr24	717920	717928	24_717920_717928_-	-	This work											chr10	15216937	15216941	la017394	+	Varshney et al. 2013
	chr20	37070384	37070392	20_37070384_37070392_-	-	This work			chr24	1131738	1131746	24_1131738_1131746_+	+	This work											chr10	15217280	15217284	la017395	-	Varshney et al. 2013
	chr20	37460068	37460076	20_37460068_37460076_+	+	This work			chr24	1683671	1683679	24_1683671_1683679_-	-	This work											chr10	15395538	15395542	la017396	+	Varshney et al. 2013
	chr20	37718962	37718970	20_37718962_37718970_+	+	This work			chr24	2555952	2555960	24_2555952_2555960_+	+	This work											chr10	15409756	15409760	la017397	-	Varshney et al. 2013
	chr20	38094214	38094222	20_38094214_38094222_-	-	This work			chr24	2628075	2628083	24_2628075_2628083_-	-	This work											chr10	15480147	15480151	la010131	-	Varshney et al. 2013
	chr20	38233855	38233863	20_38233855_38233863_-	-	This work			chr24	5059105	5059113	24_5059105_5059113_-	-	This work											chr10	15556462	15556466	la017398	+	Varshney et al. 2013
	chr20	38722218	38722226	20_38722218_38722226_-	-	This work			chr24	5088803	5088811	24_5088803_5088811_-	-	This work											chr10	15631738	15631742	la017399	+	Varshney et al. 2013
	chr20	39294942	39294950	20_39294942_39294950_+	+	This work			chr24	6474134	6474142	24_6474134_6474142_-	-	This work											chr10	15673182	15673186	la017400	-	Varshney et al. 2013
	chr20	39871532	39871540	20_39871532_39871540_-	-	This work			chr24	7067452	7067460	24_7067452_7067460_+	+	This work											chr10	15758672	15758676	la017401	+	Varshney et al. 2013
	chr20	40623667	40623675	20_40623667_40623675_+	+	This work			chr24	7929812	7929820	24_7929812_7929820_+	+	This work											chr10	15759180	15759184	la027142	+	Varshney et al. 2013
	chr20	42336072	42336080	20_42336072_42336080_-	-	This work			chr24	8524667	8524675	24_8524667_8524675_-	-	This work											chr10	15759278	15759282	la017402	-	Varshney et al. 2013
	chr20	43360819	43360827	20_43360819_43360827_+	+	This work			chr24	8706284	8706292	24_8706284_8706292_-	-	This work											chr10	15759287	15759291	la017403	-	Varshney et al. 2013
	chr20	45797388	45797396	20_45797388_45797396_-	-	This work			chr24	8820979	8820987	24_8820979_8820987_-	-	This work											chr10	15811900	15811904	la017404	+	Varshney et al. 2013
	chr20	46113565	46113573	20_46113565_46113573_-	-	This work			chr24	10647856	10647864	24_10647856_10647864_+	+	This work											chr10	15905906	15905910	la011800	-	Varshney et al. 2013
	chr20	48079133	48079141	20_48079133_48079141_-	-	This work			chr24	10910686	10910694	24_10910686_10910694_-	-	This work											chr10	16064347	16064351	la017406	-	Varshney et al. 2013
	chr20	48278151	48278159	20_48278151_48278159_+	+	This work			chr24	11160802	11160810	24_11160802_11160810_-	-	This work											chr10	16089193	16089197	la011801	+	Varshney et al. 2013
	chr20	48893915	48893923	20_48893915_48893923_+	+	This work			chr24	11399818	11399826	24_11399818_11399826_+	+	This work											chr10	16193570	16193574	la011426	-	Varshney et al. 2013
	chr20	49940038	49940046	20_49940038_49940046_+	+	This work			chr24	12818115	12818123	24_12818115_12818123_+	+	This work											chr10	16255050	16255054	la017407	+	Varshney et al. 2013
	chr20	50291470	50291478	20_50291470_50291478_+	+	This work			chr24	13442040	13442048	24_13442040_13442048_-	-	This work											chr10	16444708	16444712	la017408	-	Varshney et al. 2013
	chr20	53228294	53228302	20_53228294_53228302_-	-	This work			chr24	13481763	13481771	24_13481763_13481771_+	+	This work											chr10	16633135	16633139	la017409	-	Varshney et al. 2013
	chr20	53980671	53980679	20_53980671_53980679_-	-	This work			chr24	14130000	14130008	24_14130000_14130008_-	-	This work											chr10	16962344	16962348	la027143	-	Varshney et al. 2013
	chr20	54392404	54392412	20_54392404_54392412_-	-	This work			chr24	15119984	15119992	24_15119984_15119992_+	+	This work											chr10	16979975	16979979	la011804	-	Varshney et al. 2013
	chr21	121027	121035	21_121027_121035_+	+	This work			chr24	15368538	15368546	24_15368538_15368546_+	+	This work											chr10	17032052	17032056	la017412	-	Varshney et al. 2013
	chr21	237246	237254	21_237246_237254_-	-	This work			chr24	16286406	16286414	24_16286406_16286414_+	+	This work											chr10	17119492	17119496	la010402	+	Varshney et al. 2013
	chr21	674989	674997	21_674989_674997_+	+	This work			chr24	17582008	17582016	24_17582008_17582016_-	-	This work											chr10	17164234	17164238	la017413	+	Varshney et al. 2013
	chr21	1391717	1391725	21_1391717_1391725_-	-	This work			chr24	17814844	17814852	24_17814844_17814852_-	-	This work											chr10	17305302	17305306	la017414	+	Varshney et al. 2013
	chr21	1614739	1614747	21_1614739_1614747_+	+	This work			chr24	17857031	17857039	24_17857031_17857039_-	-	This work											chr10	17581297	17581301	la010429	+	Varshney et al. 2013
	chr21	1864855	1864863	21_1864855_1864863_+	+	This work			chr24	18622501	18622509	24_18622501_18622509_-	-	This work											chr10	17618878	17618882	la017416	-	Varshney et al. 2013
	chr21	2522689	2522697	21_2522689_2522697_+	+	This work			chr24	19433077	19433085	24_19433077_19433085_+	+	This work											chr10	17672399	17672403	la017417	-	Varshney et al. 2013
	chr21	4736373	4736381	21_4736373_4736381_+	+	This work			chr24	20046676	20046684	24_20046676_20046684_+	+	This work											chr10	17717718	17717722	la027145	-	Varshney et al. 2013
	chr21	4819983	4819991	21_4819983_4819991_-	-	This work			chr24	20091161	20091169	24_20091161_20091169_+	+	This work											chr10	17772459	17772463	la017419	+	Varshney et al. 2013
	chr21	5123009	5123017	21_5123009_5123017_+	+	This work			chr24	21358184	21358192	24_21358184_21358192_-	-	This work											chr10	18269778	18269782	la011808	+	Varshney et al. 2013
	chr21	5176433	5176441	21_5176433_5176441_+	+	This work			chr24	22298417	22298425	24_22298417_22298425_-	-	This work											chr10	18270090	18270094	la027146	+	Varshney et al. 2013
	chr21	5964349	5964357	21_5964349_5964357_-	-	This work			chr24	23482468	23482476	24_23482468_23482476_-	-	This work											chr10	18455238	18455242	la027147	+	Varshney et al. 2013
	chr21	6475289	6475297	21_6475289_6475297_-	-	This work			chr24	24114040	24114048	24_24114040_24114048_+	+	This work											chr10	18585676	18585680	la017421	-	Varshney et al. 2013
	chr21	7840211	7840219	21_7840211_7840219_+	+	This work			chr24	24387054	24387062	24_24387054_24387062_-	-	This work											chr10	18799229	18799233	la017422	+	Varshney et al. 2013
	chr21	9249383	9249391	21_9249383_9249391_-	-	This work			chr24	24388506	24388514	24_24388506_24388514_+	+	This work											chr10	18912898	18912902	la017423	+	Varshney et al. 2013
	chr21	9789184	9789192	21_9789184_9789192_-	-	This work			chr24	24909256	24909264	24_24909256_24909264_+	+	This work											chr10	18982511	18982515	la011810	-	Varshney et al. 2013
	chr21	11431884	11431892	21_11431884_11431892_-	-	This work			chr24	25960357	25960365	24_25960357_25960365_+	+	This work											chr10	18984194	18984198	la017425	+	Varshney et al. 2013
	chr21	12560957	12560965	21_12560957_12560965_-	-	This work			chr24	25975442	25975450	24_25975442_25975450_-	-	This work											chr10	19056260	19056264	la017426	-	Varshney et al. 2013
	chr21	13075305	13075313	21_13075305_13075313_-	-	This work			chr24	27418924	27418932	24_27418924_27418932_+	+	This work											chr10	19076179	19076183	la017427	+	Varshney et al. 2013
	chr21	13375366	13375374	21_13375366_13375374_+	+	This work			chr24	30075744	30075752	24_30075744_30075752_+	+	This work											chr10	19260022	19260026	la017428	+	Varshney et al. 2013
	chr21	13642701	13642709	21_13642701_13642709_-	-	This work			chr24	30082493	30082501	24_30082493_30082501_-	-	This work											chr10	19758853	19758857	la027148	+	Varshney et al. 2013
	chr21	13646194	13646202	21_13646194_13646202_+	+	This work			chr24	30408117	30408125	24_30408117_30408125_+	+	This work											chr10	19809607	19809611	la017429	-	Varshney et al. 2013
	chr21	14975883	14975891	21_14975883_14975891_+	+	This work			chr24	30475048	30475056	24_30475048_30475056_+	+	This work											chr10	19823869	19823873	la017430	+	Varshney et al. 2013
	chr21	15407124	15407132	21_15407124_15407132_-	-	This work			chr24	30843230	30843238	24_30843230_30843238_+	+	This work											chr10	19836007	19836011	la017431	+	Varshney et al. 2013
	chr21	16631993	16632001	21_16631993_16632001_-	-	This work			chr24	31214993	31215001	24_31214993_31215001_-	-	This work											chr10	19923876	19923880	la010175	+	Varshney et al. 2013
	chr21	17731630	17731638	21_17731630_17731638_+	+	This work			chr24	31456868	31456876	24_31456868_31456876_+	+	This work											chr10	19946838	19946842	la017433	+	Varshney et al. 2013
	chr21	17732765	17732773	21_17732765_17732773_+	+	This work			chr24	33171797	33171805	24_33171797_33171805_+	+	This work											chr10	20017861	20017865	la017434	+	Varshney et al. 2013
	chr21	18138085	18138093	21_18138085_18138093_-	-	This work			chr24	36336503	36336511	24_36336503_36336511_+	+	This work											chr10	20140406	20140410	la010618	+	Varshney et al. 2013
	chr21	18299637	18299645	21_18299637_18299645_+	+	This work			chr24	37329759	37329767	24_37329759_37329767_+	+	This work											chr10	20207678	20207682	la011813	+	Varshney et al. 2013
	chr21	18299937	18299945	21_18299937_18299945_+	+	This work			chr24	39105535	39105543	24_39105535_39105543_-	-	This work											chr10	20293552	20293556	la011814	-	Varshney et al. 2013
	chr21	18747146	18747154	21_18747146_18747154_-	-	This work			chr24	39106031	39106039	24_39106031_39106039_-	-	This work											chr10	20311402	20311406	la017436	-	Varshney et al. 2013
	chr21	20484078	20484086	21_20484078_20484086_+	+	This work			chr24	41420274	41420282	24_41420274_41420282_+	+	This work											chr10	20356047	20356051	la011815	-	Varshney et al. 2013
	chr21	21070842	21070850	21_21070842_21070850_+	+	This work			chr24	42050407	42050415	24_42050407_42050415_+	+	This work											chr10	20427014	20427018	la027149	+	Varshney et al. 2013
	chr21	21218152	21218160	21_21218152_21218160_-	-	This work			chr24	42942869	42942877	24_42942869_42942877_+	+	This work											chr10	20512866	20512870	la011816	-	Varshney et al. 2013
	chr21	22091284	22091292	21_22091284_22091292_-	-	This work			chr24	43212505	43212513	24_43212505_43212513_+	+	This work											chr10	20669352	20669356	la017439	-	Varshney et al. 2013
	chr21	22866124	22866132	21_22866124_22866132_+	+	This work			chr25	1005848	1005856	25_1005848_1005856_+	+	This work											chr10	20669562	20669566	la017440	-	Varshney et al. 2013
	chr21	23536076	23536084	21_23536076_23536084_-	-	This work			chr25	3967781	3967789	25_3967781_3967789_+	+	This work											chr10	20677768	20677772	la017441	-	Varshney et al. 2013
	chr21	24657039	24657047	21_24657039_24657047_+	+	This work			chr25	5476811	5476819	25_5476811_5476819_-	-	This work											chr10	20683130	20683134	la017442	+	Varshney et al. 2013
	chr21	25097663	25097671	21_25097663_25097671_-	-	This work			chr25	6332365	6332373	25_6332365_6332373_-	-	This work											chr10	21259467	21259471	la017443	+	Varshney et al. 2013
	chr21	27013115	27013123	21_27013115_27013123_-	-	This work			chr25	7651979	7651987	25_7651979_7651987_+	+	This work											chr10	21272941	21272945	la011242	+	Varshney et al. 2013
	chr21	27438061	27438069	21_27438061_27438069_+	+	This work			chr25	8229313	8229321	25_8229313_8229321_-	-	This work											chr10	21434958	21434962	la017444	-	Varshney et al. 2013
	chr21	27624012	27624020	21_27624012_27624020_-	-	This work			chr25	10728412	10728420	25_10728412_10728420_-	-	This work											chr10	21479172	21479176	la017445	+	Varshney et al. 2013
	chr21	27949660	27949668	21_27949660_27949668_+	+	This work			chr25	11501124	11501132	25_11501124_11501132_-	-	This work											chr10	21516656	21516660	la011550	-	Varshney et al. 2013
	chr21	28382201	28382209	21_28382201_28382209_-	-	This work			chr25	11575548	11575556	25_11575548_11575556_-	-	This work											chr10	21551871	21551875	la017446	-	Varshney et al. 2013
	chr21	28907461	28907469	21_28907461_28907469_+	+	This work			chr25	12367803	12367811	25_12367803_12367811_-	-	This work											chr10	21564411	21564415	la011818	+	Varshney et al. 2013
	chr21	29277495	29277503	21_29277495_29277503_+	+	This work			chr25	12370872	12370880	25_12370872_12370880_-	-	This work											chr10	21585242	21585246	la017447	+	Varshney et al. 2013
	chr21	29682888	29682896	21_29682888_29682896_+	+	This work			chr25	13206532	13206540	25_13206532_13206540_+	+	This work											chr10	21603838	21603842	la017448	-	Varshney et al. 2013
	chr21	30404280	30404288	21_30404280_30404288_+	+	This work			chr25	13930935	13930943	25_13930935_13930943_-	-	This work											chr10	21654377	21654381	la017449	+	Varshney et al. 2013
	chr21	30823661	30823669	21_30823661_30823669_-	-	This work			chr25	13957187	13957195	25_13957187_13957195_-	-	This work											chr10	21684875	21684879	la017450	+	Varshney et al. 2013
	chr21	30863448	30863456	21_30863448_30863456_+	+	This work			chr25	15936059	15936067	25_15936059_15936067_+	+	This work											chr10	22074078	22074082	la017451	+	Varshney et al. 2013
	chr21	31754433	31754441	21_31754433_31754441_-	-	This work			chr25	16754647	16754655	25_16754647_16754655_-	-	This work											chr10	22235111	22235115	la017452	+	Varshney et al. 2013
	chr21	32092729	32092737	21_32092729_32092737_-	-	This work			chr25	18698592	18698600	25_18698592_18698600_+	+	This work											chr10	22235746	22235750	la017453	+	Varshney et al. 2013
	chr21	35047917	35047925	21_35047917_35047925_-	-	This work			chr25	19101129	19101137	25_19101129_19101137_+	+	This work											chr10	22238276	22238280	la011819	-	Varshney et al. 2013
	chr21	35427986	35427994	21_35427986_35427994_-	-	This work			chr25	22692160	22692168	25_22692160_22692168_+	+	This work											chr10	22315687	22315691	la010186	+	Varshney et al. 2013
	chr21	37080921	37080929	21_37080921_37080929_-	-	This work			chr25	23026314	23026322	25_23026314_23026322_-	-	This work											chr10	22320336	22320340	la017455	-	Varshney et al. 2013
	chr21	37281340	37281348	21_37281340_37281348_-	-	This work			chr25	25360887	25360895	25_25360887_25360895_-	-	This work											chr10	22327631	22327635	la027151	+	Varshney et al. 2013
	chr21	37486934	37486942	21_37486934_37486942_+	+	This work			chr25	26180085	26180093	25_26180085_26180093_+	+	This work											chr10	22348279	22348283	la017456	+	Varshney et al. 2013
	chr21	39142620	39142628	21_39142620_39142628_+	+	This work			chr25	26530044	26530052	25_26530044_26530052_-	-	This work											chr10	22348820	22348824	la011820	-	Varshney et al. 2013
	chr21	39833779	39833787	21_39833779_39833787_+	+	This work			chr25	27443680	27443688	25_27443680_27443688_-	-	This work											chr10	22455331	22455335	la027152	+	Varshney et al. 2013
	chr21	43594412	43594420	21_43594412_43594420_-	-	This work			chr25	27839096	27839104	25_27839096_27839104_-	-	This work											chr10	22488256	22488260	la011214	+	Varshney et al. 2013
	chr21	44211467	44211475	21_44211467_44211475_+	+	This work			chr25	28408154	28408162	25_28408154_28408162_+	+	This work											chr10	22679094	22679098	la011822	+	Varshney et al. 2013
	chr22	371967	371975	22_371967_371975_+	+	This work			chr25	28425674	28425682	25_28425674_28425682_-	-	This work											chr10	22724344	22724348	la017459	-	Varshney et al. 2013
	chr22	745403	745411	22_745403_745411_-	-	This work			chr25	31552583	31552591	25_31552583_31552591_+	+	This work											chr10	22794757	22794761	la011823	+	Varshney et al. 2013
	chr22	1062621	1062629	22_1062621_1062629_+	+	This work			chr25	32432778	32432786	25_32432778_32432786_+	+	This work											chr10	22954390	22954394	la017460	+	Varshney et al. 2013
	chr22	1395431	1395439	22_1395431_1395439_+	+	This work			chr25	33192304	33192312	25_33192304_33192312_-	-	This work											chr10	23031651	23031655	la017461	-	Varshney et al. 2013
	chr22	1507955	1507963	22_1507955_1507963_-	-	This work			chr25	33254622	33254630	25_33254622_33254630_+	+	This work											chr10	23045303	23045307	la017462	-	Varshney et al. 2013
	chr22	2375156	2375164	22_2375156_2375164_+	+	This work			chr25	34331550	34331558	25_34331550_34331558_+	+	This work											chr10	23091822	23091826	la010193	-	Varshney et al. 2013
	chr22	2490210	2490218	22_2490210_2490218_-	-	This work			chr25	35686447	35686455	25_35686447_35686455_-	-	This work											chr10	23229387	23229391	la027153	-	Varshney et al. 2013
	chr22	2969513	2969521	22_2969513_2969521_+	+	This work			chr25	36414511	36414519	25_36414511_36414519_-	-	This work											chr10	23279157	23279161	la011824	-	Varshney et al. 2013
	chr22	3903285	3903293	22_3903285_3903293_+	+	This work			chr25	37373905	37373913	25_37373905_37373913_+	+	This work											chr10	23451045	23451049	la027154	+	Varshney et al. 2013
	chr22	4014314	4014322	22_4014314_4014322_-	-	This work			chr25	37927540	37927548	25_37927540_37927548_+	+	This work											chr10	24305726	24305730	la027155	-	Varshney et al. 2013
	chr22	4273567	4273575	22_4273567_4273575_+	+	This work			chr3	1966712	1966720	3_1966712_1966720_+	+	This work											chr10	24315043	24315047	la017467	-	Varshney et al. 2013
	chr22	4435318	4435326	22_4435318_4435326_-	-	This work			chr3	6233164	6233172	3_6233164_6233172_-	-	This work											chr10	24450600	24450604	la017468	-	Varshney et al. 2013
	chr22	6725641	6725649	22_6725641_6725649_-	-	This work			chr3	6668834	6668842	3_6668834_6668842_-	-	This work											chr10	24716324	24716328	la011826	+	Varshney et al. 2013
	chr22	7561698	7561706	22_7561698_7561706_-	-	This work			chr3	6783633	6783641	3_6783633_6783641_-	-	This work											chr10	24733340	24733344	la011827	-	Varshney et al. 2013
	chr22	7764664	7764672	22_7764664_7764672_-	-	This work			chr3	7000510	7000518	3_7000510_7000518_-	-	This work											chr10	25065775	25065779	la017471	-	Varshney et al. 2013
	chr22	7783553	7783561	22_7783553_7783561_-	-	This work			chr3	7602401	7602409	3_7602401_7602409_+	+	This work											chr10	25066711	25066715	la017472	+	Varshney et al. 2013
	chr22	8815049	8815057	22_8815049_8815057_-	-	This work			chr3	7755967	7755975	3_7755967_7755975_-	-	This work											chr10	25090602	25090606	la027156	+	Varshney et al. 2013
	chr22	10843541	10843549	22_10843541_10843549_-	-	This work			chr3	9936047	9936055	3_9936047_9936055_+	+	This work											chr10	25091218	25091222	la017473	+	Varshney et al. 2013
	chr22	11837143	11837151	22_11837143_11837151_-	-	This work			chr3	10554577	10554585	3_10554577_10554585_+	+	This work											chr10	25091745	25091749	la010265	+	Varshney et al. 2013
	chr22	11977610	11977618	22_11977610_11977618_-	-	This work			chr3	11031220	11031228	3_11031220_11031228_+	+	This work											chr10	25121255	25121259	la011830	-	Varshney et al. 2013
	chr22	12319433	12319441	22_12319433_12319441_-	-	This work			chr3	12679800	12679808	3_12679800_12679808_-	-	This work											chr10	25237159	25237163	la027157	+	Varshney et al. 2013
	chr22	13044654	13044662	22_13044654_13044662_-	-	This work			chr3	15953584	15953592	3_15953584_15953592_-	-	This work											chr10	25314991	25314995	la011831	-	Varshney et al. 2013
	chr22	15613787	15613795	22_15613787_15613795_+	+	This work			chr3	16241140	16241148	3_16241140_16241148_-	-	This work											chr10	25670637	25670641	la027158	+	Varshney et al. 2013
	chr22	17365755	17365763	22_17365755_17365763_-	-	This work			chr3	17532228	17532236	3_17532228_17532236_-	-	This work											chr10	25714864	25714868	la017476	+	Varshney et al. 2013
	chr22	18770064	18770072	22_18770064_18770072_+	+	This work			chr3	17805727	17805735	3_17805727_17805735_-	-	This work											chr10	25715662	25715666	la011832	+	Varshney et al. 2013
	chr22	20796641	20796649	22_20796641_20796649_-	-	This work			chr3	18221028	18221036	3_18221028_18221036_+	+	This work											chr10	25866340	25866344	la011834	+	Varshney et al. 2013
	chr22	23282002	23282010	22_23282002_23282010_+	+	This work			chr3	19338906	19338914	3_19338906_19338914_+	+	This work											chr10	25950573	25950577	la027159	+	Varshney et al. 2013
	chr22	23296200	23296208	22_23296200_23296208_-	-	This work			chr3	20792571	20792579	3_20792571_20792579_-	-	This work											chr10	26092424	26092428	la017477	-	Varshney et al. 2013
	chr22	24064542	24064550	22_24064542_24064550_-	-	This work			chr3	23488885	23488893	3_23488885_23488893_-	-	This work											chr10	26595861	26595865	la017478	+	Varshney et al. 2013
	chr22	25567327	25567335	22_25567327_25567335_+	+	This work			chr3	23782238	23782246	3_23782238_23782246_+	+	This work											chr10	26791184	26791188	la027160	+	Varshney et al. 2013
	chr22	26670677	26670685	22_26670677_26670685_-	-	This work			chr3	25468861	25468869	3_25468861_25468869_+	+	This work											chr10	26963857	26963861	la011174	-	Varshney et al. 2013
	chr22	30822449	30822457	22_30822449_30822457_+	+	This work			chr3	26907187	26907195	3_26907187_26907195_-	-	This work											chr10	27082555	27082559	la017479	+	Varshney et al. 2013
	chr22	32973579	32973587	22_32973579_32973587_+	+	This work			chr3	27431144	27431152	3_27431144_27431152_+	+	This work											chr10	27496339	27496343	la017480	+	Varshney et al. 2013
	chr22	34710344	34710352	22_34710344_34710352_+	+	This work			chr3	28080317	28080325	3_28080317_28080325_-	-	This work											chr10	27570816	27570820	la017481	+	Varshney et al. 2013
	chr22	35765032	35765040	22_35765032_35765040_+	+	This work			chr3	28167496	28167504	3_28167496_28167504_+	+	This work											chr10	27634513	27634517	la017482	-	Varshney et al. 2013
	chr22	35851971	35851979	22_35851971_35851979_+	+	This work			chr3	29338215	29338223	3_29338215_29338223_-	-	This work											chr10	27687668	27687672	la027161	+	Varshney et al. 2013
	chr22	36921955	36921963	22_36921955_36921963_+	+	This work			chr3	29512138	29512146	3_29512138_29512146_-	-	This work											chr10	27687949	27687953	la027162	-	Varshney et al. 2013
	chr22	37001896	37001904	22_37001896_37001904_-	-	This work			chr3	29545363	29545371	3_29545363_29545371_+	+	This work											chr10	27762336	27762340	la027163	+	Varshney et al. 2013
	chr22	37445213	37445221	22_37445213_37445221_-	-	This work			chr3	30054276	30054284	3_30054276_30054284_+	+	This work											chr10	27763070	27763074	la017483	-	Varshney et al. 2013
	chr22	37995646	37995654	22_37995646_37995654_+	+	This work			chr3	30138576	30138584	3_30138576_30138584_-	-	This work											chr10	27878157	27878161	la017484	-	Varshney et al. 2013
	chr22	38027936	38027944	22_38027936_38027944_-	-	This work			chr3	31567558	31567566	3_31567558_31567566_+	+	This work											chr10	27948352	27948356	la017485	-	Varshney et al. 2013
	chr22	38141959	38141967	22_38141959_38141967_-	-	This work			chr3	31993937	31993945	3_31993937_31993945_-	-	This work											chr10	27970981	27970985	la017486	-	Varshney et al. 2013
	chr22	38337773	38337781	22_38337773_38337781_-	-	This work			chr3	33119406	33119414	3_33119406_33119414_-	-	This work											chr10	28244601	28244605	la017487	-	Varshney et al. 2013
	chr22	40557663	40557671	22_40557663_40557671_+	+	This work			chr3	33168853	33168861	3_33168853_33168861_-	-	This work											chr10	28353721	28353725	la017489	-	Varshney et al. 2013
	chr22	41228408	41228416	22_41228408_41228416_+	+	This work			chr3	33752113	33752121	3_33752113_33752121_+	+	This work											chr10	28497708	28497712	la011837	+	Varshney et al. 2013
	chr23	30801	30809	23_30801_30809_+	+	This work			chr3	36245968	36245976	3_36245968_36245976_+	+	This work											chr10	28563791	28563795	la017490	-	Varshney et al. 2013
	chr23	1085267	1085275	23_1085267_1085275_-	-	This work			chr3	37136905	37136913	3_37136905_37136913_+	+	This work											chr10	28645670	28645674	la017491	+	Varshney et al. 2013
	chr23	1576999	1577007	23_1576999_1577007_-	-	This work			chr3	37584216	37584224	3_37584216_37584224_+	+	This work											chr10	28781985	28781989	la017492	-	Varshney et al. 2013
	chr23	2012001	2012009	23_2012001_2012009_+	+	This work			chr3	38050922	38050930	3_38050922_38050930_+	+	This work											chr10	28798968	28798972	la027164	+	Varshney et al. 2013
	chr23	2175133	2175141	23_2175133_2175141_+	+	This work			chr3	39619878	39619886	3_39619878_39619886_+	+	This work											chr10	28841881	28841885	la017493	+	Varshney et al. 2013
	chr23	2529451	2529459	23_2529451_2529459_+	+	This work			chr3	40029375	40029383	3_40029375_40029383_-	-	This work											chr10	28853214	28853218	la027165	+	Varshney et al. 2013
	chr23	4388395	4388403	23_4388395_4388403_-	-	This work			chr3	46627300	46627308	3_46627300_46627308_+	+	This work											chr10	29062936	29062940	la017494	+	Varshney et al. 2013
	chr23	4793366	4793374	23_4793366_4793374_+	+	This work			chr3	46834177	46834185	3_46834177_46834185_-	-	This work											chr10	29071396	29071400	la027166	-	Varshney et al. 2013
	chr23	5592154	5592162	23_5592154_5592162_+	+	This work			chr3	47800864	47800872	3_47800864_47800872_+	+	This work											chr10	29072805	29072809	la027167	+	Varshney et al. 2013
	chr23	5889222	5889230	23_5889222_5889230_+	+	This work			chr3	50345235	50345243	3_50345235_50345243_+	+	This work											chr10	29362616	29362620	la010484	+	Varshney et al. 2013
	chr23	5980774	5980782	23_5980774_5980782_-	-	This work			chr3	50895693	50895701	3_50895693_50895701_-	-	This work											chr10	29380002	29380006	la011840	-	Varshney et al. 2013
	chr23	6437988	6437996	23_6437988_6437996_-	-	This work			chr3	52091656	52091664	3_52091656_52091664_+	+	This work											chr10	29425739	29425743	la011841	-	Varshney et al. 2013
	chr23	7308840	7308848	23_7308840_7308848_-	-	This work			chr3	52891203	52891211	3_52891203_52891211_+	+	This work											chr10	29550620	29550624	la017498	+	Varshney et al. 2013
	chr23	9298511	9298519	23_9298511_9298519_+	+	This work			chr3	53873316	53873324	3_53873316_53873324_+	+	This work											chr10	29893657	29893661	la017499	+	Varshney et al. 2013
	chr23	9774078	9774086	23_9774078_9774086_+	+	This work			chr3	55068401	55068409	3_55068401_55068409_+	+	This work											chr10	30606836	30606840	la017500	-	Varshney et al. 2013
	chr23	9793807	9793815	23_9793807_9793815_+	+	This work			chr3	55082075	55082083	3_55082075_55082083_-	-	This work											chr10	30637883	30637887	la017501	+	Varshney et al. 2013
	chr23	10623532	10623540	23_10623532_10623540_+	+	This work			chr3	55954076	55954084	3_55954076_55954084_+	+	This work											chr10	30662123	30662127	la011843	+	Varshney et al. 2013
	chr23	10757447	10757455	23_10757447_10757455_-	-	This work			chr3	56206786	56206794	3_56206786_56206794_-	-	This work											chr10	30681710	30681714	la027168	+	Varshney et al. 2013
	chr23	11181003	11181011	23_11181003_11181011_+	+	This work			chr3	56206858	56206866	3_56206858_56206866_-	-	This work											chr10	30739090	30739094	la017502	+	Varshney et al. 2013
	chr23	12267020	12267028	23_12267020_12267028_+	+	This work			chr3	57544370	57544378	3_57544370_57544378_-	-	This work											chr10	30740021	30740025	la017503	+	Varshney et al. 2013
	chr23	12727481	12727489	23_12727481_12727489_-	-	This work			chr3	57808473	57808481	3_57808473_57808481_+	+	This work											chr10	30755947	30755951	la010922	-	Varshney et al. 2013
	chr23	12785550	12785558	23_12785550_12785558_-	-	This work			chr3	59441188	59441196	3_59441188_59441196_-	-	This work											chr10	30756185	30756189	la010584	-	Varshney et al. 2013
	chr23	13782782	13782790	23_13782782_13782790_-	-	This work			chr3	59764907	59764915	3_59764907_59764915_+	+	This work											chr10	30756274	30756278	la017504	+	Varshney et al. 2013
	chr23	13857938	13857946	23_13857938_13857946_-	-	This work			chr3	61397390	61397398	3_61397390_61397398_+	+	This work											chr10	30757371	30757375	la017505	+	Varshney et al. 2013
	chr23	14059945	14059953	23_14059945_14059953_-	-	This work			chr3	62138371	62138379	3_62138371_62138379_-	-	This work											chr10	30757784	30757788	la011844	-	Varshney et al. 2013
	chr23	14143140	14143148	23_14143140_14143148_-	-	This work			chr3	62777664	62777672	3_62777664_62777672_+	+	This work											chr10	30845749	30845753	la011672	+	Varshney et al. 2013
	chr23	14562640	14562648	23_14562640_14562648_+	+	This work			chr3	62859208	62859216	3_62859208_62859216_+	+	This work											chr10	30847038	30847042	la017507	-	Varshney et al. 2013
	chr23	14966846	14966854	23_14966846_14966854_-	-	This work			chr3	62968774	62968782	3_62968774_62968782_+	+	This work											chr10	31101846	31101850	la017508	-	Varshney et al. 2013
	chr23	16203679	16203687	23_16203679_16203687_+	+	This work			chr4	1841761	1841769	4_1841761_1841769_+	+	This work											chr10	31145829	31145833	la027169	+	Varshney et al. 2013
	chr23	16281681	16281689	23_16281681_16281689_+	+	This work			chr4	1950978	1950986	4_1950978_1950986_+	+	This work											chr10	31629340	31629344	la027170	-	Varshney et al. 2013
	chr23	16472454	16472462	23_16472454_16472462_-	-	This work			chr4	2232617	2232625	4_2232617_2232625_+	+	This work											chr10	31732011	31732015	la017509	+	Varshney et al. 2013
	chr23	17395329	17395337	23_17395329_17395337_+	+	This work			chr4	3236731	3236739	4_3236731_3236739_+	+	This work											chr10	31878129	31878133	la011146	+	Varshney et al. 2013
	chr23	18101947	18101955	23_18101947_18101955_-	-	This work			chr4	3732018	3732026	4_3732018_3732026_+	+	This work											chr10	31901555	31901559	la011845	-	Varshney et al. 2013
	chr23	18447930	18447938	23_18447930_18447938_-	-	This work			chr4	3827365	3827373	4_3827365_3827373_-	-	This work											chr10	31916284	31916288	la027171	-	Varshney et al. 2013
	chr23	20783629	20783637	23_20783629_20783637_-	-	This work			chr4	4966632	4966640	4_4966632_4966640_+	+	This work											chr10	32210757	32210761	la011217	+	Varshney et al. 2013
	chr23	20921400	20921408	23_20921400_20921408_+	+	This work			chr4	4987871	4987879	4_4987871_4987879_-	-	This work											chr10	32306943	32306947	la017511	+	Varshney et al. 2013
	chr23	21230677	21230685	23_21230677_21230685_-	-	This work			chr4	5141926	5141934	4_5141926_5141934_+	+	This work											chr10	32454404	32454408	la027172	-	Varshney et al. 2013
	chr23	21289979	21289987	23_21289979_21289987_+	+	This work			chr4	6377774	6377782	4_6377774_6377782_-	-	This work											chr10	32625186	32625190	la017512	-	Varshney et al. 2013
	chr23	21567120	21567128	23_21567120_21567128_+	+	This work			chr4	7445117	7445125	4_7445117_7445125_-	-	This work											chr10	32898621	32898625	la011846	+	Varshney et al. 2013
	chr23	22568421	22568429	23_22568421_22568429_+	+	This work			chr4	11049363	11049371	4_11049363_11049371_+	+	This work											chr10	32995240	32995244	la017513	+	Varshney et al. 2013
	chr23	22960276	22960284	23_22960276_22960284_+	+	This work			chr4	12540988	12540996	4_12540988_12540996_-	-	This work											chr10	33311083	33311087	la011847	+	Varshney et al. 2013
	chr23	24261032	24261040	23_24261032_24261040_-	-	This work			chr4	15580496	15580504	4_15580496_15580504_+	+	This work											chr10	33477373	33477377	la011848	+	Varshney et al. 2013
	chr23	24433829	24433837	23_24433829_24433837_+	+	This work			chr4	17912450	17912458	4_17912450_17912458_-	-	This work											chr10	33529455	33529459	la011849	+	Varshney et al. 2013
	chr23	25664949	25664957	23_25664949_25664957_+	+	This work			chr4	18062157	18062165	4_18062157_18062165_+	+	This work											chr10	33806389	33806393	la011528	+	Varshney et al. 2013
	chr23	26455626	26455634	23_26455626_26455634_+	+	This work			chr4	19467634	19467642	4_19467634_19467642_+	+	This work											chr10	34118533	34118537	la017516	-	Varshney et al. 2013
	chr23	27404580	27404588	23_27404580_27404588_+	+	This work			chr4	20309667	20309675	4_20309667_20309675_+	+	This work											chr10	34193969	34193973	la027174	-	Varshney et al. 2013
	chr23	27846151	27846159	23_27846151_27846159_-	-	This work			chr4	21212310	21212318	4_21212310_21212318_-	-	This work											chr10	34195160	34195164	la010668	+	Varshney et al. 2013
	chr23	29212655	29212663	23_29212655_29212663_-	-	This work			chr4	21434671	21434679	4_21434671_21434679_-	-	This work											chr10	34195725	34195729	la011851	+	Varshney et al. 2013
	chr23	34427673	34427681	23_34427673_34427681_-	-	This work			chr4	21549302	21549310	4_21549302_21549310_-	-	This work											chr10	34329257	34329261	la017517	-	Varshney et al. 2013
	chr23	35022188	35022196	23_35022188_35022196_-	-	This work			chr4	21757234	21757242	4_21757234_21757242_-	-	This work											chr10	34358142	34358146	la011852	+	Varshney et al. 2013
	chr23	36004114	36004122	23_36004114_36004122_-	-	This work			chr4	27112213	27112221	4_27112213_27112221_+	+	This work											chr10	34371728	34371732	la017518	+	Varshney et al. 2013
	chr23	36852126	36852134	23_36852126_36852134_-	-	This work			chr4	27878449	27878457	4_27878449_27878457_-	-	This work											chr10	34372055	34372059	la017519	+	Varshney et al. 2013
	chr23	37341814	37341822	23_37341814_37341822_-	-	This work			chr4	44049147	44049155	4_44049147_44049155_+	+	This work											chr10	34373177	34373181	la017520	+	Varshney et al. 2013
	chr23	37624538	37624546	23_37624538_37624546_+	+	This work			chr4	54502080	54502088	4_54502080_54502088_-	-	This work											chr10	34383128	34383132	la011853	+	Varshney et al. 2013
	chr23	38903327	38903335	23_38903327_38903335_+	+	This work			chr4	58567495	58567503	4_58567495_58567503_+	+	This work											chr10	34648322	34648326	la017521	+	Varshney et al. 2013
	chr23	39087566	39087574	23_39087566_39087574_-	-	This work			chr4	58942842	58942850	4_58942842_58942850_+	+	This work											chr10	34654971	34654975	la027175	+	Varshney et al. 2013
	chr23	42914103	42914111	23_42914103_42914111_-	-	This work			chr4	60175049	60175057	4_60175049_60175057_+	+	This work											chr10	34693426	34693430	la011855	-	Varshney et al. 2013
	chr23	44461621	44461629	23_44461621_44461629_-	-	This work			chr4	62027187	62027195	4_62027187_62027195_-	-	This work											chr10	34915109	34915113	la017523	+	Varshney et al. 2013
	chr23	44511958	44511966	23_44511958_44511966_-	-	This work			chr5	723426	723434	5_723426_723434_+	+	This work											chr10	34915556	34915560	la027176	+	Varshney et al. 2013
	chr23	44703471	44703479	23_44703471_44703479_+	+	This work			chr5	1242974	1242982	5_1242974_1242982_-	-	This work											chr10	35061429	35061433	la017524	-	Varshney et al. 2013
	chr23	45967695	45967703	23_45967695_45967703_+	+	This work			chr5	1655913	1655921	5_1655913_1655921_+	+	This work											chr10	35308018	35308022	la011857	-	Varshney et al. 2013
	chr23	46207084	46207092	23_46207084_46207092_-	-	This work			chr5	2587212	2587220	5_2587212_2587220_-	-	This work											chr10	35308755	35308759	la017526	+	Varshney et al. 2013
	chr24	268711	268719	24_268711_268719_+	+	This work			chr5	3540406	3540414	5_3540406_3540414_-	-	This work											chr10	35418773	35418777	la017527	-	Varshney et al. 2013
	chr24	300251	300259	24_300251_300259_+	+	This work			chr5	4272351	4272359	5_4272351_4272359_+	+	This work											chr10	35425184	35425188	la017528	-	Varshney et al. 2013
	chr24	924880	924888	24_924880_924888_+	+	This work			chr5	8518827	8518835	5_8518827_8518835_+	+	This work											chr10	35472360	35472364	la017529	+	Varshney et al. 2013
	chr24	2169302	2169310	24_2169302_2169310_+	+	This work			chr5	11334551	11334559	5_11334551_11334559_-	-	This work											chr10	35816494	35816498	la017530	-	Varshney et al. 2013
	chr24	4363857	4363865	24_4363857_4363865_-	-	This work			chr5	12898668	12898676	5_12898668_12898676_-	-	This work											chr10	35833268	35833272	la011858	-	Varshney et al. 2013
	chr24	4783581	4783589	24_4783581_4783589_-	-	This work			chr5	14674520	14674528	5_14674520_14674528_+	+	This work											chr10	35860434	35860438	la027177	-	Varshney et al. 2013
	chr24	5433624	5433632	24_5433624_5433632_+	+	This work			chr5	16320275	16320283	5_16320275_16320283_-	-	This work											chr10	36004133	36004137	la011859	-	Varshney et al. 2013
	chr24	5790113	5790121	24_5790113_5790121_+	+	This work			chr5	17331940	17331948	5_17331940_17331948_-	-	This work											chr10	36026294	36026298	la017534	-	Varshney et al. 2013
	chr24	5940827	5940835	24_5940827_5940835_-	-	This work			chr5	18129899	18129907	5_18129899_18129907_-	-	This work											chr10	36026621	36026625	la017535	-	Varshney et al. 2013
	chr24	6494439	6494447	24_6494439_6494447_-	-	This work			chr5	18144999	18145007	5_18144999_18145007_-	-	This work											chr10	36026705	36026709	la017536	-	Varshney et al. 2013
	chr24	7307411	7307419	24_7307411_7307419_+	+	This work			chr5	18594005	18594013	5_18594005_18594013_+	+	This work											chr10	36136536	36136540	la017537	+	Varshney et al. 2013
	chr24	7530685	7530693	24_7530685_7530693_-	-	This work			chr5	19367764	19367772	5_19367764_19367772_-	-	This work											chr10	36191420	36191424	la017538	-	Varshney et al. 2013
	chr24	8367535	8367543	24_8367535_8367543_-	-	This work			chr5	19511027	19511035	5_19511027_19511035_+	+	This work											chr10	36358716	36358720	la011860	-	Varshney et al. 2013
	chr24	8831453	8831461	24_8831453_8831461_+	+	This work			chr5	20094404	20094412	5_20094404_20094412_+	+	This work											chr10	36577513	36577517	la011305	-	Varshney et al. 2013
	chr24	9180313	9180321	24_9180313_9180321_+	+	This work			chr5	20264730	20264738	5_20264730_20264738_-	-	This work											chr10	36843231	36843235	la017541	-	Varshney et al. 2013
	chr24	10256782	10256790	24_10256782_10256790_-	-	This work			chr5	22191237	22191245	5_22191237_22191245_+	+	This work											chr10	37161013	37161017	la011865	+	Varshney et al. 2013
	chr24	10910686	10910694	24_10910686_10910694_-	-	This work			chr5	22492557	22492565	5_22492557_22492565_-	-	This work											chr10	37245558	37245562	la027179	-	Varshney et al. 2013
	chr24	13290228	13290236	24_13290228_13290236_-	-	This work			chr5	23843694	23843702	5_23843694_23843702_+	+	This work											chr10	37261125	37261129	la017543	+	Varshney et al. 2013
	chr24	13301867	13301875	24_13301867_13301875_-	-	This work			chr5	24031261	24031269	5_24031261_24031269_+	+	This work											chr10	37427799	37427803	la017544	-	Varshney et al. 2013
	chr24	13632872	13632880	24_13632872_13632880_-	-	This work			chr5	24715824	24715832	5_24715824_24715832_-	-	This work											chr10	37690600	37690604	la017545	-	Varshney et al. 2013
	chr24	15987382	15987390	24_15987382_15987390_-	-	This work			chr5	25356801	25356809	5_25356801_25356809_-	-	This work											chr10	37790605	37790609	la027180	-	Varshney et al. 2013
	chr24	16061125	16061133	24_16061125_16061133_-	-	This work			chr5	25389395	25389403	5_25389395_25389403_+	+	This work											chr10	37791456	37791460	la011867	+	Varshney et al. 2013
	chr24	17587030	17587038	24_17587030_17587038_-	-	This work			chr5	26381378	26381386	5_26381378_26381386_-	-	This work											chr10	37970584	37970588	la017546	+	Varshney et al. 2013
	chr24	18081587	18081595	24_18081587_18081595_+	+	This work			chr5	27254426	27254434	5_27254426_27254434_+	+	This work											chr10	38059904	38059908	la017547	+	Varshney et al. 2013
	chr24	21915674	21915682	24_21915674_21915682_-	-	This work			chr5	28054211	28054219	5_28054211_28054219_+	+	This work											chr10	38126798	38126802	la011868	+	Varshney et al. 2013
	chr24	21919276	21919284	24_21919276_21919284_-	-	This work			chr5	29615750	29615758	5_29615750_29615758_-	-	This work											chr10	38158877	38158881	la017548	+	Varshney et al. 2013
	chr24	21995147	21995155	24_21995147_21995155_-	-	This work			chr5	30924371	30924379	5_30924371_30924379_+	+	This work											chr10	38160054	38160058	la017549	-	Varshney et al. 2013
	chr24	22366122	22366130	24_22366122_22366130_-	-	This work			chr5	32142220	32142228	5_32142220_32142228_+	+	This work											chr10	38497603	38497607	la017550	+	Varshney et al. 2013
	chr24	23313500	23313508	24_23313500_23313508_+	+	This work			chr5	32144443	32144451	5_32144443_32144451_+	+	This work											chr10	38547012	38547016	la017551	-	Varshney et al. 2013
	chr24	24265524	24265532	24_24265524_24265532_+	+	This work			chr5	32747656	32747664	5_32747656_32747664_+	+	This work											chr10	38656045	38656049	la017552	-	Varshney et al. 2013
	chr24	25954710	25954718	24_25954710_25954718_-	-	This work			chr5	34203991	34203999	5_34203991_34203999_-	-	This work											chr10	38734944	38734948	la010297	+	Varshney et al. 2013
	chr24	26161384	26161392	24_26161384_26161392_+	+	This work			chr5	34791549	34791557	5_34791549_34791557_+	+	This work											chr10	38739461	38739465	la017553	+	Varshney et al. 2013
	chr24	26165640	26165648	24_26165640_26165648_+	+	This work			chr5	35404549	35404557	5_35404549_35404557_-	-	This work											chr10	38821979	38821983	la017554	+	Varshney et al. 2013
	chr24	26709987	26709995	24_26709987_26709995_+	+	This work			chr5	36582802	36582810	5_36582802_36582810_-	-	This work											chr10	38845086	38845090	la011869	+	Varshney et al. 2013
	chr24	27191368	27191376	24_27191368_27191376_+	+	This work			chr5	36891671	36891679	5_36891671_36891679_+	+	This work											chr10	39021686	39021690	la011870	+	Varshney et al. 2013
	chr24	29130465	29130473	24_29130465_29130473_-	-	This work			chr5	37233679	37233687	5_37233679_37233687_+	+	This work											chr10	39032920	39032924	la017555	+	Varshney et al. 2013
	chr24	30011758	30011766	24_30011758_30011766_-	-	This work			chr5	37285582	37285590	5_37285582_37285590_+	+	This work											chr10	39043670	39043674	la011871	-	Varshney et al. 2013
	chr24	30939054	30939062	24_30939054_30939062_+	+	This work			chr5	38479331	38479339	5_38479331_38479339_-	-	This work											chr10	39092862	39092866	la017557	+	Varshney et al. 2013
	chr24	33719546	33719554	24_33719546_33719554_-	-	This work			chr5	38526856	38526864	5_38526856_38526864_-	-	This work											chr10	39437475	39437479	la027181	+	Varshney et al. 2013
	chr24	35249349	35249357	24_35249349_35249357_+	+	This work			chr5	38782871	38782879	5_38782871_38782879_+	+	This work											chr10	39472200	39472204	la010092	-	Varshney et al. 2013
	chr24	35401351	35401359	24_35401351_35401359_+	+	This work			chr5	38983428	38983436	5_38983428_38983436_+	+	This work											chr10	39488403	39488407	la017559	-	Varshney et al. 2013
	chr24	35536912	35536920	24_35536912_35536920_-	-	This work			chr5	39166736	39166744	5_39166736_39166744_-	-	This work											chr10	39500039	39500043	la027182	+	Varshney et al. 2013
	chr24	37329759	37329767	24_37329759_37329767_+	+	This work			chr5	44222022	44222030	5_44222022_44222030_+	+	This work											chr10	39500469	39500473	la027183	-	Varshney et al. 2013
	chr24	37874836	37874844	24_37874836_37874844_-	-	This work			chr5	44465762	44465770	5_44465762_44465770_-	-	This work											chr10	39593521	39593525	la027185	-	Varshney et al. 2013
	chr24	38327118	38327126	24_38327118_38327126_+	+	This work			chr5	44985465	44985473	5_44985465_44985473_+	+	This work											chr10	39623200	39623204	la017561	+	Varshney et al. 2013
	chr24	38341174	38341182	24_38341174_38341182_+	+	This work			chr5	46007592	46007600	5_46007592_46007600_+	+	This work											chr10	39734136	39734140	la017562	+	Varshney et al. 2013
	chr24	38744429	38744437	24_38744429_38744437_-	-	This work			chr5	46445285	46445293	5_46445285_46445293_-	-	This work											chr10	39756056	39756060	la017563	-	Varshney et al. 2013
	chr24	40145931	40145939	24_40145931_40145939_-	-	This work			chr5	47014912	47014920	5_47014912_47014920_-	-	This work											chr10	40380481	40380485	la027186	-	Varshney et al. 2013
	chr24	40613827	40613835	24_40613827_40613835_+	+	This work			chr5	47893173	47893181	5_47893173_47893181_+	+	This work											chr10	40418204	40418208	la010353	-	Varshney et al. 2013
	chr24	41253903	41253911	24_41253903_41253911_+	+	This work			chr5	49325180	49325188	5_49325180_49325188_+	+	This work											chr10	40418534	40418538	la017564	-	Varshney et al. 2013
	chr24	43714418	43714426	24_43714418_43714426_-	-	This work			chr5	49714544	49714552	5_49714544_49714552_+	+	This work											chr10	40418807	40418811	la027187	-	Varshney et al. 2013
	chr25	293279	293287	25_293279_293287_-	-	This work			chr5	50267412	50267420	5_50267412_50267420_-	-	This work											chr10	40424813	40424817	la011876	+	Varshney et al. 2013
	chr25	920578	920586	25_920578_920586_+	+	This work			chr5	52224970	52224978	5_52224970_52224978_+	+	This work											chr10	40432473	40432477	la011877	+	Varshney et al. 2013
	chr25	996822	996830	25_996822_996830_+	+	This work			chr5	52361200	52361208	5_52361200_52361208_-	-	This work											chr10	40459632	40459636	la017565	-	Varshney et al. 2013
	chr25	4655652	4655660	25_4655652_4655660_-	-	This work			chr5	52448394	52448402	5_52448394_52448402_+	+	This work											chr10	40557049	40557053	la011878	+	Varshney et al. 2013
	chr25	4739101	4739109	25_4739101_4739109_+	+	This work			chr5	52723684	52723692	5_52723684_52723692_-	-	This work											chr10	40586796	40586800	la017566	+	Varshney et al. 2013
	chr25	4946333	4946341	25_4946333_4946341_-	-	This work			chr5	56361035	56361043	5_56361035_56361043_+	+	This work											chr10	40642744	40642748	la017567	-	Varshney et al. 2013
	chr25	5476811	5476819	25_5476811_5476819_-	-	This work			chr5	56536357	56536365	5_56536357_56536365_-	-	This work											chr10	40874424	40874428	la011880	-	Varshney et al. 2013
	chr25	6641493	6641501	25_6641493_6641501_+	+	This work			chr5	59072146	59072154	5_59072146_59072154_+	+	This work											chr10	40936609	40936613	la011881	-	Varshney et al. 2013
	chr25	7878443	7878451	25_7878443_7878451_-	-	This work			chr5	61699399	61699407	5_61699399_61699407_+	+	This work											chr10	41122039	41122043	la011882	-	Varshney et al. 2013
	chr25	8177812	8177820	25_8177812_8177820_+	+	This work			chr5	61991489	61991497	5_61991489_61991497_+	+	This work											chr10	41149613	41149617	la011710	+	Varshney et al. 2013
	chr25	8642876	8642884	25_8642876_8642884_+	+	This work			chr5	62160244	62160252	5_62160244_62160252_-	-	This work											chr10	41742868	41742872	la017571	+	Varshney et al. 2013
	chr25	8770696	8770704	25_8770696_8770704_+	+	This work			chr5	62363535	62363543	5_62363535_62363543_+	+	This work											chr10	41750204	41750208	la027190	-	Varshney et al. 2013
	chr25	9081060	9081068	25_9081060_9081068_-	-	This work			chr5	63104713	63104721	5_63104713_63104721_+	+	This work											chr10	42124824	42124828	la017573	-	Varshney et al. 2013
	chr25	9184141	9184149	25_9184141_9184149_+	+	This work			chr5	63180212	63180220	5_63180212_63180220_+	+	This work											chr10	42492498	42492502	la011358	+	Varshney et al. 2013
	chr25	10387194	10387202	25_10387194_10387202_-	-	This work			chr5	64449033	64449041	5_64449033_64449041_+	+	This work											chr10	42850990	42850994	la017576	+	Varshney et al. 2013
	chr25	10586641	10586649	25_10586641_10586649_-	-	This work			chr5	64461317	64461325	5_64461317_64461325_+	+	This work											chr10	43020562	43020566	la017577	-	Varshney et al. 2013
	chr25	12193370	12193378	25_12193370_12193378_-	-	This work			chr5	65192644	65192652	5_65192644_65192652_-	-	This work											chr10	43021062	43021066	la011888	+	Varshney et al. 2013
	chr25	13187255	13187263	25_13187255_13187263_+	+	This work			chr5	65440892	65440900	5_65440892_65440900_-	-	This work											chr10	43032525	43032529	la011889	-	Varshney et al. 2013
	chr25	14085386	14085394	25_14085386_14085394_-	-	This work			chr5	65624373	65624381	5_65624373_65624381_+	+	This work											chr10	43040185	43040189	la011890	+	Varshney et al. 2013
	chr25	15543594	15543602	25_15543594_15543602_+	+	This work			chr5	65795109	65795117	5_65795109_65795117_+	+	This work											chr10	43271011	43271015	la017579	+	Varshney et al. 2013
	chr25	16886357	16886365	25_16886357_16886365_+	+	This work			chr5	66677444	66677452	5_66677444_66677452_+	+	This work											chr10	43304682	43304686	la017580	-	Varshney et al. 2013
	chr25	16983571	16983579	25_16983571_16983579_-	-	This work			chr5	67122339	67122347	5_67122339_67122347_-	-	This work											chr10	43349825	43349829	la011431	+	Varshney et al. 2013
	chr25	18698592	18698600	25_18698592_18698600_+	+	This work			chr5	67619616	67619624	5_67619616_67619624_+	+	This work											chr10	43350176	43350180	la027191	+	Varshney et al. 2013
	chr25	18787094	18787102	25_18787094_18787102_+	+	This work			chr5	68497889	68497897	5_68497889_68497897_-	-	This work											chr10	43350192	43350196	la017582	+	Varshney et al. 2013
	chr25	19101129	19101137	25_19101129_19101137_+	+	This work			chr5	69791887	69791895	5_69791887_69791895_-	-	This work											chr10	43350431	43350435	la011893	-	Varshney et al. 2013
	chr25	20817040	20817048	25_20817040_20817048_-	-	This work			chr5	70261238	70261246	5_70261238_70261246_+	+	This work											chr10	43350460	43350464	la027192	-	Varshney et al. 2013
	chr25	21670480	21670488	25_21670480_21670488_-	-	This work			chr5	70261238	70261246	5_70261238_70261246_+	+	This work											chr10	43350760	43350764	la011894	+	Varshney et al. 2013
	chr25	23048638	23048646	25_23048638_23048646_-	-	This work			chr5	70476669	70476677	5_70476669_70476677_+	+	This work											chr10	43350773	43350777	la017584	-	Varshney et al. 2013
	chr25	23368011	23368019	25_23368011_23368019_-	-	This work			chr5	70936512	70936520	5_70936512_70936520_+	+	This work											chr10	43351170	43351174	la011895	-	Varshney et al. 2013
	chr25	24195564	24195572	25_24195564_24195572_+	+	This work			chr5	73737762	73737770	5_73737762_73737770_+	+	This work											chr10	43452035	43452039	la010351	+	Varshney et al. 2013
	chr25	25295773	25295781	25_25295773_25295781_+	+	This work			chr5	75119933	75119941	5_75119933_75119941_-	-	This work											chr10	43661988	43661992	la011723	-	Varshney et al. 2013
	chr25	27039025	27039033	25_27039025_27039033_+	+	This work			chr5	75656714	75656722	5_75656714_75656722_-	-	This work											chr10	43662292	43662296	la011897	-	Varshney et al. 2013
	chr25	27443680	27443688	25_27443680_27443688_-	-	This work			chr6	393247	393255	6_393247_393255_+	+	This work											chr10	43701385	43701389	la027193	-	Varshney et al. 2013
	chr25	27906959	27906967	25_27906959_27906967_-	-	This work			chr6	584789	584797	6_584789_584797_-	-	This work											chr10	43707862	43707866	la027194	+	Varshney et al. 2013
	chr25	28408154	28408162	25_28408154_28408162_+	+	This work			chr6	1799578	1799586	6_1799578_1799586_+	+	This work											chr10	43724027	43724031	la017587	-	Varshney et al. 2013
	chr25	28610715	28610723	25_28610715_28610723_+	+	This work			chr6	2964862	2964870	6_2964862_2964870_-	-	This work											chr10	43828086	43828090	la017588	-	Varshney et al. 2013
	chr25	28804307	28804315	25_28804307_28804315_-	-	This work			chr6	4169181	4169189	6_4169181_4169189_-	-	This work											chr10	43856217	43856221	la017589	+	Varshney et al. 2013
	chr25	30658394	30658402	25_30658394_30658402_+	+	This work			chr6	4546907	4546915	6_4546907_4546915_+	+	This work											chr10	43856286	43856290	la011430	-	Varshney et al. 2013
	chr25	30951846	30951854	25_30951846_30951854_+	+	This work			chr6	4648050	4648058	6_4648050_4648058_+	+	This work											chr10	43958669	43958673	la017590	+	Varshney et al. 2013
	chr25	31552583	31552591	25_31552583_31552591_+	+	This work			chr6	4687093	4687101	6_4687093_4687101_+	+	This work											chr10	44125068	44125072	la027195	+	Varshney et al. 2013
	chr25	32294386	32294394	25_32294386_32294394_-	-	This work			chr6	4771644	4771652	6_4771644_4771652_-	-	This work											chr10	44235758	44235762	la017591	+	Varshney et al. 2013
	chr25	34414050	34414058	25_34414050_34414058_-	-	This work			chr6	7407828	7407836	6_7407828_7407836_+	+	This work											chr10	44289928	44289932	la017592	+	Varshney et al. 2013
	chr25	34671894	34671902	25_34671894_34671902_+	+	This work			chr6	7654287	7654295	6_7654287_7654295_-	-	This work											chr10	44780259	44780263	la027196	+	Varshney et al. 2013
	chr25	36317530	36317538	25_36317530_36317538_+	+	This work			chr6	8168964	8168972	6_8168964_8168972_-	-	This work											chr10	44860935	44860939	la017594	-	Varshney et al. 2013
	chr25	36429196	36429204	25_36429196_36429204_-	-	This work			chr6	8736224	8736232	6_8736224_8736232_-	-	This work											chr10	45016124	45016128	la027197	+	Varshney et al. 2013
	chr25	36590532	36590540	25_36590532_36590540_-	-	This work			chr6	9209066	9209074	6_9209066_9209074_+	+	This work											chr10	45273019	45273023	la011034	-	Varshney et al. 2013
	chr25	38175105	38175113	25_38175105_38175113_+	+	This work			chr6	9879739	9879747	6_9879739_9879747_+	+	This work											chr10	45313584	45313588	la017595	-	Varshney et al. 2013
	chr25	38286125	38286133	25_38286125_38286133_-	-	This work			chr6	11165304	11165312	6_11165304_11165312_-	-	This work											chr10	45620117	45620121	la011900	+	Varshney et al. 2013
	chr3	6820840	6820848	3_6820840_6820848_-	-	This work			chr6	11241439	11241447	6_11241439_11241447_+	+	This work											chr10	45622656	45622660	la017596	+	Varshney et al. 2013
	chr3	7662541	7662549	3_7662541_7662549_-	-	This work			chr6	11473303	11473311	6_11473303_11473311_-	-	This work											chr10	45675884	45675888	la011901	-	Varshney et al. 2013
	chr3	8182740	8182748	3_8182740_8182748_+	+	This work			chr6	12711429	12711437	6_12711429_12711437_-	-	This work											chr10	45715288	45715292	la017598	+	Varshney et al. 2013
	chr3	8280115	8280123	3_8280115_8280123_-	-	This work			chr6	13047461	13047469	6_13047461_13047469_+	+	This work											chr10	45718936	45718940	la017599	+	Varshney et al. 2013
	chr3	8531710	8531718	3_8531710_8531718_-	-	This work			chr6	13310809	13310817	6_13310809_13310817_+	+	This work											chr10	45935455	45935459	la011902	-	Varshney et al. 2013
	chr3	9937345	9937353	3_9937345_9937353_+	+	This work			chr6	14304689	14304697	6_14304689_14304697_-	-	This work											chr10	46001139	46001143	la017601	-	Varshney et al. 2013
	chr3	9968555	9968563	3_9968555_9968563_-	-	This work			chr6	14314904	14314912	6_14314904_14314912_-	-	This work											chr10	46011847	46011851	la017602	+	Varshney et al. 2013
	chr3	10080697	10080705	3_10080697_10080705_-	-	This work			chr6	15309055	15309063	6_15309055_15309063_+	+	This work											chr10	46108512	46108516	la027198	+	Varshney et al. 2013
	chr3	10284365	10284373	3_10284365_10284373_+	+	This work			chr6	15345103	15345111	6_15345103_15345111_-	-	This work											chr10	46118332	46118336	la027199	+	Varshney et al. 2013
	chr3	12795176	12795184	3_12795176_12795184_+	+	This work			chr6	15624802	15624810	6_15624802_15624810_+	+	This work											chr10	46202890	46202894	la027200	+	Varshney et al. 2013
	chr3	12810460	12810468	3_12810460_12810468_-	-	This work			chr6	15817968	15817976	6_15817968_15817976_+	+	This work											chr10	46282915	46282919	la017603	+	Varshney et al. 2013
	chr3	15049004	15049012	3_15049004_15049012_-	-	This work			chr6	17432653	17432661	6_17432653_17432661_-	-	This work											chr10	46328885	46328889	la017604	-	Varshney et al. 2013
	chr3	15171790	15171798	3_15171790_15171798_+	+	This work			chr6	20325768	20325776	6_20325768_20325776_-	-	This work											chr10	46348643	46348647	la017605	+	Varshney et al. 2013
	chr3	15537210	15537218	3_15537210_15537218_+	+	This work			chr6	21536882	21536890	6_21536882_21536890_+	+	This work											chr10	46350815	46350819	la017606	+	Varshney et al. 2013
	chr3	16147132	16147140	3_16147132_16147140_+	+	This work			chr6	24466321	24466329	6_24466321_24466329_+	+	This work											chr10	46352042	46352046	la011904	+	Varshney et al. 2013
	chr3	17135381	17135389	3_17135381_17135389_+	+	This work			chr6	25713639	25713647	6_25713639_25713647_-	-	This work											chr10	46373395	46373399	la027201	+	Varshney et al. 2013
	chr3	17916283	17916291	3_17916283_17916291_+	+	This work			chr6	26103235	26103243	6_26103235_26103243_-	-	This work											chr10	46435276	46435280	la011905	+	Varshney et al. 2013
	chr3	19238891	19238899	3_19238891_19238899_+	+	This work			chr6	26761590	26761598	6_26761590_26761598_-	-	This work											chr10	46467562	46467566	la017608	-	Varshney et al. 2013
	chr3	21396414	21396422	3_21396414_21396422_+	+	This work			chr6	28607755	28607763	6_28607755_28607763_-	-	This work											chr10	46469235	46469239	la017609	+	Varshney et al. 2013
	chr3	21409205	21409213	3_21409205_21409213_+	+	This work			chr6	30117773	30117781	6_30117773_30117781_+	+	This work											chr10	46486099	46486103	la017610	+	Varshney et al. 2013
	chr3	21837329	21837337	3_21837329_21837337_-	-	This work			chr6	30229746	30229754	6_30229746_30229754_-	-	This work											chr11	79327	79331	la017997	+	Varshney et al. 2013
	chr3	22175169	22175177	3_22175169_22175177_-	-	This work			chr6	30770203	30770211	6_30770203_30770211_-	-	This work											chr11	146279	146283	la027230	-	Varshney et al. 2013
	chr3	24113141	24113149	3_24113141_24113149_-	-	This work			chr6	30855800	30855808	6_30855800_30855808_+	+	This work											chr11	162577	162581	la017701	+	Varshney et al. 2013
	chr3	24924263	24924271	3_24924263_24924271_-	-	This work			chr6	31448060	31448068	6_31448060_31448068_-	-	This work											chr11	258504	258508	la027257	-	Varshney et al. 2013
	chr3	25482221	25482229	3_25482221_25482229_-	-	This work			chr6	34154104	34154112	6_34154104_34154112_-	-	This work											chr11	299155	299159	la027264	-	Varshney et al. 2013
	chr3	26851542	26851550	3_26851542_26851550_+	+	This work			chr6	36882827	36882835	6_36882827_36882835_+	+	This work											chr11	342178	342182	la017861	-	Varshney et al. 2013
	chr3	26875102	26875110	3_26875102_26875110_-	-	This work			chr6	36986694	36986702	6_36986694_36986702_+	+	This work											chr11	357786	357790	la027273	+	Varshney et al. 2013
	chr3	27112760	27112768	3_27112760_27112768_+	+	This work			chr6	38579111	38579119	6_38579111_38579119_+	+	This work											chr11	486118	486122	la012073	+	Varshney et al. 2013
	chr3	27180462	27180470	3_27180462_27180470_-	-	This work			chr6	39444342	39444350	6_39444342_39444350_+	+	This work											chr11	555383	555387	la012076	-	Varshney et al. 2013
	chr3	27391148	27391156	3_27391148_27391156_+	+	This work			chr6	40269217	40269225	6_40269217_40269225_-	-	This work											chr11	561698	561702	la017971	+	Varshney et al. 2013
	chr3	28022112	28022120	3_28022112_28022120_-	-	This work			chr6	40824099	40824107	6_40824099_40824107_-	-	This work											chr11	564392	564396	la017972	+	Varshney et al. 2013
	chr3	28622995	28623003	3_28622995_28623003_+	+	This work			chr6	42520842	42520850	6_42520842_42520850_-	-	This work											chr11	672569	672573	la012081	-	Varshney et al. 2013
	chr3	29194835	29194843	3_29194835_29194843_-	-	This work			chr6	42918774	42918782	6_42918774_42918782_-	-	This work											chr11	689493	689497	la017987	+	Varshney et al. 2013
	chr3	29492323	29492331	3_29492323_29492331_-	-	This work			chr6	42965992	42966000	6_42965992_42966000_-	-	This work											chr11	724497	724501	la017989	-	Varshney et al. 2013
	chr3	29512138	29512146	3_29512138_29512146_-	-	This work			chr6	43865154	43865162	6_43865154_43865162_+	+	This work											chr11	737264	737268	la012087	+	Varshney et al. 2013
	chr3	31618785	31618793	3_31618785_31618793_+	+	This work			chr6	44020743	44020751	6_44020743_44020751_+	+	This work											chr11	756307	756311	la017992	+	Varshney et al. 2013
	chr3	32713637	32713645	3_32713637_32713645_-	-	This work			chr6	44380995	44381003	6_44380995_44381003_-	-	This work											chr11	788956	788960	la017996	-	Varshney et al. 2013
	chr3	33109666	33109674	3_33109666_33109674_+	+	This work			chr6	46480986	46480994	6_46480986_46480994_+	+	This work											chr11	1163924	1163928	la027219	-	Varshney et al. 2013
	chr3	33409055	33409063	3_33409055_33409063_-	-	This work			chr6	51074845	51074853	6_51074845_51074853_-	-	This work											chr11	1293968	1293972	la011927	+	Varshney et al. 2013
	chr3	37500598	37500606	3_37500598_37500606_-	-	This work			chr6	51425728	51425736	6_51425728_51425736_+	+	This work											chr11	1478020	1478024	la011396	+	Varshney et al. 2013
	chr3	37690028	37690036	3_37690028_37690036_+	+	This work			chr6	52603410	52603418	6_52603410_52603418_-	-	This work											chr11	1487675	1487679	la017691	+	Varshney et al. 2013
	chr3	38050922	38050930	3_38050922_38050930_+	+	This work			chr6	55996375	55996383	6_55996375_55996383_-	-	This work											chr11	1498715	1498719	la017692	+	Varshney et al. 2013
	chr3	40278865	40278873	3_40278865_40278873_-	-	This work			chr6	56337300	56337308	6_56337300_56337308_-	-	This work											chr11	1555000	1555004	la017694	-	Varshney et al. 2013
	chr3	42492357	42492365	3_42492357_42492365_-	-	This work			chr6	56415786	56415794	6_56415786_56415794_-	-	This work											chr11	1563445	1563449	la011935	-	Varshney et al. 2013
	chr3	42640713	42640721	3_42640713_42640721_-	-	This work			chr6	57773960	57773968	6_57773960_57773968_-	-	This work											chr11	1777527	1777531	la017707	-	Varshney et al. 2013
	chr3	42888635	42888643	3_42888635_42888643_-	-	This work			chr6	57974332	57974340	6_57974332_57974340_-	-	This work											chr11	1823265	1823269	la017711	-	Varshney et al. 2013
	chr3	42960688	42960696	3_42960688_42960696_+	+	This work			chr6	58459513	58459521	6_58459513_58459521_-	-	This work											chr11	2130979	2130983	la011403	-	Varshney et al. 2013
	chr3	43731956	43731964	3_43731956_43731964_+	+	This work			chr6	59754535	59754543	6_59754535_59754543_+	+	This work											chr11	2131254	2131258	la011960	-	Varshney et al. 2013
	chr3	43959634	43959642	3_43959634_43959642_-	-	This work			chr6	59835775	59835783	6_59835775_59835783_+	+	This work											chr11	2138349	2138353	la011962	-	Varshney et al. 2013
	chr3	45180343	45180351	3_45180343_45180351_-	-	This work			chr7	7765100	7765108	7_7765100_7765108_-	-	This work											chr11	2144920	2144924	la017743	+	Varshney et al. 2013
	chr3	47050976	47050984	3_47050976_47050984_-	-	This work			chr7	7931016	7931024	7_7931016_7931024_-	-	This work											chr11	2148948	2148952	la017745	-	Varshney et al. 2013
	chr3	47431937	47431945	3_47431937_47431945_-	-	This work			chr7	10829300	10829308	7_10829300_10829308_+	+	This work											chr11	2153219	2153223	la011964	-	Varshney et al. 2013
	chr3	47510091	47510099	3_47510091_47510099_+	+	This work			chr7	11918261	11918269	7_11918261_11918269_+	+	This work											chr11	2163967	2163971	la027247	+	Varshney et al. 2013
	chr3	48466902	48466910	3_48466902_48466910_+	+	This work			chr7	13347865	13347873	7_13347865_13347873_+	+	This work											chr11	2364018	2364022	la017759	+	Varshney et al. 2013
	chr3	49723514	49723522	3_49723514_49723522_+	+	This work			chr7	13708183	13708191	7_13708183_13708191_-	-	This work											chr11	2411436	2411440	la011971	-	Varshney et al. 2013
	chr3	49731081	49731089	3_49731081_49731089_+	+	This work			chr7	15234599	15234607	7_15234599_15234607_-	-	This work											chr11	2433942	2433946	la017764	-	Varshney et al. 2013
	chr3	50936585	50936593	3_50936585_50936593_-	-	This work			chr7	15563592	15563600	7_15563592_15563600_+	+	This work											chr11	2437363	2437367	la017765	+	Varshney et al. 2013
	chr3	51006003	51006011	3_51006003_51006011_-	-	This work			chr7	16570446	16570454	7_16570446_16570454_+	+	This work											chr11	2527602	2527606	la010308	+	Varshney et al. 2013
	chr3	52837730	52837738	3_52837730_52837738_+	+	This work			chr7	20787441	20787449	7_20787441_20787449_-	-	This work											chr11	2532666	2532670	la011976	-	Varshney et al. 2013
	chr3	53693538	53693546	3_53693538_53693546_-	-	This work			chr7	21090502	21090510	7_21090502_21090510_-	-	This work											chr11	2533730	2533734	la011977	-	Varshney et al. 2013
	chr3	54938526	54938534	3_54938526_54938534_-	-	This work			chr7	21318107	21318115	7_21318107_21318115_+	+	This work											chr11	2574082	2574086	la017783	-	Varshney et al. 2013
	chr3	55220777	55220785	3_55220777_55220785_+	+	This work			chr7	21625540	21625548	7_21625540_21625548_+	+	This work											chr11	2575612	2575616	la010863	-	Varshney et al. 2013
	chr3	55928357	55928365	3_55928357_55928365_-	-	This work			chr7	21974463	21974471	7_21974463_21974471_-	-	This work											chr11	2621350	2621354	la011981	+	Varshney et al. 2013
	chr3	56201442	56201450	3_56201442_56201450_-	-	This work			chr7	22390619	22390627	7_22390619_22390627_+	+	This work											chr11	2629120	2629124	la011982	-	Varshney et al. 2013
	chr3	56274135	56274143	3_56274135_56274143_-	-	This work			chr7	22687668	22687676	7_22687668_22687676_-	-	This work											chr11	2694583	2694587	la017805	-	Varshney et al. 2013
	chr3	58237394	58237402	3_58237394_58237402_-	-	This work			chr7	23026426	23026434	7_23026426_23026434_-	-	This work											chr11	2737076	2737080	la017807	+	Varshney et al. 2013
	chr3	61170630	61170638	3_61170630_61170638_-	-	This work			chr7	24123384	24123392	7_24123384_24123392_+	+	This work											chr11	2947505	2947509	la017826	+	Varshney et al. 2013
	chr3	61258880	61258888	3_61258880_61258888_+	+	This work			chr7	24130582	24130590	7_24130582_24130590_+	+	This work											chr11	2959478	2959482	la017827	-	Varshney et al. 2013
	chr3	62119926	62119934	3_62119926_62119934_-	-	This work			chr7	24692199	24692207	7_24692199_24692207_-	-	This work											chr11	3025988	3025992	la027266	+	Varshney et al. 2013
	chr3	62235621	62235629	3_62235621_62235629_+	+	This work			chr7	24812029	24812037	7_24812029_24812037_-	-	This work											chr11	3258934	3258938	la012008	+	Varshney et al. 2013
	chr3	62275993	62276001	3_62275993_62276001_+	+	This work			chr7	26395011	26395019	7_26395011_26395019_-	-	This work											chr11	3312078	3312082	la017851	-	Varshney et al. 2013
	chr4	113241	113249	4_113241_113249_+	+	This work			chr7	26691617	26691625	7_26691617_26691625_+	+	This work											chr11	3362628	3362632	la027270	-	Varshney et al. 2013
	chr4	1841761	1841769	4_1841761_1841769_+	+	This work			chr7	28474945	28474953	7_28474945_28474953_-	-	This work											chr11	3580570	3580574	la017871	+	Varshney et al. 2013
	chr4	1950978	1950986	4_1950978_1950986_+	+	This work			chr7	29310580	29310588	7_29310580_29310588_+	+	This work											chr11	3597262	3597266	la017872	+	Varshney et al. 2013
	chr4	2044276	2044284	4_2044276_2044284_+	+	This work			chr7	32116091	32116099	7_32116091_32116099_-	-	This work											chr11	3727928	3727932	la012020	-	Varshney et al. 2013
	chr4	2189795	2189803	4_2189795_2189803_+	+	This work			chr7	32487517	32487525	7_32487517_32487525_+	+	This work											chr11	3820277	3820281	la027282	+	Varshney et al. 2013
	chr4	2286587	2286595	4_2286587_2286595_+	+	This work			chr7	32550477	32550485	7_32550477_32550485_+	+	This work											chr11	3867655	3867659	la017890	-	Varshney et al. 2013
	chr4	2340604	2340612	4_2340604_2340612_-	-	This work			chr7	33575744	33575752	7_33575744_33575752_+	+	This work											chr11	3925397	3925401	la012028	+	Varshney et al. 2013
	chr4	2572841	2572849	4_2572841_2572849_+	+	This work			chr7	33842368	33842376	7_33842368_33842376_-	-	This work											chr11	3991148	3991152	la017902	-	Varshney et al. 2013
	chr4	2662334	2662342	4_2662334_2662342_-	-	This work			chr7	34758711	34758719	7_34758711_34758719_-	-	This work											chr11	4020987	4020991	la017906	-	Varshney et al. 2013
	chr4	3827365	3827373	4_3827365_3827373_-	-	This work			chr7	35500126	35500134	7_35500126_35500134_-	-	This work											chr11	4087935	4087939	la017909	+	Varshney et al. 2013
	chr4	4841385	4841393	4_4841385_4841393_-	-	This work			chr7	36314503	36314511	7_36314503_36314511_-	-	This work											chr11	4113396	4113400	la012035	-	Varshney et al. 2013
	chr4	5128326	5128334	4_5128326_5128334_+	+	This work			chr7	36689785	36689793	7_36689785_36689793_-	-	This work											chr11	4160869	4160873	la012036	-	Varshney et al. 2013
	chr4	6308769	6308777	4_6308769_6308777_-	-	This work			chr7	37511807	37511815	7_37511807_37511815_-	-	This work											chr11	4215238	4215242	la010588	-	Varshney et al. 2013
	chr4	6592166	6592174	4_6592166_6592174_-	-	This work			chr7	37752865	37752873	7_37752865_37752873_-	-	This work											chr11	4452660	4452664	la017941	-	Varshney et al. 2013
	chr4	7241315	7241323	4_7241315_7241323_+	+	This work			chr7	40550687	40550695	7_40550687_40550695_+	+	This work											chr11	4583852	4583856	la012060	+	Varshney et al. 2013
	chr4	7270864	7270872	4_7270864_7270872_+	+	This work			chr7	41463487	41463495	7_41463487_41463495_+	+	This work											chr11	4609790	4609794	la012063	+	Varshney et al. 2013
	chr4	8080958	8080966	4_8080958_8080966_+	+	This work			chr7	41793696	41793704	7_41793696_41793704_-	-	This work											chr11	4760017	4760021	la017966	+	Varshney et al. 2013
	chr4	9278222	9278230	4_9278222_9278230_-	-	This work			chr7	41931039	41931047	7_41931039_41931047_-	-	This work											chr11	4792801	4792805	la012071	+	Varshney et al. 2013
	chr4	10639109	10639117	4_10639109_10639117_+	+	This work			chr7	44279568	44279576	7_44279568_44279576_-	-	This work											chr11	4798411	4798415	la012072	-	Varshney et al. 2013
	chr4	11108539	11108547	4_11108539_11108547_-	-	This work			chr7	44731784	44731792	7_44731784_44731792_+	+	This work											chr11	4981644	4981648	la017968	+	Varshney et al. 2013
	chr4	11678082	11678090	4_11678082_11678090_+	+	This work			chr7	45749065	45749073	7_45749065_45749073_+	+	This work											chr11	5149385	5149389	la027293	+	Varshney et al. 2013
	chr4	11938813	11938821	4_11938813_11938821_-	-	This work			chr7	46304578	46304586	7_46304578_46304586_-	-	This work											chr11	5585064	5585068	la017970	+	Varshney et al. 2013
	chr4	12922321	12922329	4_12922321_12922329_+	+	This work			chr7	46881193	46881201	7_46881193_46881201_+	+	This work											chr11	5764703	5764707	la012078	+	Varshney et al. 2013
	chr4	13467350	13467358	4_13467350_13467358_+	+	This work			chr7	47136413	47136421	7_47136413_47136421_-	-	This work											chr11	5852336	5852340	la010481	+	Varshney et al. 2013
	chr4	14068652	14068660	4_14068652_14068660_+	+	This work			chr7	48919794	48919802	7_48919794_48919802_+	+	This work											chr11	5987403	5987407	la017973	-	Varshney et al. 2013
	chr4	14928809	14928817	4_14928809_14928817_+	+	This work			chr7	49559136	49559144	7_49559136_49559144_-	-	This work											chr11	6044947	6044951	la027294	+	Varshney et al. 2013
	chr4	15210135	15210143	4_15210135_15210143_-	-	This work			chr7	50209963	50209971	7_50209963_50209971_+	+	This work											chr11	6131395	6131399	la017974	-	Varshney et al. 2013
	chr4	16154928	16154936	4_16154928_16154936_-	-	This work			chr7	51945724	51945732	7_51945724_51945732_+	+	This work											chr11	6139400	6139404	la017975	+	Varshney et al. 2013
	chr4	17678654	17678662	4_17678654_17678662_-	-	This work			chr7	52082180	52082188	7_52082180_52082188_-	-	This work											chr11	6139665	6139669	la017976	-	Varshney et al. 2013
	chr4	17933468	17933476	4_17933468_17933476_-	-	This work			chr7	52515428	52515436	7_52515428_52515436_-	-	This work											chr11	6140185	6140189	la027295	-	Varshney et al. 2013
	chr4	18443589	18443597	4_18443589_18443597_+	+	This work			chr7	53108620	53108628	7_53108620_53108628_+	+	This work											chr11	6150727	6150731	la027296	+	Varshney et al. 2013
	chr4	19427907	19427915	4_19427907_19427915_-	-	This work			chr7	53896388	53896396	7_53896388_53896396_-	-	This work											chr11	6150834	6150838	la017977	+	Varshney et al. 2013
	chr4	19686153	19686161	4_19686153_19686161_-	-	This work			chr7	56165024	56165032	7_56165024_56165032_+	+	This work											chr11	6171339	6171343	la010917	-	Varshney et al. 2013
	chr4	21783916	21783924	4_21783916_21783924_-	-	This work			chr7	56268501	56268509	7_56268501_56268509_+	+	This work											chr11	6188170	6188174	la017978	+	Varshney et al. 2013
	chr4	22460834	22460842	4_22460834_22460842_+	+	This work			chr7	56777138	56777146	7_56777138_56777146_-	-	This work											chr11	6198894	6198898	la017979	+	Varshney et al. 2013
	chr4	23008225	23008233	4_23008225_23008233_+	+	This work			chr7	58098738	58098746	7_58098738_58098746_-	-	This work											chr11	6287491	6287495	la017980	+	Varshney et al. 2013
	chr4	24135729	24135737	4_24135729_24135737_-	-	This work			chr7	59218736	59218744	7_59218736_59218744_+	+	This work											chr11	6316546	6316550	la017981	-	Varshney et al. 2013
	chr4	24740162	24740170	4_24740162_24740170_+	+	This work			chr7	59530027	59530035	7_59530027_59530035_+	+	This work											chr11	6410955	6410959	la012079	+	Varshney et al. 2013
	chr4	24745589	24745597	4_24745589_24745597_+	+	This work			chr7	60529089	60529097	7_60529089_60529097_+	+	This work											chr11	6410962	6410966	la017982	-	Varshney et al. 2013
	chr4	24998377	24998385	4_24998377_24998385_+	+	This work			chr7	61123998	61124006	7_61123998_61124006_+	+	This work											chr11	6573855	6573859	la017983	+	Varshney et al. 2013
	chr4	26693942	26693950	4_26693942_26693950_+	+	This work			chr7	62668937	62668945	7_62668937_62668945_+	+	This work											chr11	6580023	6580027	la012080	+	Varshney et al. 2013
	chr4	27037459	27037467	4_27037459_27037467_+	+	This work			chr7	63089044	63089052	7_63089044_63089052_+	+	This work											chr11	6779205	6779209	la017985	+	Varshney et al. 2013
	chr4	27168415	27168423	4_27168415_27168423_+	+	This work			chr7	63103184	63103192	7_63103184_63103192_-	-	This work											chr11	6812311	6812315	la017986	-	Varshney et al. 2013
	chr4	27583008	27583016	4_27583008_27583016_-	-	This work			chr7	64244618	64244626	7_64244618_64244626_-	-	This work											chr11	6976540	6976544	la012082	+	Varshney et al. 2013
	chr4	27717799	27717807	4_27717799_27717807_+	+	This work			chr7	65111579	65111587	7_65111579_65111587_-	-	This work											chr11	7059264	7059268	la011733	-	Varshney et al. 2013
	chr4	27894995	27895003	4_27894995_27895003_-	-	This work			chr7	65850280	65850288	7_65850280_65850288_-	-	This work											chr11	7105837	7105841	la017988	-	Varshney et al. 2013
	chr4	28014639	28014647	4_28014639_28014647_+	+	This work			chr7	66444771	66444779	7_66444771_66444779_+	+	This work											chr11	7212958	7212962	la012084	+	Varshney et al. 2013
	chr4	28323932	28323940	4_28323932_28323940_+	+	This work			chr7	66701487	66701495	7_66701487_66701495_-	-	This work											chr11	7295287	7295291	la012085	-	Varshney et al. 2013
	chr4	28379375	28379383	4_28379375_28379383_-	-	This work			chr7	66838944	66838952	7_66838944_66838952_-	-	This work											chr11	7299628	7299632	la012086	+	Varshney et al. 2013
	chr4	28438321	28438329	4_28438321_28438329_-	-	This work			chr7	68723274	68723282	7_68723274_68723282_+	+	This work											chr11	7384868	7384872	la017991	+	Varshney et al. 2013
	chr4	29084380	29084388	4_29084380_29084388_+	+	This work			chr7	69860928	69860936	7_69860928_69860936_+	+	This work											chr11	7635804	7635808	la012088	+	Varshney et al. 2013
	chr4	29196311	29196319	4_29196311_29196319_+	+	This work			chr7	70635953	70635961	7_70635953_70635961_-	-	This work											chr11	7732854	7732858	la017993	+	Varshney et al. 2013
	chr4	30029085	30029093	4_30029085_30029093_-	-	This work			chr7	70921359	70921367	7_70921359_70921367_-	-	This work											chr11	7737456	7737460	la011258	+	Varshney et al. 2013
	chr4	31089512	31089520	4_31089512_31089520_+	+	This work			chr7	71229606	71229614	7_71229606_71229614_-	-	This work											chr11	7760340	7760344	la017994	-	Varshney et al. 2013
	chr4	31901445	31901453	4_31901445_31901453_-	-	This work			chr7	72723106	72723114	7_72723106_72723114_+	+	This work											chr11	7764367	7764371	la012089	+	Varshney et al. 2013
	chr4	39415990	39415998	4_39415990_39415998_+	+	This work			chr7	74279270	74279278	7_74279270_74279278_+	+	This work											chr11	7811096	7811100	la027297	-	Varshney et al. 2013
	chr4	40709294	40709302	4_40709294_40709302_-	-	This work			chr7	76137837	76137845	7_76137837_76137845_-	-	This work											chr11	7875545	7875549	la017995	+	Varshney et al. 2013
	chr4	47851513	47851521	4_47851513_47851521_+	+	This work			chr8	393773	393781	8_393773_393781_-	-	This work											chr11	7936371	7936375	la012090	+	Varshney et al. 2013
	chr4	48019892	48019900	4_48019892_48019900_+	+	This work			chr8	1332694	1332702	8_1332694_1332702_-	-	This work											chr11	8165882	8165886	la012092	+	Varshney et al. 2013
	chr4	48433210	48433218	4_48433210_48433218_-	-	This work			chr8	1735721	1735729	8_1735721_1735729_-	-	This work											chr11	8186350	8186354	la017998	+	Varshney et al. 2013
	chr4	49433753	49433761	4_49433753_49433761_+	+	This work			chr8	1996815	1996823	8_1996815_1996823_-	-	This work											chr11	8369453	8369457	la012093	+	Varshney et al. 2013
	chr4	49433753	49433761	4_49433753_49433761_+	+	This work			chr8	2514609	2514617	8_2514609_2514617_+	+	This work											chr11	8379177	8379181	la017999	-	Varshney et al. 2013
	chr4	51132534	51132542	4_51132534_51132542_+	+	This work			chr8	2970554	2970562	8_2970554_2970562_+	+	This work											chr11	8609860	8609864	la018000	-	Varshney et al. 2013
	chr4	54421356	54421364	4_54421356_54421364_-	-	This work			chr8	5348826	5348834	8_5348826_5348834_-	-	This work											chr11	8648391	8648395	la018001	+	Varshney et al. 2013
	chr4	54522932	54522940	4_54522932_54522940_+	+	This work			chr8	6651980	6651988	8_6651980_6651988_+	+	This work											chr11	8650237	8650241	la018002	+	Varshney et al. 2013
	chr4	55118569	55118577	4_55118569_55118577_-	-	This work			chr8	7768478	7768486	8_7768478_7768486_-	-	This work											chr11	8722590	8722594	la018003	-	Varshney et al. 2013
	chr4	56021051	56021059	4_56021051_56021059_+	+	This work			chr8	7909979	7909987	8_7909979_7909987_+	+	This work											chr11	8858858	8858862	la018004	-	Varshney et al. 2013
	chr4	59183762	59183770	4_59183762_59183770_+	+	This work			chr8	8525290	8525298	8_8525290_8525298_+	+	This work											chr11	9352004	9352008	la018005	+	Varshney et al. 2013
	chr4	59461942	59461950	4_59461942_59461950_-	-	This work			chr8	8739267	8739275	8_8739267_8739275_-	-	This work											chr11	9671912	9671916	la012094	+	Varshney et al. 2013
	chr4	59466001	59466009	4_59466001_59466009_+	+	This work			chr8	9033965	9033973	8_9033965_9033973_+	+	This work											chr11	9834028	9834032	la018006	-	Varshney et al. 2013
	chr4	60384807	60384815	4_60384807_60384815_+	+	This work			chr8	9883449	9883457	8_9883449_9883457_-	-	This work											chr11	10134301	10134305	la017647	+	Varshney et al. 2013
	chr4	61853208	61853216	4_61853208_61853216_-	-	This work			chr8	10313676	10313684	8_10313676_10313684_+	+	This work											chr11	10363498	10363502	la011919	-	Varshney et al. 2013
	chr5	423775	423783	5_423775_423783_-	-	This work			chr8	10974004	10974012	8_10974004_10974012_-	-	This work											chr11	10376754	10376758	la017649	+	Varshney et al. 2013
	chr5	508102	508110	5_508102_508110_-	-	This work			chr8	11947639	11947647	8_11947639_11947647_+	+	This work											chr11	10547531	10547535	la017650	-	Varshney et al. 2013
	chr5	938363	938371	5_938363_938371_-	-	This work			chr8	13346116	13346124	8_13346116_13346124_+	+	This work											chr11	10575853	10575857	la011920	+	Varshney et al. 2013
	chr5	2399243	2399251	5_2399243_2399251_-	-	This work			chr8	13356867	13356875	8_13356867_13356875_+	+	This work											chr11	10601172	10601176	la027215	-	Varshney et al. 2013
	chr5	2704276	2704284	5_2704276_2704284_+	+	This work			chr8	15524876	15524884	8_15524876_15524884_-	-	This work											chr11	10690098	10690102	la017651	-	Varshney et al. 2013
	chr5	2921094	2921102	5_2921094_2921102_+	+	This work			chr8	16288119	16288127	8_16288119_16288127_+	+	This work											chr11	10728821	10728825	la017652	+	Varshney et al. 2013
	chr5	2923412	2923420	5_2923412_2923420_-	-	This work			chr8	16905970	16905978	8_16905970_16905978_-	-	This work											chr11	10764846	10764850	la017653	+	Varshney et al. 2013
	chr5	3361731	3361739	5_3361731_3361739_+	+	This work			chr8	17777888	17777896	8_17777888_17777896_+	+	This work											chr11	10900841	10900845	la027216	+	Varshney et al. 2013
	chr5	3677850	3677858	5_3677850_3677858_-	-	This work			chr8	17898759	17898767	8_17898759_17898767_-	-	This work											chr11	10915219	10915223	la027217	-	Varshney et al. 2013
	chr5	4035618	4035626	5_4035618_4035626_+	+	This work			chr8	18807665	18807673	8_18807665_18807673_-	-	This work											chr11	11343902	11343906	la017654	-	Varshney et al. 2013
	chr5	8580679	8580687	5_8580679_8580687_-	-	This work			chr8	19139939	19139947	8_19139939_19139947_-	-	This work											chr11	11345099	11345103	la027218	+	Varshney et al. 2013
	chr5	9042575	9042583	5_9042575_9042583_+	+	This work			chr8	19192281	19192289	8_19192281_19192289_+	+	This work											chr11	11622264	11622268	la017655	-	Varshney et al. 2013
	chr5	9342907	9342915	5_9342907_9342915_-	-	This work			chr8	19221894	19221902	8_19221894_19221902_-	-	This work											chr11	11647115	11647119	la011923	-	Varshney et al. 2013
	chr5	9415457	9415465	5_9415457_9415465_+	+	This work			chr8	19875524	19875532	8_19875524_19875532_+	+	This work											chr11	11647450	11647454	la027220	+	Varshney et al. 2013
	chr5	10264698	10264706	5_10264698_10264706_-	-	This work			chr8	21264678	21264686	8_21264678_21264686_+	+	This work											chr11	11697183	11697187	la027221	-	Varshney et al. 2013
	chr5	10950033	10950041	5_10950033_10950041_+	+	This work			chr8	21541504	21541512	8_21541504_21541512_+	+	This work											chr11	11709141	11709145	la017658	+	Varshney et al. 2013
	chr5	11980450	11980458	5_11980450_11980458_+	+	This work			chr8	23275121	23275129	8_23275121_23275129_-	-	This work											chr11	11804062	11804066	la017659	-	Varshney et al. 2013
	chr5	12048241	12048249	5_12048241_12048249_+	+	This work			chr8	23599427	23599435	8_23599427_23599435_+	+	This work											chr11	11879001	11879005	la011634	+	Varshney et al. 2013
	chr5	12483322	12483330	5_12483322_12483330_+	+	This work			chr8	24034172	24034180	8_24034172_24034180_+	+	This work											chr11	11960318	11960322	la017660	-	Varshney et al. 2013
	chr5	14284639	14284647	5_14284639_14284647_+	+	This work			chr8	24479216	24479224	8_24479216_24479224_-	-	This work											chr11	12058785	12058789	la017661	-	Varshney et al. 2013
	chr5	14284639	14284647	5_14284639_14284647_+	+	This work			chr8	24635321	24635329	8_24635321_24635329_-	-	This work											chr11	12064397	12064401	la017662	-	Varshney et al. 2013
	chr5	15914661	15914669	5_15914661_15914669_+	+	This work			chr8	25443654	25443662	8_25443654_25443662_+	+	This work											chr11	12221679	12221683	la017663	-	Varshney et al. 2013
	chr5	16216118	16216126	5_16216118_16216126_-	-	This work			chr8	26473935	26473943	8_26473935_26473943_+	+	This work											chr11	12269941	12269945	la017664	-	Varshney et al. 2013
	chr5	16526342	16526350	5_16526342_16526350_+	+	This work			chr8	27683237	27683245	8_27683237_27683245_+	+	This work											chr11	12289248	12289252	la027222	+	Varshney et al. 2013
	chr5	18129899	18129907	5_18129899_18129907_-	-	This work			chr8	27732086	27732094	8_27732086_27732094_-	-	This work											chr11	12295591	12295595	la017665	+	Varshney et al. 2013
	chr5	18432976	18432984	5_18432976_18432984_-	-	This work			chr8	29147039	29147047	8_29147039_29147047_+	+	This work											chr11	12297916	12297920	la017666	+	Varshney et al. 2013
	chr5	19511027	19511035	5_19511027_19511035_+	+	This work			chr8	34026176	34026184	8_34026176_34026184_+	+	This work											chr11	12352916	12352920	la017667	+	Varshney et al. 2013
	chr5	19806030	19806038	5_19806030_19806038_-	-	This work			chr8	34083903	34083911	8_34083903_34083911_-	-	This work											chr11	12593711	12593715	la017668	-	Varshney et al. 2013
	chr5	20069506	20069514	5_20069506_20069514_+	+	This work			chr8	34421523	34421531	8_34421523_34421531_-	-	This work											chr11	12602382	12602386	la027223	-	Varshney et al. 2013
	chr5	20595916	20595924	5_20595916_20595924_-	-	This work			chr8	34707558	34707566	8_34707558_34707566_-	-	This work											chr11	12724056	12724060	la027224	-	Varshney et al. 2013
	chr5	21128940	21128948	5_21128940_21128948_-	-	This work			chr8	35046825	35046833	8_35046825_35046833_+	+	This work											chr11	12859936	12859940	la011925	+	Varshney et al. 2013
	chr5	21213487	21213495	5_21213487_21213495_-	-	This work			chr8	38361392	38361400	8_38361392_38361400_+	+	This work											chr11	12933162	12933166	la011926	+	Varshney et al. 2013
	chr5	22160699	22160707	5_22160699_22160707_+	+	This work			chr8	41402604	41402612	8_41402604_41402612_-	-	This work											chr11	13243814	13243818	la017671	+	Varshney et al. 2013
	chr5	22173624	22173632	5_22173624_22173632_+	+	This work			chr8	42112470	42112478	8_42112470_42112478_-	-	This work											chr11	13296243	13296247	la017672	-	Varshney et al. 2013
	chr5	22492557	22492565	5_22492557_22492565_-	-	This work			chr8	44285639	44285647	8_44285639_44285647_-	-	This work											chr11	13397137	13397141	la011928	-	Varshney et al. 2013
	chr5	23309787	23309795	5_23309787_23309795_+	+	This work			chr8	44847611	44847619	8_44847611_44847619_-	-	This work											chr11	13447941	13447945	la017674	-	Varshney et al. 2013
	chr5	23888974	23888982	5_23888974_23888982_-	-	This work			chr8	44957517	44957525	8_44957517_44957525_-	-	This work											chr11	13526226	13526230	la011019	+	Varshney et al. 2013
	chr5	25198986	25198994	5_25198986_25198994_+	+	This work			chr8	45707074	45707082	8_45707074_45707082_-	-	This work											chr11	13599018	13599022	la017675	-	Varshney et al. 2013
	chr5	27064171	27064179	5_27064171_27064179_-	-	This work			chr8	46803434	46803442	8_46803434_46803442_+	+	This work											chr11	13699904	13699908	la011930	-	Varshney et al. 2013
	chr5	27103121	27103129	5_27103121_27103129_-	-	This work			chr8	47139846	47139854	8_47139846_47139854_+	+	This work											chr11	13744175	13744179	la017677	-	Varshney et al. 2013
	chr5	27311944	27311952	5_27311944_27311952_-	-	This work			chr8	47504418	47504426	8_47504418_47504426_-	-	This work											chr11	13754362	13754366	la017678	-	Varshney et al. 2013
	chr5	27396586	27396594	5_27396586_27396594_-	-	This work			chr8	49732571	49732579	8_49732571_49732579_+	+	This work											chr11	13799814	13799818	la017679	-	Varshney et al. 2013
	chr5	27625379	27625387	5_27625379_27625387_+	+	This work			chr8	51724378	51724386	8_51724378_51724386_+	+	This work											chr11	13856482	13856486	la017680	-	Varshney et al. 2013
	chr5	31984728	31984736	5_31984728_31984736_-	-	This work			chr8	51898661	51898669	8_51898661_51898669_+	+	This work											chr11	13885963	13885967	la027225	+	Varshney et al. 2013
	chr5	33366522	33366530	5_33366522_33366530_-	-	This work			chr8	51946885	51946893	8_51946885_51946893_-	-	This work											chr11	13936004	13936008	la027226	+	Varshney et al. 2013
	chr5	33556372	33556380	5_33556372_33556380_+	+	This work			chr8	52494749	52494757	8_52494749_52494757_-	-	This work											chr11	13946431	13946435	la017681	-	Varshney et al. 2013
	chr5	33667237	33667245	5_33667237_33667245_+	+	This work			chr8	55888017	55888025	8_55888017_55888025_+	+	This work											chr11	14079321	14079325	la027227	+	Varshney et al. 2013
	chr5	33691999	33692007	5_33691999_33692007_+	+	This work			chr9	149495	149503	9_149495_149503_+	+	This work											chr11	14128361	14128365	la027228	-	Varshney et al. 2013
	chr5	33727532	33727540	5_33727532_33727540_-	-	This work			chr9	4183961	4183969	9_4183961_4183969_-	-	This work											chr11	14346000	14346004	la017682	+	Varshney et al. 2013
	chr5	37575731	37575739	5_37575731_37575739_-	-	This work			chr9	4864277	4864285	9_4864277_4864285_-	-	This work											chr11	14359059	14359063	la027229	+	Varshney et al. 2013
	chr5	37600569	37600577	5_37600569_37600577_+	+	This work			chr9	8307385	8307393	9_8307385_8307393_+	+	This work											chr11	14467363	14467367	la011932	-	Varshney et al. 2013
	chr5	38272986	38272994	5_38272986_38272994_+	+	This work			chr9	8951048	8951056	9_8951048_8951056_-	-	This work											chr11	14469493	14469497	la017684	-	Varshney et al. 2013
	chr5	41304576	41304584	5_41304576_41304584_+	+	This work			chr9	9459989	9459997	9_9459989_9459997_+	+	This work											chr11	14506034	14506038	la017685	-	Varshney et al. 2013
	chr5	42769104	42769112	5_42769104_42769112_+	+	This work			chr9	9641243	9641251	9_9641243_9641251_+	+	This work											chr11	14561927	14561931	la010971	-	Varshney et al. 2013
	chr5	44222022	44222030	5_44222022_44222030_+	+	This work			chr9	9936080	9936088	9_9936080_9936088_-	-	This work											chr11	14698314	14698318	la011933	-	Varshney et al. 2013
	chr5	44478822	44478830	5_44478822_44478830_+	+	This work			chr9	11070464	11070472	9_11070464_11070472_-	-	This work											chr11	14789333	14789337	la017688	+	Varshney et al. 2013
	chr5	45453977	45453985	5_45453977_45453985_+	+	This work			chr9	11095661	11095669	9_11095661_11095669_+	+	This work											chr11	14817508	14817512	la017689	+	Varshney et al. 2013
	chr5	45633892	45633900	5_45633892_45633900_+	+	This work			chr9	12407110	12407118	9_12407110_12407118_+	+	This work											chr11	14859138	14859142	la017690	-	Varshney et al. 2013
	chr5	45644085	45644093	5_45644085_45644093_-	-	This work			chr9	13411129	13411137	9_13411129_13411137_-	-	This work											chr11	15146096	15146100	la017693	-	Varshney et al. 2013
	chr5	45797442	45797450	5_45797442_45797450_+	+	This work			chr9	14964008	14964016	9_14964008_14964016_+	+	This work											chr11	15301112	15301116	la027231	+	Varshney et al. 2013
	chr5	47012160	47012168	5_47012160_47012168_+	+	This work			chr9	16029812	16029820	9_16029812_16029820_-	-	This work											chr11	15618315	15618319	la017695	+	Varshney et al. 2013
	chr5	47249177	47249185	5_47249177_47249185_+	+	This work			chr9	19288657	19288665	9_19288657_19288665_-	-	This work											chr11	15658640	15658644	la010031	+	Varshney et al. 2013
	chr5	48139099	48139107	5_48139099_48139107_-	-	This work			chr9	19505025	19505033	9_19505025_19505033_-	-	This work											chr11	15842894	15842898	la017697	+	Varshney et al. 2013
	chr5	48516925	48516933	5_48516925_48516933_+	+	This work			chr9	21412261	21412269	9_21412261_21412269_+	+	This work											chr11	15860297	15860301	la017698	+	Varshney et al. 2013
	chr5	48632036	48632044	5_48632036_48632044_-	-	This work			chr9	22833030	22833038	9_22833030_22833038_-	-	This work											chr11	15892021	15892025	la017699	+	Varshney et al. 2013
	chr5	49380026	49380034	5_49380026_49380034_-	-	This work			chr9	23787661	23787669	9_23787661_23787669_-	-	This work											chr11	15991213	15991217	la027232	+	Varshney et al. 2013
	chr5	51110485	51110493	5_51110485_51110493_+	+	This work			chr9	25063498	25063506	9_25063498_25063506_+	+	This work											chr11	16028790	16028794	la017700	-	Varshney et al. 2013
	chr5	51327629	51327637	5_51327629_51327637_+	+	This work			chr9	25233761	25233769	9_25233761_25233769_-	-	This work											chr11	16046435	16046439	la027233	+	Varshney et al. 2013
	chr5	51417064	51417072	5_51417064_51417072_-	-	This work			chr9	25258907	25258915	9_25258907_25258915_-	-	This work											chr11	16090331	16090335	la011937	+	Varshney et al. 2013
	chr5	51546920	51546928	5_51546920_51546928_+	+	This work			chr9	25494212	25494220	9_25494212_25494220_-	-	This work											chr11	16231799	16231803	la027234	+	Varshney et al. 2013
	chr5	52361200	52361208	5_52361200_52361208_-	-	This work			chr9	26399500	26399508	9_26399500_26399508_+	+	This work											chr11	16385481	16385485	la017702	-	Varshney et al. 2013
	chr5	52517517	52517525	5_52517517_52517525_-	-	This work			chr9	26533729	26533737	9_26533729_26533737_-	-	This work											chr11	16482643	16482647	la027235	-	Varshney et al. 2013
	chr5	54971994	54972002	5_54971994_54972002_+	+	This work			chr9	28122220	28122228	9_28122220_28122228_+	+	This work											chr11	16631168	16631172	la011938	-	Varshney et al. 2013
	chr5	55519421	55519429	5_55519421_55519429_-	-	This work			chr9	28528511	28528519	9_28528511_28528519_+	+	This work											chr11	16760749	16760753	la027236	+	Varshney et al. 2013
	chr5	55653525	55653533	5_55653525_55653533_+	+	This work			chr9	30259991	30259999	9_30259991_30259999_+	+	This work											chr11	16780271	16780275	la017704	-	Varshney et al. 2013
	chr5	56121088	56121096	5_56121088_56121096_+	+	This work			chr9	31777694	31777702	9_31777694_31777702_+	+	This work											chr11	17003512	17003516	la017705	-	Varshney et al. 2013
	chr5	56273793	56273801	5_56273793_56273801_-	-	This work			chr9	32228211	32228219	9_32228211_32228219_+	+	This work											chr11	17176105	17176109	la017706	+	Varshney et al. 2013
	chr5	56536357	56536365	5_56536357_56536365_-	-	This work			chr9	32319020	32319028	9_32319020_32319028_-	-	This work											chr11	17643293	17643297	la027237	+	Varshney et al. 2013
	chr5	57748850	57748858	5_57748850_57748858_-	-	This work			chr9	32834506	32834514	9_32834506_32834514_-	-	This work											chr11	18039239	18039243	la011940	-	Varshney et al. 2013
	chr5	58763209	58763217	5_58763209_58763217_-	-	This work			chr9	34451712	34451720	9_34451712_34451720_-	-	This work											chr11	18209360	18209364	la011941	-	Varshney et al. 2013
	chr5	59063650	59063658	5_59063650_59063658_+	+	This work			chr9	34742686	34742694	9_34742686_34742694_+	+	This work											chr11	18214522	18214526	la017710	+	Varshney et al. 2013
	chr5	59698698	59698706	5_59698698_59698706_-	-	This work			chr9	35438778	35438786	9_35438778_35438786_+	+	This work											chr11	18650379	18650383	la027238	+	Varshney et al. 2013
	chr5	62641411	62641419	5_62641411_62641419_-	-	This work			chr9	36129098	36129106	9_36129098_36129106_-	-	This work											chr11	18661503	18661507	la011942	+	Varshney et al. 2013
	chr5	63027673	63027681	5_63027673_63027681_+	+	This work			chr9	37029145	37029153	9_37029145_37029153_-	-	This work											chr11	18750882	18750886	la011944	-	Varshney et al. 2013
	chr5	63104713	63104721	5_63104713_63104721_+	+	This work			chr9	37957201	37957209	9_37957201_37957209_+	+	This work											chr11	18775393	18775397	la017713	-	Varshney et al. 2013
	chr5	63592449	63592457	5_63592449_63592457_-	-	This work			chr9	38085764	38085772	9_38085764_38085772_+	+	This work											chr11	18776122	18776126	la011945	-	Varshney et al. 2013
	chr5	63692124	63692132	5_63692124_63692132_+	+	This work			chr9	40079428	40079436	9_40079428_40079436_+	+	This work											chr11	18801464	18801468	la011946	+	Varshney et al. 2013
	chr5	64527192	64527200	5_64527192_64527200_+	+	This work			chr9	41571729	41571737	9_41571729_41571737_+	+	This work											chr11	18806088	18806092	la027239	-	Varshney et al. 2013
	chr5	65014632	65014640	5_65014632_65014640_+	+	This work			chr9	42938059	42938067	9_42938059_42938067_+	+	This work											chr11	18924225	18924229	la010053	+	Varshney et al. 2013
	chr5	66076358	66076366	5_66076358_66076366_+	+	This work			chr9	43323791	43323799	9_43323791_43323799_-	-	This work											chr11	18928048	18928052	la010048	-	Varshney et al. 2013
	chr5	66686202	66686210	5_66686202_66686210_+	+	This work			chr9	43726110	43726118	9_43726110_43726118_+	+	This work											chr11	18974103	18974107	la027240	+	Varshney et al. 2013
	chr5	67980713	67980721	5_67980713_67980721_-	-	This work			chr9	44107453	44107461	9_44107453_44107461_+	+	This work											chr11	18975691	18975695	la017715	-	Varshney et al. 2013
	chr5	67997633	67997641	5_67997633_67997641_+	+	This work			chr9	45478515	45478523	9_45478515_45478523_+	+	This work											chr11	18976842	18976846	la011947	+	Varshney et al. 2013
	chr5	68381302	68381310	5_68381302_68381310_-	-	This work			chr9	46363628	46363636	9_46363628_46363636_+	+	This work											chr11	18977367	18977371	la011653	+	Varshney et al. 2013
	chr5	68497889	68497897	5_68497889_68497897_-	-	This work			chr9	49261112	49261120	9_49261112_49261120_+	+	This work											chr11	19024044	19024048	la017716	+	Varshney et al. 2013
	chr5	69089931	69089939	5_69089931_69089939_+	+	This work			chr9	52173508	52173516	9_52173508_52173516_-	-	This work											chr11	19025073	19025077	la011948	+	Varshney et al. 2013
	chr5	69638604	69638612	5_69638604_69638612_-	-	This work			chr9	55215263	55215271	9_55215263_55215271_-	-	This work											chr11	19025390	19025394	la017717	+	Varshney et al. 2013
	chr5	69854569	69854577	5_69854569_69854577_+	+	This work			chr9	55365358	55365366	9_55365358_55365366_+	+	This work											chr11	19028464	19028468	la017718	-	Varshney et al. 2013
	chr5	70261238	70261246	5_70261238_70261246_+	+	This work			chr9	55371323	55371331	9_55371323_55371331_+	+	This work											chr11	19031300	19031304	la017719	-	Varshney et al. 2013
	chr5	70510469	70510477	5_70510469_70510477_+	+	This work			chr9	56894502	56894510	9_56894502_56894510_+	+	This work											chr11	19048813	19048817	la017720	-	Varshney et al. 2013
	chr5	70971876	70971884	5_70971876_70971884_+	+	This work																			chr11	19086068	19086072	la017721	+	Varshney et al. 2013
	chr5	71433670	71433678	5_71433670_71433678_+	+	This work																			chr11	19126753	19126757	la027241	+	Varshney et al. 2013
	chr5	72076688	72076696	5_72076688_72076696_+	+	This work																			chr11	19126753	19126757	la027242	-	Varshney et al. 2013
	chr5	74910170	74910178	5_74910170_74910178_+	+	This work																			chr11	19128665	19128669	la017722	-	Varshney et al. 2013
	chr5	75042330	75042338	5_75042330_75042338_-	-	This work																			chr11	19131855	19131859	la017723	-	Varshney et al. 2013
	chr6	239585	239593	6_239585_239593_-	-	This work																			chr11	19133502	19133506	la017724	-	Varshney et al. 2013
	chr6	1917146	1917154	6_1917146_1917154_-	-	This work																			chr11	19134293	19134297	la011031	-	Varshney et al. 2013
	chr6	2269241	2269249	6_2269241_2269249_-	-	This work																			chr11	19153889	19153893	la017725	-	Varshney et al. 2013
	chr6	4981359	4981367	6_4981359_4981367_-	-	This work																			chr11	19155718	19155722	la017726	-	Varshney et al. 2013
	chr6	6685885	6685893	6_6685885_6685893_-	-	This work																			chr11	19155850	19155854	la017727	-	Varshney et al. 2013
	chr6	6889108	6889116	6_6889108_6889116_-	-	This work																			chr11	19169235	19169239	la017728	+	Varshney et al. 2013
	chr6	7214903	7214911	6_7214903_7214911_-	-	This work																			chr11	19220550	19220554	la011950	-	Varshney et al. 2013
	chr6	7436718	7436726	6_7436718_7436726_+	+	This work																			chr11	19228132	19228136	la017730	-	Varshney et al. 2013
	chr6	8924967	8924975	6_8924967_8924975_-	-	This work																			chr11	19296167	19296171	la011434	-	Varshney et al. 2013
	chr6	9096540	9096548	6_9096540_9096548_-	-	This work																			chr11	19349092	19349096	la011951	-	Varshney et al. 2013
	chr6	9957917	9957925	6_9957917_9957925_+	+	This work																			chr11	19401889	19401893	la011952	-	Varshney et al. 2013
	chr6	10651193	10651201	6_10651193_10651201_+	+	This work																			chr11	19402489	19402493	la027243	+	Varshney et al. 2013
	chr6	10744570	10744578	6_10744570_10744578_+	+	This work																			chr11	19833802	19833806	la017733	+	Varshney et al. 2013
	chr6	10869627	10869635	6_10869627_10869635_-	-	This work																			chr11	19854853	19854857	la011602	-	Varshney et al. 2013
	chr6	12809737	12809745	6_12809737_12809745_-	-	This work																			chr11	19874373	19874377	la017734	+	Varshney et al. 2013
	chr6	13066603	13066611	6_13066603_13066611_+	+	This work																			chr11	19996820	19996824	la011713	+	Varshney et al. 2013
	chr6	13753799	13753807	6_13753799_13753807_+	+	This work																			chr11	20113979	20113983	la011954	-	Varshney et al. 2013
	chr6	13761455	13761463	6_13761455_13761463_+	+	This work																			chr11	20182656	20182660	la017736	-	Varshney et al. 2013
	chr6	15404883	15404891	6_15404883_15404891_+	+	This work																			chr11	20382022	20382026	la011955	+	Varshney et al. 2013
	chr6	15817968	15817976	6_15817968_15817976_+	+	This work																			chr11	20405740	20405744	la017737	-	Varshney et al. 2013
	chr6	18966325	18966333	6_18966325_18966333_+	+	This work																			chr11	20491356	20491360	la027244	+	Varshney et al. 2013
	chr6	20288347	20288355	6_20288347_20288355_+	+	This work																			chr11	20724570	20724574	la027245	+	Varshney et al. 2013
	chr6	22020374	22020382	6_22020374_22020382_-	-	This work																			chr11	21013902	21013906	la011957	+	Varshney et al. 2013
	chr6	22056692	22056700	6_22056692_22056700_-	-	This work																			chr11	21254110	21254114	la017738	+	Varshney et al. 2013
	chr6	22922210	22922218	6_22922210_22922218_-	-	This work																			chr11	21288185	21288189	la011959	+	Varshney et al. 2013
	chr6	24010681	24010689	6_24010681_24010689_-	-	This work																			chr11	21362884	21362888	la011961	-	Varshney et al. 2013
	chr6	24153622	24153630	6_24153622_24153630_+	+	This work																			chr11	21387379	21387383	la027246	-	Varshney et al. 2013
	chr6	24322466	24322474	6_24322466_24322474_-	-	This work																			chr11	21473490	21473494	la011963	-	Varshney et al. 2013
	chr6	24466321	24466329	6_24466321_24466329_+	+	This work																			chr11	21887212	21887216	la017747	-	Varshney et al. 2013
	chr6	24956914	24956922	6_24956914_24956922_-	-	This work																			chr11	22100396	22100400	la017748	-	Varshney et al. 2013
	chr6	25530920	25530928	6_25530920_25530928_-	-	This work																			chr11	22237146	22237150	la017749	-	Varshney et al. 2013
	chr6	26574621	26574629	6_26574621_26574629_-	-	This work																			chr11	22373259	22373263	la011966	+	Varshney et al. 2013
	chr6	27200816	27200824	6_27200816_27200824_+	+	This work																			chr11	22416287	22416291	la027248	+	Varshney et al. 2013
	chr6	27735698	27735706	6_27735698_27735706_-	-	This work																			chr11	22424496	22424500	la017750	-	Varshney et al. 2013
	chr6	27947597	27947605	6_27947597_27947605_-	-	This work																			chr11	22587845	22587849	la017751	+	Varshney et al. 2013
	chr6	28048573	28048581	6_28048573_28048581_+	+	This work																			chr11	22665697	22665701	la017752	-	Varshney et al. 2013
	chr6	28458480	28458488	6_28458480_28458488_+	+	This work																			chr11	22726289	22726293	la017753	-	Varshney et al. 2013
	chr6	29877845	29877853	6_29877845_29877853_+	+	This work																			chr11	22922880	22922884	la010653	-	Varshney et al. 2013
	chr6	30229746	30229754	6_30229746_30229754_-	-	This work																			chr11	22924938	22924942	la027249	-	Varshney et al. 2013
	chr6	30913272	30913280	6_30913272_30913280_-	-	This work																			chr11	22945567	22945571	la017754	-	Varshney et al. 2013
	chr6	31331040	31331048	6_31331040_31331048_-	-	This work																			chr11	22983391	22983395	la017755	+	Varshney et al. 2013
	chr6	31749624	31749632	6_31749624_31749632_+	+	This work																			chr11	23073265	23073269	la017756	+	Varshney et al. 2013
	chr6	32100505	32100513	6_32100505_32100513_+	+	This work																			chr11	23117567	23117571	la011968	+	Varshney et al. 2013
	chr6	32108649	32108657	6_32108649_32108657_-	-	This work																			chr11	23168012	23168016	la017757	+	Varshney et al. 2013
	chr6	33837631	33837639	6_33837631_33837639_+	+	This work																			chr11	23330058	23330062	la027250	+	Varshney et al. 2013
	chr6	36507540	36507548	6_36507540_36507548_-	-	This work																			chr11	23378589	23378593	la027251	-	Varshney et al. 2013
	chr6	36882827	36882835	6_36882827_36882835_+	+	This work																			chr11	23513667	23513671	la017758	+	Varshney et al. 2013
	chr6	37124543	37124551	6_37124543_37124551_+	+	This work																			chr11	23879617	23879621	la010065	+	Varshney et al. 2013
	chr6	37483750	37483758	6_37483750_37483758_-	-	This work																			chr11	23987205	23987209	la017760	-	Varshney et al. 2013
	chr6	38153565	38153573	6_38153565_38153573_-	-	This work																			chr11	24066766	24066770	la027252	+	Varshney et al. 2013
	chr6	38349723	38349731	6_38349723_38349731_+	+	This work																			chr11	24084245	24084249	la011970	-	Varshney et al. 2013
	chr6	38540432	38540440	6_38540432_38540440_-	-	This work																			chr11	24187633	24187637	la017763	-	Varshney et al. 2013
	chr6	39040325	39040333	6_39040325_39040333_+	+	This work																			chr11	24416089	24416093	la027253	-	Varshney et al. 2013
	chr6	39583840	39583848	6_39583840_39583848_-	-	This work																			chr11	24616031	24616035	la017766	+	Varshney et al. 2013
	chr6	40264604	40264612	6_40264604_40264612_+	+	This work																			chr11	24658570	24658574	la017767	+	Varshney et al. 2013
	chr6	40636413	40636421	6_40636413_40636421_-	-	This work																			chr11	24780377	24780381	la027254	+	Varshney et al. 2013
	chr6	41014001	41014009	6_41014001_41014009_+	+	This work																			chr11	24832884	24832888	la017768	+	Varshney et al. 2013
	chr6	42013609	42013617	6_42013609_42013617_+	+	This work																			chr11	24947814	24947818	la011973	-	Varshney et al. 2013
	chr6	42153640	42153648	6_42153640_42153648_+	+	This work																			chr11	24988184	24988188	la017770	+	Varshney et al. 2013
	chr6	42195878	42195886	6_42195878_42195886_-	-	This work																			chr11	24994782	24994786	la011974	+	Varshney et al. 2013
	chr6	45802874	45802882	6_45802874_45802882_-	-	This work																			chr11	25022794	25022798	la017771	+	Varshney et al. 2013
	chr6	45837149	45837157	6_45837149_45837157_-	-	This work																			chr11	25062595	25062599	la027255	+	Varshney et al. 2013
	chr6	46556399	46556407	6_46556399_46556407_-	-	This work																			chr11	25125922	25125926	la011975	+	Varshney et al. 2013
	chr6	46672505	46672513	6_46672505_46672513_-	-	This work																			chr11	25361345	25361349	la017774	-	Varshney et al. 2013
	chr6	49417409	49417417	6_49417409_49417417_+	+	This work																			chr11	25371977	25371981	la017775	-	Varshney et al. 2013
	chr6	49805222	49805230	6_49805222_49805230_+	+	This work																			chr11	25387699	25387703	la017776	+	Varshney et al. 2013
	chr6	50094866	50094874	6_50094866_50094874_+	+	This work																			chr11	25414760	25414764	la017777	-	Varshney et al. 2013
	chr6	53294262	53294270	6_53294262_53294270_+	+	This work																			chr11	25648430	25648434	la017778	+	Varshney et al. 2013
	chr6	53373189	53373197	6_53373189_53373197_+	+	This work																			chr11	25649114	25649118	la017779	-	Varshney et al. 2013
	chr6	54218260	54218268	6_54218260_54218268_+	+	This work																			chr11	25650739	25650743	la017780	+	Varshney et al. 2013
	chr6	55203111	55203119	6_55203111_55203119_-	-	This work																			chr11	25664976	25664980	la011363	+	Varshney et al. 2013
	chr6	56672143	56672151	6_56672143_56672151_+	+	This work																			chr11	25668652	25668656	la027256	-	Varshney et al. 2013
	chr6	58193794	58193802	6_58193794_58193802_-	-	This work																			chr11	25684665	25684669	la017781	+	Varshney et al. 2013
	chr6	59865127	59865135	6_59865127_59865135_-	-	This work																			chr11	25692601	25692605	la017782	+	Varshney et al. 2013
	chr7	25274	25282	7_25274_25282_+	+	This work																			chr11	25749359	25749363	la017784	+	Varshney et al. 2013
	chr7	399139	399147	7_399139_399147_+	+	This work																			chr11	25753952	25753956	la017785	+	Varshney et al. 2013
	chr7	694664	694672	7_694664_694672_-	-	This work																			chr11	25811318	25811322	la017786	-	Varshney et al. 2013
	chr7	784215	784223	7_784215_784223_+	+	This work																			chr11	25850965	25850969	la017787	-	Varshney et al. 2013
	chr7	859670	859678	7_859670_859678_-	-	This work																			chr11	25866118	25866122	la017788	-	Varshney et al. 2013
	chr7	5246617	5246625	7_5246617_5246625_+	+	This work																			chr11	25914460	25914464	la017789	+	Varshney et al. 2013
	chr7	6238489	6238497	7_6238489_6238497_+	+	This work																			chr11	25966707	25966711	la011979	-	Varshney et al. 2013
	chr7	6704247	6704255	7_6704247_6704255_-	-	This work																			chr11	26115780	26115784	la017791	+	Varshney et al. 2013
	chr7	9133542	9133550	7_9133542_9133550_-	-	This work																			chr11	26164498	26164502	la017792	-	Varshney et al. 2013
	chr7	9568611	9568619	7_9568611_9568619_-	-	This work																			chr11	26165444	26165448	la011980	-	Varshney et al. 2013
	chr7	10596296	10596304	7_10596296_10596304_+	+	This work																			chr11	26167717	26167721	la017794	+	Varshney et al. 2013
	chr7	12235997	12236005	7_12235997_12236005_-	-	This work																			chr11	26187382	26187386	la010250	-	Varshney et al. 2013
	chr7	13199259	13199267	7_13199259_13199267_+	+	This work																			chr11	26189342	26189346	la017795	+	Varshney et al. 2013
	chr7	14115270	14115278	7_14115270_14115278_+	+	This work																			chr11	26190241	26190245	la017796	+	Varshney et al. 2013
	chr7	14645560	14645568	7_14645560_14645568_-	-	This work																			chr11	26230327	26230331	la017797	+	Varshney et al. 2013
	chr7	14714916	14714924	7_14714916_14714924_+	+	This work																			chr11	26231339	26231343	la017798	-	Varshney et al. 2013
	chr7	16269842	16269850	7_16269842_16269850_-	-	This work																			chr11	26272603	26272607	la027258	-	Varshney et al. 2013
	chr7	16413921	16413929	7_16413921_16413929_+	+	This work																			chr11	26393426	26393430	la027259	-	Varshney et al. 2013
	chr7	16449441	16449449	7_16449441_16449449_-	-	This work																			chr11	26394641	26394645	la017800	-	Varshney et al. 2013
	chr7	16463720	16463728	7_16463720_16463728_+	+	This work																			chr11	26414528	26414532	la011984	+	Varshney et al. 2013
	chr7	16545802	16545810	7_16545802_16545810_+	+	This work																			chr11	26473634	26473638	la017801	-	Varshney et al. 2013
	chr7	16552072	16552080	7_16552072_16552080_+	+	This work																			chr11	26494295	26494299	la017802	+	Varshney et al. 2013
	chr7	16635676	16635684	7_16635676_16635684_-	-	This work																			chr11	26530132	26530136	la027260	-	Varshney et al. 2013
	chr7	17081389	17081397	7_17081389_17081397_+	+	This work																			chr11	26730167	26730171	la011985	-	Varshney et al. 2013
	chr7	17583950	17583958	7_17583950_17583958_+	+	This work																			chr11	26733260	26733264	la010625	-	Varshney et al. 2013
	chr7	19859413	19859421	7_19859413_19859421_+	+	This work																			chr11	26733423	26733427	la017804	-	Varshney et al. 2013
	chr7	20455232	20455240	7_20455232_20455240_-	-	This work																			chr11	26762066	26762070	la010824	-	Varshney et al. 2013
	chr7	20602338	20602346	7_20602338_20602346_-	-	This work																			chr11	27134047	27134051	la011986	+	Varshney et al. 2013
	chr7	21283155	21283163	7_21283155_21283163_-	-	This work																			chr11	27287937	27287941	la011987	+	Varshney et al. 2013
	chr7	21928943	21928951	7_21928943_21928951_+	+	This work																			chr11	27315595	27315599	la017806	+	Varshney et al. 2013
	chr7	22028975	22028983	7_22028975_22028983_-	-	This work																			chr11	27553325	27553329	la017808	-	Varshney et al. 2013
	chr7	22091822	22091830	7_22091822_22091830_+	+	This work																			chr11	27600072	27600076	la011988	+	Varshney et al. 2013
	chr7	22224462	22224470	7_22224462_22224470_-	-	This work																			chr11	27669752	27669756	la017809	+	Varshney et al. 2013
	chr7	23876141	23876149	7_23876141_23876149_+	+	This work																			chr11	27673147	27673151	la017810	+	Varshney et al. 2013
	chr7	24123384	24123392	7_24123384_24123392_+	+	This work																			chr11	28286969	28286973	la011989	+	Varshney et al. 2013
	chr7	25769703	25769711	7_25769703_25769711_-	-	This work																			chr11	28384749	28384753	la017811	+	Varshney et al. 2013
	chr7	26009622	26009630	7_26009622_26009630_-	-	This work																			chr11	28419993	28419997	la010758	-	Varshney et al. 2013
	chr7	26395011	26395019	7_26395011_26395019_-	-	This work																			chr11	28457905	28457909	la017812	+	Varshney et al. 2013
	chr7	26730315	26730323	7_26730315_26730323_-	-	This work																			chr11	28499456	28499460	la011042	+	Varshney et al. 2013
	chr7	27395875	27395883	7_27395875_27395883_+	+	This work																			chr11	28579173	28579177	la011990	+	Varshney et al. 2013
	chr7	27588296	27588304	7_27588296_27588304_+	+	This work																			chr11	28601490	28601494	la011991	-	Varshney et al. 2013
	chr7	27740094	27740102	7_27740094_27740102_-	-	This work																			chr11	28652644	28652648	la017814	-	Varshney et al. 2013
	chr7	29466045	29466053	7_29466045_29466053_+	+	This work																			chr11	28735296	28735300	la011992	+	Varshney et al. 2013
	chr7	30057807	30057815	7_30057807_30057815_-	-	This work																			chr11	28873730	28873734	la011993	+	Varshney et al. 2013
	chr7	30757350	30757358	7_30757350_30757358_-	-	This work																			chr11	28929197	28929201	la017815	-	Varshney et al. 2013
	chr7	33270566	33270574	7_33270566_33270574_-	-	This work																			chr11	29042237	29042241	la017816	-	Varshney et al. 2013
	chr7	33672450	33672458	7_33672450_33672458_-	-	This work																			chr11	29072840	29072844	la017817	+	Varshney et al. 2013
	chr7	33840723	33840731	7_33840723_33840731_-	-	This work																			chr11	29153016	29153020	la017818	-	Varshney et al. 2013
	chr7	34205309	34205317	7_34205309_34205317_-	-	This work																			chr11	29179186	29179190	la017819	+	Varshney et al. 2013
	chr7	34449352	34449360	7_34449352_34449360_-	-	This work																			chr11	29226699	29226703	la017820	-	Varshney et al. 2013
	chr7	34671568	34671576	7_34671568_34671576_+	+	This work																			chr11	29229151	29229155	la011995	-	Varshney et al. 2013
	chr7	35133203	35133211	7_35133203_35133211_-	-	This work																			chr11	29233218	29233222	la027261	-	Varshney et al. 2013
	chr7	39352579	39352587	7_39352579_39352587_+	+	This work																			chr11	29269395	29269399	la011996	-	Varshney et al. 2013
	chr7	39508535	39508543	7_39508535_39508543_+	+	This work																			chr11	29280564	29280568	la017823	-	Varshney et al. 2013
	chr7	39671060	39671068	7_39671060_39671068_-	-	This work																			chr11	29423588	29423592	la011997	-	Varshney et al. 2013
	chr7	39993589	39993597	7_39993589_39993597_-	-	This work																			chr11	29437064	29437068	la010527	+	Varshney et al. 2013
	chr7	40137885	40137893	7_40137885_40137893_+	+	This work																			chr11	29463424	29463428	la017825	+	Varshney et al. 2013
	chr7	40288303	40288311	7_40288303_40288311_-	-	This work																			chr11	29488405	29488409	la010509	-	Varshney et al. 2013
	chr7	41705234	41705242	7_41705234_41705242_+	+	This work																			chr11	29488605	29488609	la027262	+	Varshney et al. 2013
	chr7	41803390	41803398	7_41803390_41803398_+	+	This work																			chr11	29590833	29590837	la027263	+	Varshney et al. 2013
	chr7	43034577	43034585	7_43034577_43034585_-	-	This work																			chr11	29724295	29724299	la017828	-	Varshney et al. 2013
	chr7	43540769	43540777	7_43540769_43540777_-	-	This work																			chr11	30106666	30106670	la017829	+	Varshney et al. 2013
	chr7	44369523	44369531	7_44369523_44369531_+	+	This work																			chr11	30236707	30236711	la027265	-	Varshney et al. 2013
	chr7	44645397	44645405	7_44645397_44645405_+	+	This work																			chr11	30283632	30283636	la017830	+	Varshney et al. 2013
	chr7	44884659	44884667	7_44884659_44884667_+	+	This work																			chr11	30482697	30482701	la017831	+	Varshney et al. 2013
	chr7	47120592	47120600	7_47120592_47120600_-	-	This work																			chr11	30667891	30667895	la017832	+	Varshney et al. 2013
	chr7	47275784	47275792	7_47275784_47275792_+	+	This work																			chr11	30698839	30698843	la017833	-	Varshney et al. 2013
	chr7	47607546	47607554	7_47607546_47607554_-	-	This work																			chr11	30709767	30709771	la017834	+	Varshney et al. 2013
	chr7	49109275	49109283	7_49109275_49109283_-	-	This work																			chr11	30884023	30884027	la017835	-	Varshney et al. 2013
	chr7	50364658	50364666	7_50364658_50364666_-	-	This work																			chr11	30919433	30919437	la017836	+	Varshney et al. 2013
	chr7	50852025	50852033	7_50852025_50852033_-	-	This work																			chr11	30993678	30993682	la011999	-	Varshney et al. 2013
	chr7	52963165	52963173	7_52963165_52963173_-	-	This work																			chr11	31001365	31001369	la017838	-	Varshney et al. 2013
	chr7	53050676	53050684	7_53050676_53050684_+	+	This work																			chr11	31010692	31010696	la017839	+	Varshney et al. 2013
	chr7	54478865	54478873	7_54478865_54478873_-	-	This work																			chr11	31019666	31019670	la017840	-	Varshney et al. 2013
	chr7	55117147	55117155	7_55117147_55117155_-	-	This work																			chr11	31172068	31172072	la017841	-	Varshney et al. 2013
	chr7	55253305	55253313	7_55253305_55253313_-	-	This work																			chr11	31196860	31196864	la011582	-	Varshney et al. 2013
	chr7	55684351	55684359	7_55684351_55684359_-	-	This work																			chr11	31200282	31200286	la017842	+	Varshney et al. 2013
	chr7	56066377	56066385	7_56066377_56066385_-	-	This work																			chr11	31228606	31228610	la027267	-	Varshney et al. 2013
	chr7	56777138	56777146	7_56777138_56777146_-	-	This work																			chr11	31540455	31540459	la012000	+	Varshney et al. 2013
	chr7	58092058	58092066	7_58092058_58092066_+	+	This work																			chr11	31787115	31787119	la017844	-	Varshney et al. 2013
	chr7	59019437	59019445	7_59019437_59019445_+	+	This work																			chr11	31914553	31914557	la012003	+	Varshney et al. 2013
	chr7	59240516	59240524	7_59240516_59240524_-	-	This work																			chr11	31922488	31922492	la017845	+	Varshney et al. 2013
	chr7	59542913	59542921	7_59542913_59542921_-	-	This work																			chr11	31951689	31951693	la012005	+	Varshney et al. 2013
	chr7	59692465	59692473	7_59692465_59692473_+	+	This work																			chr11	32007005	32007009	la027268	-	Varshney et al. 2013
	chr7	60799379	60799387	7_60799379_60799387_+	+	This work																			chr11	32009734	32009738	la017846	+	Varshney et al. 2013
	chr7	60865339	60865347	7_60865339_60865347_+	+	This work																			chr11	32125634	32125638	la017847	-	Varshney et al. 2013
	chr7	61220490	61220498	7_61220490_61220498_+	+	This work																			chr11	32151530	32151534	la010417	+	Varshney et al. 2013
	chr7	61921596	61921604	7_61921596_61921604_-	-	This work																			chr11	32434854	32434858	la017848	-	Varshney et al. 2013
	chr7	61985527	61985535	7_61985527_61985535_+	+	This work																			chr11	32435411	32435415	la012006	+	Varshney et al. 2013
	chr7	63872992	63873000	7_63872992_63873000_-	-	This work																			chr11	32477355	32477359	la027269	-	Varshney et al. 2013
	chr7	63947282	63947290	7_63947282_63947290_-	-	This work																			chr11	32562833	32562837	la017850	+	Varshney et al. 2013
	chr7	64243340	64243348	7_64243340_64243348_+	+	This work																			chr11	33047316	33047320	la012009	+	Varshney et al. 2013
	chr7	66610589	66610597	7_66610589_66610597_+	+	This work																			chr11	33121272	33121276	la017852	-	Varshney et al. 2013
	chr7	68881258	68881266	7_68881258_68881266_-	-	This work																			chr11	33286960	33286964	la017853	+	Varshney et al. 2013
	chr7	69387569	69387577	7_69387569_69387577_-	-	This work																			chr11	33537947	33537951	la017854	-	Varshney et al. 2013
	chr7	69538356	69538364	7_69538356_69538364_+	+	This work																			chr11	33561020	33561024	la017855	+	Varshney et al. 2013
	chr7	70415397	70415405	7_70415397_70415405_+	+	This work																			chr11	33869231	33869235	la012011	-	Varshney et al. 2013
	chr7	72618864	72618872	7_72618864_72618872_+	+	This work																			chr11	33915017	33915021	la012012	-	Varshney et al. 2013
	chr7	73539879	73539887	7_73539879_73539887_+	+	This work																			chr11	33919458	33919462	la017859	+	Varshney et al. 2013
	chr7	74993999	74994007	7_74993999_74994007_-	-	This work																			chr11	34205110	34205114	la027271	-	Varshney et al. 2013
	chr7	75192894	75192902	7_75192894_75192902_-	-	This work																			chr11	34252708	34252712	la027272	+	Varshney et al. 2013
	chr7	76744754	76744762	7_76744754_76744762_-	-	This work																			chr11	34456431	34456435	la012014	-	Varshney et al. 2013
	chr7	76818382	76818390	7_76818382_76818390_-	-	This work																			chr11	34594676	34594680	la017863	+	Varshney et al. 2013
	chr7	76893131	76893139	7_76893131_76893139_+	+	This work																			chr11	34701294	34701298	la017864	+	Varshney et al. 2013
	chr7	77045320	77045328	7_77045320_77045328_-	-	This work																			chr11	34999549	34999553	la012017	+	Varshney et al. 2013
	chr8	1183465	1183473	8_1183465_1183473_-	-	This work																			chr11	35072458	35072462	la017865	-	Varshney et al. 2013
	chr8	1625237	1625245	8_1625237_1625245_-	-	This work																			chr11	35092957	35092961	la017866	+	Varshney et al. 2013
	chr8	2881285	2881293	8_2881285_2881293_+	+	This work																			chr11	35318417	35318421	la017867	-	Varshney et al. 2013
	chr8	3457155	3457163	8_3457155_3457163_+	+	This work																			chr11	35600412	35600416	la017868	-	Varshney et al. 2013
	chr8	4765217	4765225	8_4765217_4765225_-	-	This work																			chr11	35628671	35628675	la017869	-	Varshney et al. 2013
	chr8	5087370	5087378	8_5087370_5087378_-	-	This work																			chr11	35764231	35764235	la017870	+	Varshney et al. 2013
	chr8	5149637	5149645	8_5149637_5149645_+	+	This work																			chr11	35834251	35834255	la012018	+	Varshney et al. 2013
	chr8	5299566	5299574	8_5299566_5299574_+	+	This work																			chr11	35998473	35998477	la017873	-	Varshney et al. 2013
	chr8	7779099	7779107	8_7779099_7779107_-	-	This work																			chr11	36369000	36369004	la027274	+	Varshney et al. 2013
	chr8	9033965	9033973	8_9033965_9033973_+	+	This work																			chr11	36380784	36380788	la012019	+	Varshney et al. 2013
	chr8	10879372	10879380	8_10879372_10879380_-	-	This work																			chr11	36503929	36503933	la027275	-	Varshney et al. 2013
	chr8	11902251	11902259	8_11902251_11902259_+	+	This work																			chr11	36614804	36614808	la017875	+	Varshney et al. 2013
	chr8	12260386	12260394	8_12260386_12260394_+	+	This work																			chr11	36907179	36907183	la017876	+	Varshney et al. 2013
	chr8	12386651	12386659	8_12386651_12386659_+	+	This work																			chr11	36953101	36953105	la027276	-	Varshney et al. 2013
	chr8	13638379	13638387	8_13638379_13638387_+	+	This work																			chr11	37125979	37125983	la027277	+	Varshney et al. 2013
	chr8	13884568	13884576	8_13884568_13884576_+	+	This work																			chr11	37261325	37261329	la017878	+	Varshney et al. 2013
	chr8	16240140	16240148	8_16240140_16240148_-	-	This work																			chr11	37291108	37291112	la017880	+	Varshney et al. 2013
	chr8	17777888	17777896	8_17777888_17777896_+	+	This work																			chr11	37314837	37314841	la017881	-	Varshney et al. 2013
	chr8	18321138	18321146	8_18321138_18321146_-	-	This work																			chr11	37351267	37351271	la017882	-	Varshney et al. 2013
	chr8	18345189	18345197	8_18345189_18345197_-	-	This work																			chr11	37491826	37491830	la010248	-	Varshney et al. 2013
	chr8	18631346	18631354	8_18631346_18631354_+	+	This work																			chr11	37520190	37520194	la012021	-	Varshney et al. 2013
	chr8	18762102	18762110	8_18762102_18762110_-	-	This work																			chr11	37608791	37608795	la017884	+	Varshney et al. 2013
	chr8	19875524	19875532	8_19875524_19875532_+	+	This work																			chr11	37609257	37609261	la027278	+	Varshney et al. 2013
	chr8	20412180	20412188	8_20412180_20412188_+	+	This work																			chr11	37617296	37617300	la017885	+	Varshney et al. 2013
	chr8	20528955	20528963	8_20528955_20528963_-	-	This work																			chr11	37622557	37622561	la027279	-	Varshney et al. 2013
	chr8	20548873	20548881	8_20548873_20548881_-	-	This work																			chr11	37642870	37642874	la017886	+	Varshney et al. 2013
	chr8	20963543	20963551	8_20963543_20963551_+	+	This work																			chr11	37760272	37760276	la027280	+	Varshney et al. 2013
	chr8	21021929	21021937	8_21021929_21021937_-	-	This work																			chr11	37862534	37862538	la017887	-	Varshney et al. 2013
	chr8	21105033	21105041	8_21105033_21105041_+	+	This work																			chr11	38135688	38135692	la027281	-	Varshney et al. 2013
	chr8	21541504	21541512	8_21541504_21541512_+	+	This work																			chr11	38382405	38382409	la027283	+	Varshney et al. 2013
	chr8	21884327	21884335	8_21884327_21884335_-	-	This work																			chr11	38497921	38497925	la012023	+	Varshney et al. 2013
	chr8	22169726	22169734	8_22169726_22169734_-	-	This work																			chr11	38509914	38509918	la017888	-	Varshney et al. 2013
	chr8	22244855	22244863	8_22244855_22244863_+	+	This work																			chr11	38630810	38630814	la017889	+	Varshney et al. 2013
	chr8	22894150	22894158	8_22894150_22894158_+	+	This work																			chr11	38632001	38632005	la010604	+	Varshney et al. 2013
	chr8	23704768	23704776	8_23704768_23704776_+	+	This work																			chr11	38818969	38818973	la012024	-	Varshney et al. 2013
	chr8	24038918	24038926	8_24038918_24038926_+	+	This work																			chr11	38820011	38820015	la017892	-	Varshney et al. 2013
	chr8	25681504	25681512	8_25681504_25681512_-	-	This work																			chr11	38858682	38858686	la017893	+	Varshney et al. 2013
	chr8	25992078	25992086	8_25992078_25992086_+	+	This work																			chr11	38891664	38891668	la017894	+	Varshney et al. 2013
	chr8	27683237	27683245	8_27683237_27683245_+	+	This work																			chr11	38930068	38930072	la027284	+	Varshney et al. 2013
	chr8	28080703	28080711	8_28080703_28080711_+	+	This work																			chr11	38930632	38930636	la017895	-	Varshney et al. 2013
	chr8	28210104	28210112	8_28210104_28210112_-	-	This work																			chr11	38933082	38933086	la012025	-	Varshney et al. 2013
	chr8	29118780	29118788	8_29118780_29118788_-	-	This work																			chr11	38936214	38936218	la012026	+	Varshney et al. 2013
	chr8	30203464	30203472	8_30203464_30203472_-	-	This work																			chr11	39012759	39012763	la011481	+	Varshney et al. 2013
	chr8	32343727	32343735	8_32343727_32343735_-	-	This work																			chr11	39022980	39022984	la012027	-	Varshney et al. 2013
	chr8	32644688	32644696	8_32644688_32644696_-	-	This work																			chr11	39158236	39158240	la017898	+	Varshney et al. 2013
	chr8	33123462	33123470	8_33123462_33123470_+	+	This work																			chr11	39276255	39276259	la027285	-	Varshney et al. 2013
	chr8	34294692	34294700	8_34294692_34294700_+	+	This work																			chr11	39276308	39276312	la012030	+	Varshney et al. 2013
	chr8	35046825	35046833	8_35046825_35046833_+	+	This work																			chr11	39673089	39673093	la017900	-	Varshney et al. 2013
	chr8	35352321	35352329	8_35352321_35352329_+	+	This work																			chr11	39778317	39778321	la012032	-	Varshney et al. 2013
	chr8	35921763	35921771	8_35921763_35921771_-	-	This work																			chr11	39846365	39846369	la027286	+	Varshney et al. 2013
	chr8	35935874	35935882	8_35935874_35935882_-	-	This work																			chr11	40003492	40003496	la017903	-	Varshney et al. 2013
	chr8	36374605	36374613	8_36374605_36374613_+	+	This work																			chr11	40062843	40062847	la017904	-	Varshney et al. 2013
	chr8	36422578	36422586	8_36422578_36422586_-	-	This work																			chr11	40063721	40063725	la017905	-	Varshney et al. 2013
	chr8	36834533	36834541	8_36834533_36834541_-	-	This work																			chr11	40552521	40552525	la017907	-	Varshney et al. 2013
	chr8	41762821	41762829	8_41762821_41762829_+	+	This work																			chr11	40714514	40714518	la017908	+	Varshney et al. 2013
	chr8	42701280	42701288	8_42701280_42701288_-	-	This work																			chr11	40762460	40762464	la010716	-	Varshney et al. 2013
	chr8	44398999	44399007	8_44398999_44399007_-	-	This work																			chr11	40970321	40970325	la012034	+	Varshney et al. 2013
	chr8	44791404	44791412	8_44791404_44791412_-	-	This work																			chr11	41273242	41273246	la017911	+	Varshney et al. 2013
	chr8	45560937	45560945	8_45560937_45560945_-	-	This work																			chr11	41509460	41509464	la017912	+	Varshney et al. 2013
	chr8	46236377	46236385	8_46236377_46236385_-	-	This work																			chr11	41625087	41625091	la012037	+	Varshney et al. 2013
	chr8	46537955	46537963	8_46537955_46537963_-	-	This work																			chr11	41797710	41797714	la011334	+	Varshney et al. 2013
	chr8	47139846	47139854	8_47139846_47139854_+	+	This work																			chr11	41899515	41899519	la017914	+	Varshney et al. 2013
	chr8	47504418	47504426	8_47504418_47504426_-	-	This work																			chr11	42156972	42156976	la012038	-	Varshney et al. 2013
	chr8	47682700	47682708	8_47682700_47682708_+	+	This work																			chr11	42158681	42158685	la027287	-	Varshney et al. 2013
	chr8	47979491	47979499	8_47979491_47979499_+	+	This work																			chr11	42174286	42174290	la027288	+	Varshney et al. 2013
	chr8	48194241	48194249	8_48194241_48194249_-	-	This work																			chr11	42192555	42192559	la012039	+	Varshney et al. 2013
	chr8	48436912	48436920	8_48436912_48436920_-	-	This work																			chr11	42426539	42426543	la017916	-	Varshney et al. 2013
	chr8	48582159	48582167	8_48582159_48582167_-	-	This work																			chr11	42426666	42426670	la017917	+	Varshney et al. 2013
	chr8	49177808	49177816	8_49177808_49177816_-	-	This work																			chr11	42466958	42466962	la017918	+	Varshney et al. 2013
	chr8	49224282	49224290	8_49224282_49224290_+	+	This work																			chr11	42498350	42498354	la017919	-	Varshney et al. 2013
	chr8	50662840	50662848	8_50662840_50662848_-	-	This work																			chr11	43076716	43076720	la012040	-	Varshney et al. 2013
	chr8	51122817	51122825	8_51122817_51122825_-	-	This work																			chr11	43092043	43092047	la010016	+	Varshney et al. 2013
	chr8	54230549	54230557	8_54230549_54230557_-	-	This work																			chr11	43099651	43099655	la012041	-	Varshney et al. 2013
	chr8	54287146	54287154	8_54287146_54287154_+	+	This work																			chr11	43109991	43109995	la011323	+	Varshney et al. 2013
	chr8	55230258	55230266	8_55230258_55230266_-	-	This work																			chr11	43140729	43140733	la012043	-	Varshney et al. 2013
	chr9	273884	273892	9_273884_273892_-	-	This work																			chr11	43143724	43143728	la017923	-	Varshney et al. 2013
	chr9	426342	426350	9_426342_426350_+	+	This work																			chr11	43144216	43144220	la027289	-	Varshney et al. 2013
	chr9	1311179	1311187	9_1311179_1311187_-	-	This work																			chr11	43146432	43146436	la012044	+	Varshney et al. 2013
	chr9	2164150	2164158	9_2164150_2164158_+	+	This work																			chr11	43150667	43150671	la017924	-	Varshney et al. 2013
	chr9	5599006	5599014	9_5599006_5599014_-	-	This work																			chr11	43163340	43163344	la017925	-	Varshney et al. 2013
	chr9	6235462	6235470	9_6235462_6235470_-	-	This work																			chr11	43164346	43164350	la017926	+	Varshney et al. 2013
	chr9	8960343	8960351	9_8960343_8960351_-	-	This work																			chr11	43164482	43164486	la017927	-	Varshney et al. 2013
	chr9	9348650	9348658	9_9348650_9348658_+	+	This work																			chr11	43171981	43171985	la010214	-	Varshney et al. 2013
	chr9	11630209	11630217	9_11630209_11630217_+	+	This work																			chr11	43175415	43175419	la012046	-	Varshney et al. 2013
	chr9	11999276	11999284	9_11999276_11999284_-	-	This work																			chr11	43176815	43176819	la012047	-	Varshney et al. 2013
	chr9	12407110	12407118	9_12407110_12407118_+	+	This work																			chr11	43184456	43184460	la012048	+	Varshney et al. 2013
	chr9	12978278	12978286	9_12978278_12978286_+	+	This work																			chr11	43219914	43219918	la010899	+	Varshney et al. 2013
	chr9	13125630	13125638	9_13125630_13125638_-	-	This work																			chr11	43337691	43337695	la017930	-	Varshney et al. 2013
	chr9	13593722	13593730	9_13593722_13593730_+	+	This work																			chr11	43369907	43369911	la012049	+	Varshney et al. 2013
	chr9	13969103	13969111	9_13969103_13969111_-	-	This work																			chr11	43397429	43397433	la017931	-	Varshney et al. 2013
	chr9	14483134	14483142	9_14483134_14483142_+	+	This work																			chr11	43528080	43528084	la017932	-	Varshney et al. 2013
	chr9	15661725	15661733	9_15661725_15661733_+	+	This work																			chr11	43557389	43557393	la017933	-	Varshney et al. 2013
	chr9	16174932	16174940	9_16174932_16174940_+	+	This work																			chr11	43603945	43603949	la017934	+	Varshney et al. 2013
	chr9	16460577	16460585	9_16460577_16460585_+	+	This work																			chr11	43616074	43616078	la017935	-	Varshney et al. 2013
	chr9	17964793	17964801	9_17964793_17964801_+	+	This work																			chr11	43616496	43616500	la017936	-	Varshney et al. 2013
	chr9	22270953	22270961	9_22270953_22270961_+	+	This work																			chr11	43639355	43639359	la011156	+	Varshney et al. 2013
	chr9	24124984	24124992	9_24124984_24124992_-	-	This work																			chr11	43644388	43644392	la010617	-	Varshney et al. 2013
	chr9	24219160	24219168	9_24219160_24219168_+	+	This work																			chr11	43724013	43724017	la010872	+	Varshney et al. 2013
	chr9	24226617	24226625	9_24226617_24226625_-	-	This work																			chr11	43735427	43735431	la010996	+	Varshney et al. 2013
	chr9	24269917	24269925	9_24269917_24269925_-	-	This work																			chr11	43742563	43742567	la012050	+	Varshney et al. 2013
	chr9	24757450	24757458	9_24757450_24757458_+	+	This work																			chr11	43844762	43844766	la017937	+	Varshney et al. 2013
	chr9	25324047	25324055	9_25324047_25324055_-	-	This work																			chr11	43921557	43921561	la017938	+	Varshney et al. 2013
	chr9	26211718	26211726	9_26211718_26211726_-	-	This work																			chr11	44431229	44431233	la017939	-	Varshney et al. 2013
	chr9	26533729	26533737	9_26533729_26533737_-	-	This work																			chr11	44493167	44493171	la012051	-	Varshney et al. 2013
	chr9	27447030	27447038	9_27447030_27447038_-	-	This work																			chr11	44582111	44582115	la017942	-	Varshney et al. 2013
	chr9	28528511	28528519	9_28528511_28528519_+	+	This work																			chr11	44652131	44652135	la017943	-	Varshney et al. 2013
	chr9	28799199	28799207	9_28799199_28799207_-	-	This work																			chr11	44848347	44848351	la012052	-	Varshney et al. 2013
	chr9	28901791	28901799	9_28901791_28901799_+	+	This work																			chr11	45080920	45080924	la012054	+	Varshney et al. 2013
	chr9	30791639	30791647	9_30791639_30791647_-	-	This work																			chr11	45082709	45082713	la017945	+	Varshney et al. 2013
	chr9	30795890	30795898	9_30795890_30795898_-	-	This work																			chr11	45236741	45236745	la017946	-	Varshney et al. 2013
	chr9	30797082	30797090	9_30797082_30797090_+	+	This work																			chr11	45275987	45275991	la017947	-	Varshney et al. 2013
	chr9	31067317	31067325	9_31067317_31067325_-	-	This work																			chr11	45276146	45276150	la012055	+	Varshney et al. 2013
	chr9	31606963	31606971	9_31606963_31606971_-	-	This work																			chr11	45311434	45311438	la012056	-	Varshney et al. 2013
	chr9	31607511	31607519	9_31607511_31607519_+	+	This work																			chr11	45395662	45395666	la017949	-	Varshney et al. 2013
	chr9	31777694	31777702	9_31777694_31777702_+	+	This work																			chr11	45399431	45399435	la017950	+	Varshney et al. 2013
	chr9	33601175	33601183	9_33601175_33601183_-	-	This work																			chr11	45402970	45402974	la011303	-	Varshney et al. 2013
	chr9	33650539	33650547	9_33650539_33650547_+	+	This work																			chr11	45467819	45467823	la017951	-	Varshney et al. 2013
	chr9	34770577	34770585	9_34770577_34770585_+	+	This work																			chr11	45468297	45468301	la012057	+	Varshney et al. 2013
	chr9	35107709	35107717	9_35107709_35107717_+	+	This work																			chr11	45523144	45523148	la012058	-	Varshney et al. 2013
	chr9	35684865	35684873	9_35684865_35684873_-	-	This work																			chr11	45527560	45527564	la012059	+	Varshney et al. 2013
	chr9	35976285	35976293	9_35976285_35976293_+	+	This work																			chr11	45530462	45530466	la017953	-	Varshney et al. 2013
	chr9	36060867	36060875	9_36060867_36060875_+	+	This work																			chr11	45568633	45568637	la017954	-	Varshney et al. 2013
	chr9	36129098	36129106	9_36129098_36129106_-	-	This work																			chr11	45623267	45623271	la027290	-	Varshney et al. 2013
	chr9	37769104	37769112	9_37769104_37769112_-	-	This work																			chr11	45654117	45654121	la017955	-	Varshney et al. 2013
	chr9	38220305	38220313	9_38220305_38220313_+	+	This work																			chr11	45707061	45707065	la027291	+	Varshney et al. 2013
	chr9	38364249	38364257	9_38364249_38364257_-	-	This work																			chr11	45736419	45736423	la017956	-	Varshney et al. 2013
	chr9	38677142	38677150	9_38677142_38677150_-	-	This work																			chr11	45846245	45846249	la012061	-	Varshney et al. 2013
	chr9	39174803	39174811	9_39174803_39174811_+	+	This work																			chr11	45961003	45961007	la012062	+	Varshney et al. 2013
	chr9	39688014	39688022	9_39688014_39688022_+	+	This work																			chr11	45982279	45982283	la010272	+	Varshney et al. 2013
	chr9	40148469	40148477	9_40148469_40148477_-	-	This work																			chr11	46091582	46091586	la017958	+	Varshney et al. 2013
	chr9	40710386	40710394	9_40710386_40710394_+	+	This work																			chr11	46193575	46193579	la012064	-	Varshney et al. 2013
	chr9	42098352	42098360	9_42098352_42098360_-	-	This work																			chr11	46206496	46206500	la010611	-	Varshney et al. 2013
	chr9	42651922	42651930	9_42651922_42651930_-	-	This work																			chr11	46207886	46207890	la017960	-	Varshney et al. 2013
	chr9	43444333	43444341	9_43444333_43444341_-	-	This work																			chr11	46296379	46296383	la012065	+	Varshney et al. 2013
	chr9	43456028	43456036	9_43456028_43456036_+	+	This work																			chr11	46297637	46297641	la017961	-	Varshney et al. 2013
	chr9	45484532	45484540	9_45484532_45484540_-	-	This work																			chr11	46300021	46300025	la012066	-	Varshney et al. 2013
	chr9	46384522	46384530	9_46384522_46384530_+	+	This work																			chr11	46363521	46363525	la012067	+	Varshney et al. 2013
	chr9	46863254	46863262	9_46863254_46863262_+	+	This work																			chr11	46367696	46367700	la012068	+	Varshney et al. 2013
	chr9	47037196	47037204	9_47037196_47037204_+	+	This work																			chr11	46484631	46484635	la011341	-	Varshney et al. 2013
	chr9	47575325	47575333	9_47575325_47575333_+	+	This work																			chr11	46486478	46486482	la017963	+	Varshney et al. 2013
	chr9	48561039	48561047	9_48561039_48561047_-	-	This work																			chr11	46508806	46508810	la012069	+	Varshney et al. 2013
	chr9	48712027	48712035	9_48712027_48712035_-	-	This work																			chr11	46510286	46510290	la027292	+	Varshney et al. 2013
	chr9	50692605	50692613	9_50692605_50692613_+	+	This work																			chr11	46519571	46519575	la017964	-	Varshney et al. 2013
	chr9	51036361	51036369	9_51036361_51036369_-	-	This work																			chr11	46519758	46519762	la012070	-	Varshney et al. 2013
	chr9	51780450	51780458	9_51780450_51780458_-	-	This work																			chr12	5593	5597	la012252	+	Varshney et al. 2013
	chr9	52370040	52370048	9_52370040_52370048_+	+	This work																			chr12	266024	266028	la027323	+	Varshney et al. 2013
	chr9	53546771	53546779	9_53546771_53546779_-	-	This work																			chr12	286397	286401	la012171	-	Varshney et al. 2013
	chr9	54529528	54529536	9_54529528_54529536_+	+	This work																			chr12	364965	364969	la012209	+	Varshney et al. 2013
	chr9	54781215	54781223	9_54781215_54781223_-	-	This work																			chr12	467012	467016	la018298	+	Varshney et al. 2013
	chr9	54807277	54807285	9_54807277_54807285_+	+	This work																			chr12	843142	843146	la012262	+	Varshney et al. 2013
	chr9	56352042	56352050	9_56352042_56352050_-	-	This work																			chr12	852854	852858	la018353	-	Varshney et al. 2013
	chr9	56448829	56448837	9_56448829_56448837_-	-	This work																			chr12	853325	853329	la012263	+	Varshney et al. 2013
	chr9	56476839	56476847	9_56476839_56476847_+	+	This work																			chr12	942622	942626	la018359	+	Varshney et al. 2013
	chr9	56620153	56620161	9_56620153_56620161_-	-	This work																			chr12	1151275	1151279	la018019	+	Varshney et al. 2013
	chr9	58204714	58204722	9_58204714_58204722_-	-	This work																			chr12	1158778	1158782	la018023	+	Varshney et al. 2013
	Zv9_NA338	2554	2562	Zv9_NA338_2554_2562_+	+	This work																			chr12	1177345	1177349	la018026	+	Varshney et al. 2013
	Zv9_scaffold3549	75185	75193	Zv9_scaffold3549_75185_75193_+	+	This work																			chr12	1198254	1198258	la012101	-	Varshney et al. 2013
																									chr12	1226335	1226339	la018030	+	Varshney et al. 2013
																									chr12	1320798	1320802	la018038	-	Varshney et al. 2013
																									chr12	1620773	1620777	la012119	+	Varshney et al. 2013
																									chr12	1626549	1626553	la012121	+	Varshney et al. 2013
																									chr12	1649873	1649877	la011523	-	Varshney et al. 2013
																									chr12	1739508	1739512	la027304	-	Varshney et al. 2013
																									chr12	2256000	2256004	la012145	+	Varshney et al. 2013
																									chr12	2710569	2710573	la018158	+	Varshney et al. 2013
																									chr12	2732263	2732267	la018161	+	Varshney et al. 2013
																									chr12	2823829	2823833	la018171	+	Varshney et al. 2013
																									chr12	3318815	3318819	la012191	-	Varshney et al. 2013
																									chr12	3343952	3343956	la018212	+	Varshney et al. 2013
																									chr12	3347651	3347655	la012193	+	Varshney et al. 2013
																									chr12	3371882	3371886	la012194	-	Varshney et al. 2013
																									chr12	3450291	3450295	la018217	-	Varshney et al. 2013
																									chr12	3533024	3533028	la018227	+	Varshney et al. 2013
																									chr12	3585871	3585875	la010856	+	Varshney et al. 2013
																									chr12	3872621	3872625	la018250	-	Varshney et al. 2013
																									chr12	3892367	3892371	la010349	-	Varshney et al. 2013
																									chr12	3909013	3909017	la018252	+	Varshney et al. 2013
																									chr12	3910329	3910333	la018253	-	Varshney et al. 2013
																									chr12	4141957	4141961	la018267	+	Varshney et al. 2013
																									chr12	4213382	4213386	la018269	+	Varshney et al. 2013
																									chr12	4286994	4286998	la027357	-	Varshney et al. 2013
																									chr12	4346830	4346834	la027359	-	Varshney et al. 2013
																									chr12	4409685	4409689	la018278	+	Varshney et al. 2013
																									chr12	4546045	4546049	la027362	+	Varshney et al. 2013
																									chr12	4612255	4612259	la012230	+	Varshney et al. 2013
																									chr12	4642703	4642707	la018296	-	Varshney et al. 2013
																									chr12	5292332	5292336	la018335	+	Varshney et al. 2013
																									chr12	5292409	5292413	la018336	+	Varshney et al. 2013
																									chr12	5349107	5349111	la011397	-	Varshney et al. 2013
																									chr12	5381211	5381215	la027371	-	Varshney et al. 2013
																									chr12	5503852	5503856	la018337	+	Varshney et al. 2013
																									chr12	5564547	5564551	la027372	-	Varshney et al. 2013
																									chr12	5669042	5669046	la018338	-	Varshney et al. 2013
																									chr12	5890154	5890158	la018339	+	Varshney et al. 2013
																									chr12	6108762	6108766	la027373	-	Varshney et al. 2013
																									chr12	6655064	6655068	la018340	+	Varshney et al. 2013
																									chr12	6685825	6685829	la018341	-	Varshney et al. 2013
																									chr12	6685900	6685904	la010963	-	Varshney et al. 2013
																									chr12	6686308	6686312	la010516	-	Varshney et al. 2013
																									chr12	6839123	6839127	la012254	+	Varshney et al. 2013
																									chr12	7082607	7082611	la018342	+	Varshney et al. 2013
																									chr12	7118436	7118440	la018343	+	Varshney et al. 2013
																									chr12	7137105	7137109	la018344	-	Varshney et al. 2013
																									chr12	7218281	7218285	la012255	-	Varshney et al. 2013
																									chr12	7260138	7260142	la018346	-	Varshney et al. 2013
																									chr12	7474596	7474600	la018347	+	Varshney et al. 2013
																									chr12	7520451	7520455	la012257	+	Varshney et al. 2013
																									chr12	7521976	7521980	la018348	+	Varshney et al. 2013
																									chr12	7522837	7522841	la027374	+	Varshney et al. 2013
																									chr12	7525835	7525839	la027375	+	Varshney et al. 2013
																									chr12	7665673	7665677	la011669	+	Varshney et al. 2013
																									chr12	7813247	7813251	la018349	-	Varshney et al. 2013
																									chr12	7884566	7884570	la027376	-	Varshney et al. 2013
																									chr12	7978359	7978363	la011749	+	Varshney et al. 2013
																									chr12	7984517	7984521	la012259	+	Varshney et al. 2013
																									chr12	8131800	8131804	la018350	-	Varshney et al. 2013
																									chr12	8226129	8226133	la018351	-	Varshney et al. 2013
																									chr12	8260172	8260176	la018352	-	Varshney et al. 2013
																									chr12	8265979	8265983	la011508	-	Varshney et al. 2013
																									chr12	8586604	8586608	la012264	-	Varshney et al. 2013
																									chr12	8683724	8683728	la018355	+	Varshney et al. 2013
																									chr12	8874576	8874580	la018356	+	Varshney et al. 2013
																									chr12	8877215	8877219	la012265	+	Varshney et al. 2013
																									chr12	8989056	8989060	la018357	-	Varshney et al. 2013
																									chr12	9229354	9229358	la012266	+	Varshney et al. 2013
																									chr12	9263107	9263111	la012267	-	Varshney et al. 2013
																									chr12	9595932	9595936	la018360	+	Varshney et al. 2013
																									chr12	9596140	9596144	la018361	+	Varshney et al. 2013
																									chr12	9607547	9607551	la027377	-	Varshney et al. 2013
																									chr12	9664851	9664855	la018362	-	Varshney et al. 2013
																									chr12	9673779	9673783	la010985	+	Varshney et al. 2013
																									chr12	9678189	9678193	la012268	+	Varshney et al. 2013
																									chr12	9683518	9683522	la018363	+	Varshney et al. 2013
																									chr12	9685042	9685046	la018364	-	Varshney et al. 2013
																									chr12	9699070	9699074	la018365	-	Varshney et al. 2013
																									chr12	9736097	9736101	la010034	-	Varshney et al. 2013
																									chr12	9737736	9737740	la012269	+	Varshney et al. 2013
																									chr12	9984010	9984014	la012271	+	Varshney et al. 2013
																									chr12	10104667	10104671	la012095	+	Varshney et al. 2013
																									chr12	10147180	10147184	la012096	+	Varshney et al. 2013
																									chr12	10148875	10148879	la018007	-	Varshney et al. 2013
																									chr12	10176413	10176417	la012097	-	Varshney et al. 2013
																									chr12	10183038	10183042	la012098	-	Varshney et al. 2013
																									chr12	10227998	10228002	la027298	+	Varshney et al. 2013
																									chr12	10480452	10480456	la018010	+	Varshney et al. 2013
																									chr12	10658581	10658585	la018011	-	Varshney et al. 2013
																									chr12	10751743	10751747	la018012	-	Varshney et al. 2013
																									chr12	10752643	10752647	la018013	-	Varshney et al. 2013
																									chr12	10766135	10766139	la012099	+	Varshney et al. 2013
																									chr12	10824289	10824293	la018014	-	Varshney et al. 2013
																									chr12	10855870	10855874	la012100	-	Varshney et al. 2013
																									chr12	11143013	11143017	la010694	-	Varshney et al. 2013
																									chr12	11143133	11143137	la027299	+	Varshney et al. 2013
																									chr12	11143557	11143561	la010880	+	Varshney et al. 2013
																									chr12	11149698	11149702	la018016	+	Varshney et al. 2013
																									chr12	11390107	11390111	la018017	-	Varshney et al. 2013
																									chr12	11488799	11488803	la018018	-	Varshney et al. 2013
																									chr12	11523091	11523095	la010105	+	Varshney et al. 2013
																									chr12	11523557	11523561	la018020	+	Varshney et al. 2013
																									chr12	11546424	11546428	la018021	+	Varshney et al. 2013
																									chr12	11586819	11586823	la018022	-	Varshney et al. 2013
																									chr12	11605032	11605036	la018024	-	Varshney et al. 2013
																									chr12	11645498	11645502	la018025	-	Varshney et al. 2013
																									chr12	12123955	12123959	la018028	+	Varshney et al. 2013
																									chr12	12141958	12141962	la012102	+	Varshney et al. 2013
																									chr12	12163346	12163350	la027300	-	Varshney et al. 2013
																									chr12	12364015	12364019	la018031	+	Varshney et al. 2013
																									chr12	12364376	12364380	la011103	+	Varshney et al. 2013
																									chr12	12529297	12529301	la012103	-	Varshney et al. 2013
																									chr12	12531875	12531879	la018033	+	Varshney et al. 2013
																									chr12	12764637	12764641	la018034	+	Varshney et al. 2013
																									chr12	12816870	12816874	la018035	+	Varshney et al. 2013
																									chr12	12960827	12960831	la012105	-	Varshney et al. 2013
																									chr12	13003797	13003801	la012106	-	Varshney et al. 2013
																									chr12	13406311	13406315	la018039	+	Varshney et al. 2013
																									chr12	13431432	13431436	la018040	+	Varshney et al. 2013
																									chr12	13601528	13601532	la018041	+	Varshney et al. 2013
																									chr12	13638354	13638358	la018042	-	Varshney et al. 2013
																									chr12	13761766	13761770	la018043	-	Varshney et al. 2013
																									chr12	14206484	14206488	la012109	+	Varshney et al. 2013
																									chr12	14319633	14319637	la012110	-	Varshney et al. 2013
																									chr12	14331813	14331817	la018045	-	Varshney et al. 2013
																									chr12	14388600	14388604	la018046	+	Varshney et al. 2013
																									chr12	14465971	14465975	la018047	-	Varshney et al. 2013
																									chr12	14622668	14622672	la027301	-	Varshney et al. 2013
																									chr12	14730612	14730616	la027302	+	Varshney et al. 2013
																									chr12	14792207	14792211	la012111	+	Varshney et al. 2013
																									chr12	14833746	14833750	la012112	-	Varshney et al. 2013
																									chr12	14837903	14837907	la012113	-	Varshney et al. 2013
																									chr12	14844762	14844766	la012114	-	Varshney et al. 2013
																									chr12	14903328	14903332	la018052	-	Varshney et al. 2013
																									chr12	15209409	15209413	la018053	+	Varshney et al. 2013
																									chr12	15321688	15321692	la010254	-	Varshney et al. 2013
																									chr12	15451146	15451150	la012116	+	Varshney et al. 2013
																									chr12	15559584	15559588	la010643	+	Varshney et al. 2013
																									chr12	15637263	15637267	la018054	-	Varshney et al. 2013
																									chr12	16000336	16000340	la011726	+	Varshney et al. 2013
																									chr12	16034178	16034182	la010137	-	Varshney et al. 2013
																									chr12	16063701	16063705	la011129	-	Varshney et al. 2013
																									chr12	16115953	16115957	la012118	+	Varshney et al. 2013
																									chr12	16147027	16147031	la018055	-	Varshney et al. 2013
																									chr12	16315864	16315868	la018056	-	Varshney et al. 2013
																									chr12	16351028	16351032	la018057	-	Varshney et al. 2013
																									chr12	16414800	16414804	la011657	+	Varshney et al. 2013
																									chr12	16415003	16415007	la018058	+	Varshney et al. 2013
																									chr12	16436303	16436307	la018059	+	Varshney et al. 2013
																									chr12	16569248	16569252	la012122	-	Varshney et al. 2013
																									chr12	16645559	16645563	la018061	-	Varshney et al. 2013
																									chr12	16780199	16780203	la018062	+	Varshney et al. 2013
																									chr12	16820690	16820694	la018063	-	Varshney et al. 2013
																									chr12	17159993	17159997	la010815	-	Varshney et al. 2013
																									chr12	17258606	17258610	la027303	-	Varshney et al. 2013
																									chr12	17352253	17352257	la018065	+	Varshney et al. 2013
																									chr12	17449770	17449774	la010345	+	Varshney et al. 2013
																									chr12	17511064	17511068	la027305	-	Varshney et al. 2013
																									chr12	17829215	17829219	la018066	+	Varshney et al. 2013
																									chr12	18021413	18021417	la011505	-	Varshney et al. 2013
																									chr12	18035074	18035078	la018067	-	Varshney et al. 2013
																									chr12	18110277	18110281	la012125	-	Varshney et al. 2013
																									chr12	18160004	18160008	la018069	-	Varshney et al. 2013
																									chr12	18268297	18268301	la018070	+	Varshney et al. 2013
																									chr12	18314817	18314821	la012127	-	Varshney et al. 2013
																									chr12	18481050	18481054	la018072	+	Varshney et al. 2013
																									chr12	18489858	18489862	la018073	+	Varshney et al. 2013
																									chr12	18602315	18602319	la018074	-	Varshney et al. 2013
																									chr12	18647888	18647892	la018075	+	Varshney et al. 2013
																									chr12	18658965	18658969	la012129	+	Varshney et al. 2013
																									chr12	18735241	18735245	la018076	+	Varshney et al. 2013
																									chr12	18775752	18775756	la010282	-	Varshney et al. 2013
																									chr12	18786595	18786599	la018077	-	Varshney et al. 2013
																									chr12	18829291	18829295	la018078	-	Varshney et al. 2013
																									chr12	18878201	18878205	la018079	+	Varshney et al. 2013
																									chr12	18953193	18953197	la018080	+	Varshney et al. 2013
																									chr12	18953421	18953425	la018081	-	Varshney et al. 2013
																									chr12	19013484	19013488	la018082	+	Varshney et al. 2013
																									chr12	19022004	19022008	la018083	-	Varshney et al. 2013
																									chr12	19223013	19223017	la027306	+	Varshney et al. 2013
																									chr12	19450168	19450172	la012132	+	Varshney et al. 2013
																									chr12	19501436	19501440	la012133	+	Varshney et al. 2013
																									chr12	19561643	19561647	la027307	-	Varshney et al. 2013
																									chr12	19599516	19599520	la027308	-	Varshney et al. 2013
																									chr12	19686162	19686166	la018085	-	Varshney et al. 2013
																									chr12	19686180	19686184	la018086	+	Varshney et al. 2013
																									chr12	19814072	19814076	la027309	+	Varshney et al. 2013
																									chr12	19884637	19884641	la027310	-	Varshney et al. 2013
																									chr12	20045183	20045187	la012135	+	Varshney et al. 2013
																									chr12	20045183	20045187	la012136	-	Varshney et al. 2013
																									chr12	20057191	20057195	la018088	+	Varshney et al. 2013
																									chr12	20065731	20065735	la018089	+	Varshney et al. 2013
																									chr12	20067162	20067166	la018090	+	Varshney et al. 2013
																									chr12	20067876	20067880	la018091	-	Varshney et al. 2013
																									chr12	20072915	20072919	la027311	-	Varshney et al. 2013
																									chr12	20192103	20192107	la010334	+	Varshney et al. 2013
																									chr12	20219056	20219060	la018092	+	Varshney et al. 2013
																									chr12	20248517	20248521	la010647	-	Varshney et al. 2013
																									chr12	20275438	20275442	la027312	+	Varshney et al. 2013
																									chr12	20280776	20280780	la012138	+	Varshney et al. 2013
																									chr12	20280810	20280814	la010915	-	Varshney et al. 2013
																									chr12	20281839	20281843	la027313	+	Varshney et al. 2013
																									chr12	20377768	20377772	la011631	-	Varshney et al. 2013
																									chr12	20437795	20437799	la018093	+	Varshney et al. 2013
																									chr12	20438954	20438958	la018094	-	Varshney et al. 2013
																									chr12	20458779	20458783	la010944	+	Varshney et al. 2013
																									chr12	20482414	20482418	la018095	-	Varshney et al. 2013
																									chr12	20504088	20504092	la012139	-	Varshney et al. 2013
																									chr12	20629367	20629371	la018097	-	Varshney et al. 2013
																									chr12	20881031	20881035	la018098	-	Varshney et al. 2013
																									chr12	20915724	20915728	la012141	-	Varshney et al. 2013
																									chr12	20943645	20943649	la027314	+	Varshney et al. 2013
																									chr12	21257797	21257801	la012142	+	Varshney et al. 2013
																									chr12	21436956	21436960	la018100	+	Varshney et al. 2013
																									chr12	21491791	21491795	la010467	-	Varshney et al. 2013
																									chr12	21525483	21525487	la018101	-	Varshney et al. 2013
																									chr12	21610938	21610942	la018102	+	Varshney et al. 2013
																									chr12	21681496	21681500	la012143	-	Varshney et al. 2013
																									chr12	21725708	21725712	la010742	+	Varshney et al. 2013
																									chr12	21791335	21791339	la018104	+	Varshney et al. 2013
																									chr12	21883455	21883459	la011667	+	Varshney et al. 2013
																									chr12	21968067	21968071	la018105	+	Varshney et al. 2013
																									chr12	22254389	22254393	la011590	+	Varshney et al. 2013
																									chr12	22308659	22308663	la018106	-	Varshney et al. 2013
																									chr12	22367126	22367130	la027315	-	Varshney et al. 2013
																									chr12	22512310	22512314	la012144	+	Varshney et al. 2013
																									chr12	22896458	22896462	la018108	+	Varshney et al. 2013
																									chr12	23036961	23036965	la012146	-	Varshney et al. 2013
																									chr12	23039937	23039941	la012147	+	Varshney et al. 2013
																									chr12	23134460	23134464	la018110	+	Varshney et al. 2013
																									chr12	23239889	23239893	la018111	+	Varshney et al. 2013
																									chr12	23362684	23362688	la018112	+	Varshney et al. 2013
																									chr12	23404940	23404944	la018113	+	Varshney et al. 2013
																									chr12	23433556	23433560	la010100	+	Varshney et al. 2013
																									chr12	23434107	23434111	la027316	-	Varshney et al. 2013
																									chr12	23489946	23489950	la018115	+	Varshney et al. 2013
																									chr12	23913497	23913501	la027317	-	Varshney et al. 2013
																									chr12	23913869	23913873	la027318	+	Varshney et al. 2013
																									chr12	23934929	23934933	la012148	-	Varshney et al. 2013
																									chr12	23988254	23988258	la018118	-	Varshney et al. 2013
																									chr12	24096174	24096178	la018119	-	Varshney et al. 2013
																									chr12	24205479	24205483	la012149	+	Varshney et al. 2013
																									chr12	24346969	24346973	la018120	+	Varshney et al. 2013
																									chr12	24725046	24725050	la012150	-	Varshney et al. 2013
																									chr12	24743887	24743891	la018122	-	Varshney et al. 2013
																									chr12	24794876	24794880	la027319	+	Varshney et al. 2013
																									chr12	24859271	24859275	la018123	+	Varshney et al. 2013
																									chr12	24859531	24859535	la027320	+	Varshney et al. 2013
																									chr12	24864635	24864639	la012151	+	Varshney et al. 2013
																									chr12	24866000	24866004	la018124	+	Varshney et al. 2013
																									chr12	24866007	24866011	la012152	+	Varshney et al. 2013
																									chr12	24866679	24866683	la018125	-	Varshney et al. 2013
																									chr12	24914994	24914998	la012153	-	Varshney et al. 2013
																									chr12	24919944	24919948	la011643	+	Varshney et al. 2013
																									chr12	24961900	24961904	la018127	-	Varshney et al. 2013
																									chr12	24976978	24976982	la012154	+	Varshney et al. 2013
																									chr12	25012354	25012358	la018128	-	Varshney et al. 2013
																									chr12	25021590	25021594	la018129	-	Varshney et al. 2013
																									chr12	25101997	25102001	la012155	-	Varshney et al. 2013
																									chr12	25118150	25118154	la018131	+	Varshney et al. 2013
																									chr12	25146890	25146894	la018132	+	Varshney et al. 2013
																									chr12	25235307	25235311	la010120	-	Varshney et al. 2013
																									chr12	25240582	25240586	la012156	-	Varshney et al. 2013
																									chr12	25274278	25274282	la018134	+	Varshney et al. 2013
																									chr12	25314314	25314318	la012157	-	Varshney et al. 2013
																									chr12	25502018	25502022	la018136	+	Varshney et al. 2013
																									chr12	25502428	25502432	la012158	+	Varshney et al. 2013
																									chr12	25534183	25534187	la027321	-	Varshney et al. 2013
																									chr12	25556810	25556814	la018137	-	Varshney et al. 2013
																									chr12	25954630	25954634	la018138	-	Varshney et al. 2013
																									chr12	26161636	26161640	la018139	-	Varshney et al. 2013
																									chr12	26236798	26236802	la027322	+	Varshney et al. 2013
																									chr12	26309183	26309187	la018140	+	Varshney et al. 2013
																									chr12	26402572	26402576	la018141	-	Varshney et al. 2013
																									chr12	26421632	26421636	la018142	+	Varshney et al. 2013
																									chr12	26461209	26461213	la012161	-	Varshney et al. 2013
																									chr12	26465806	26465810	la018144	+	Varshney et al. 2013
																									chr12	26499402	26499406	la018145	+	Varshney et al. 2013
																									chr12	26593588	26593592	la018146	-	Varshney et al. 2013
																									chr12	26594282	26594286	la018147	-	Varshney et al. 2013
																									chr12	26623740	26623744	la018148	-	Varshney et al. 2013
																									chr12	26675980	26675984	la018149	+	Varshney et al. 2013
																									chr12	26752088	26752092	la012162	+	Varshney et al. 2013
																									chr12	26752162	26752166	la010701	+	Varshney et al. 2013
																									chr12	26822743	26822747	la010862	-	Varshney et al. 2013
																									chr12	26823839	26823843	la018150	-	Varshney et al. 2013
																									chr12	26838752	26838756	la012163	+	Varshney et al. 2013
																									chr12	26864239	26864243	la018151	+	Varshney et al. 2013
																									chr12	26887873	26887877	la018152	-	Varshney et al. 2013
																									chr12	26937528	26937532	la018153	+	Varshney et al. 2013
																									chr12	26939694	26939698	la018154	+	Varshney et al. 2013
																									chr12	26945727	26945731	la027324	+	Varshney et al. 2013
																									chr12	26997029	26997033	la018155	+	Varshney et al. 2013
																									chr12	27025705	27025709	la018156	+	Varshney et al. 2013
																									chr12	27036041	27036045	la018157	+	Varshney et al. 2013
																									chr12	27167517	27167521	la018159	+	Varshney et al. 2013
																									chr12	27216717	27216721	la012164	+	Varshney et al. 2013
																									chr12	27217017	27217021	la018160	-	Varshney et al. 2013
																									chr12	27506738	27506742	la018162	+	Varshney et al. 2013
																									chr12	27508619	27508623	la027325	+	Varshney et al. 2013
																									chr12	27562790	27562794	la018163	+	Varshney et al. 2013
																									chr12	27563261	27563265	la018164	-	Varshney et al. 2013
																									chr12	27563965	27563969	la012165	-	Varshney et al. 2013
																									chr12	27564347	27564351	la018166	-	Varshney et al. 2013
																									chr12	27567535	27567539	la018167	-	Varshney et al. 2013
																									chr12	27623112	27623116	la018168	-	Varshney et al. 2013
																									chr12	27762259	27762263	la018169	-	Varshney et al. 2013
																									chr12	27980584	27980588	la027326	-	Varshney et al. 2013
																									chr12	28072325	28072329	la012167	+	Varshney et al. 2013
																									chr12	28192131	28192135	la018170	-	Varshney et al. 2013
																									chr12	28307783	28307787	la027327	+	Varshney et al. 2013
																									chr12	28412571	28412575	la018172	-	Varshney et al. 2013
[truncated: 13,226 more rows]
