# Supplementary material for: Genome-Wide Analysis of Transposon and Retroviral Insertions Reveals Preferential Integrations in Regions of DNA Flexibility
Source: G3 (Bethesda). 2016 Jan 26;6(4):805–17. doi: 10.1534/g3.115.026849 (PMC4825651; doi:10.1534/g3.115.026849)
Supplement: Supporting Information [file supp_g3.115.026849_TableS2.xlsx]

## Sheet: Sheet1
Table S2. Genomic features analyzed
Genomic feature	Type	Source
CpGI	Epigenetic mark	UCSC track
DNAme-1cell	Epigenetic mark	McGaughey et al.
DNAme-MBT	Epigenetic mark	McGaughey et al.
H3K4me1	Epigenetic mark	Aday et al.
H3K4me3	Epigenetic mark	Aday et al.
Maternal-only	Gene expression	Harvey et al.
Maternal-Zygotic	Gene expression	Harvey et al.
Overall-expression	Gene expression	Harvey et al.
Zygotic-only	Gene expression	Harvey et al.
1kb-Downstream	Gene region	UCSC track
1kb-Upstream	Gene region	UCSC track
3'UTR	Gene region	UCSC track
500bp-Upstream	Gene region	UCSC track
5kb-Downstream	Gene region	UCSC track
5kb-Upstream	Gene region	UCSC track
5'UTR	Gene region	UCSC track
Coding-exons	Gene region	UCSC track
Introns	Gene region	UCSC track
DNA	Repetitive element	UCSC track
LINE	Repetitive element	UCSC track
Low complexity	Repetitive element	UCSC track
LTR	Repetitive element	UCSC track
Overall-repeats	Repetitive element	UCSC track
Satellite	Repetitive element	UCSC track
Simple	Repetitive element	UCSC track
SINE	Repetitive element	UCSC track
