# Supplementary material for: Genome-Wide Analysis of Transposon and Retroviral Insertions Reveals Preferential Integrations in Regions of DNA Flexibility
Source: G3 (Bethesda). 2016 Jan 26;6(4):805–17. doi: 10.1534/g3.115.026849 (PMC4825651; doi:10.1534/g3.115.026849)
Supplement: Supporting Information [file supp_g3.115.026849_TableS3.xlsx]

## Sheet: Sheet1
Table S3. Fold enrichment and p-values for all features analyzed
	Ds selected - all sites						Ds unselected						Tol2						MMLV						Ds selected - NGS						Ds selected - TAIL-PCR
		P_value	Fold-enrichment	SEM				P_value	Fold-enrichment	SEM				P_value	Fold-enrichment	SEM				P_value	Fold-enrichment	SEM				P_value	Fold-enrichment	SEM				P_value	Fold-enrichment	SEM
	DNAme-1cell	0	2.08507	0.0138079			DNAme-1cell	0	1.98957	0.0149722			5kb-Downstream	0	1.61201	0.00688465			DNAme-1cell	0	1.28581	0.00288381			500bp-Upstream	0	1.08857	0.000821263			Low_complexity	0	0.158568	0.00282132
	DNAme-MBT	0	2.20932	0.0190043			DNAme-MBT	0	2.25164	0.0269164			5kb-Upstream	0	2.08897	0.00875341			DNAme-MBT	0	1.45729	0.00410084			5UTR	0	4.75741	0.099821			H3K4me3	0	2.14327	0.0202436
	5UTR	0	4.12316	0.0788697			5UTR	0	4.26863	0.0872477			5UTR	0	6.74874	0.110132			5kb-Downstream	0	1.32879	0.000843318			Coding-exons	0	3.44349	0.0186597			CpGI	0.001	5.30192	0.0648923
	Coding-exons	0	2.91877	0.013326			Coding-exons	0	3.12147	0.0174058			1kb-Upstream	0	3.09494	0.0347175			5kb-Upstream	0	1.95411	0.00121611			CpGI	0	8.70778	0.170917			H3K4me1	0.002	1.91724	0.0167115
	DNA_transposon	0	0.87567	0.00100245			Introns	0	0.896756	0.000722419			Maternal-Zygotic	0	2.00433	0.0119917			5UTR	0	5.74255	0.0232676			DNA_transposon	0	0.85515	0.0011068			DNAme-1cell	0.009	2.24788	0.040108
	Low_complexity	0	0.198818	0.000980527			DNA_transposon	0	0.859077	0.00106619			Low_complexity	0	0.16475	0.00266453			500bp-Upstream	0	0.968535	0.000211831			DNAme-1cell	0	2.17503	0.0172151			SINE	0.022	1.95033	0.0275708
	H3K4me1	0	2.32918	0.00916465			Low_complexity	0	0.0898763	0.000489759			H3K4me1	0	3.83597	0.0384868			1kb-Upstream	0	3.25386	0.00464565			DNAme-MBT	0	2.51677	0.024905			3UTR	0.03	2.33356	0.0473754
	H3K4me3	0	2.41902	0.00953421			Simple_repeat	0	0.528956	0.00312936			H3K4me3	0	5.87744	0.0610099			Coding-exons	0	1.4396	0.00249566			H3K4me1	0	2.45629	0.011308			LTR	0.043	1.68628	0.018827
	CpGI	0	8.16346	0.181523			H3K4me1	0	2.49878	0.0122757			CpGI	0	7.51858	0.0934971			Introns	0	0.928973	0.000215086			H3K4me3	0	2.52212	0.0111809			Coding-exons	0.046	1.63808	0.0173429
	Overall-repeats	0	0.90002	0.000763186			H3K4me3	0	2.24336	0.0100147			Overall-repeats	0	0.778847	0.00136635			Maternal-Zygotic	0	1.57146	0.00124906			Low_complexity	0	0.236507	0.00130041			5UTR	0.071	3.13304	0.0506061
	500bp-Upstream	0.001	1.07131	0.000727021			CpGI	0	7.7495	0.151236			DNA_transposon	0.001	0.788921	0.00185735			Zygotic-only	0	1.57067	0.00478119			Overall-repeats	0	0.871835	0.000849676			DNA_transposon	0.084	0.90315	0.00213539
	SINE	0.001	1.63866	0.00979954			Overall-repeats	0	0.865873	0.000843879			Introns	0.009	0.881086	0.00147887			Overall-expression	0	2.54957	0.00382948			Maternal-Zygotic	0.007	1.21804	0.00328456			Satellite	0.095	1.92378	0.0364529
	Satellite	0.012	1.52	0.0100024			SINE	0.006	1.56475	0.0103305			Overall-expression	0.012	1.9675	0.0174503			DNA_transposon	0	0.896119	0.000345446			5kb-Upstream	0.013	1.16132	0.00254294			Overall-expression	0.113113	0.981699	0.00917568
	Maternal-Zygotic	0.023	1.17461	0.00423745			3UTR	0.027	1.52911	0.0111841			1kb-Downstream	0.019	1.84686	0.0217008			Low_complexity	0	0.321796	0.000480217			Overall-expression	0.016	1.42268	0.00657169			LINE	0.142	1.7355	0.0324387
	Overall-expression	0.026	1.31778	0.00548047			Maternal-Zygotic	0.061	1.14798	0.00321878			LINE	0.036	0.567284	0.0090544			LTR	0	1.53799	0.00286758			SINE	0.017	1.55311	0.0109752			DNAme-MBT	0.21	1.76321	0.036283
	LTR	0.026	1.36659	0.00772011			5kb-Downstream	0.184	0.941687	0.0020569			3UTR	0.052	2.22332	0.0493408			Simple_repeat	0	0.740391	0.00133657			1kb-Upstream	0.031	1.32242	0.00669808			5kb-Downstream	0.217	0.923374	0.00400367
	5kb-Upstream	0.035	1.11888	0.00218471			Overall-expression	0.186	0.876428	0.00425849			Coding-exons	0.057	1.58543	0.0153351			SINE	0	0.725393	0.00143935			Satellite	0.06	1.4236	0.0106681			500bp-Upstream	0.228	1.03849	0.00148206
	1kb-Upstream	0.055	1.25287	0.00562831			LTR	0.191	1.23385	0.00811088			Maternal-only	0.172	1.21383	0.00665515			H3K4me1	0	5.32557	0.00748217			1kb-Downstream	0.063	1.24488	0.00573781			Introns	0.272	0.975901	0.00156067
	1kb-Downstream	0.062	1.21842	0.00502449			1kb-Upstream	0.216	1.1541	0.00582619			Zygotic-only	0.223	2.20522	0.039249			H3K4me3	0	6.96251	0.00876307			LTR	0.078	1.35077	0.00919627			Overall-repeats	0.275	0.973359	0.00168195
	Simple_repeat	0.104	0.8327	0.0043906			LINE	0.258	1.19362	0.00818279			LTR	0.225	0.916669	0.0115385			CpGI	0	6.48225	0.0399745			Simple_repeat	0.108	0.82779	0.00525396			Zygotic-only	0.292	1.08441	0.0196229
	3UTR	0.129	1.2627	0.0075771			Maternal-only	0.26	1.0644	0.00297748			500bp-Upstream	0.271	0.975055	0.00151321			Overall-repeats	0	0.889326	0.000263533			Maternal-only	0.221	0.947991	0.00258756			Maternal-Zygotic	0.304	1.1424	0.00677843
	Introns	0.153	0.976764	0.000716792			5kb-Upstream	0.282	1.04626	0.00230809			DNAme-1cell	0.354	1.35049	0.0241698			Maternal-only	0.002	0.92388	0.000730826			Introns	0.29	0.987481	0.000801458			Simple_repeat	0.337	1.03377	0.0138666
	Maternal-only	0.19	0.950119	0.00322198			1kb-Downstream	0.347	0.969313	0.00465821			DNAme-MBT	0.37	1.15698	0.0243232			Satellite	0.002	1.18387	0.00251674			LINE	0.298	0.954444	0.00677999			5kb-Upstream	0.425	1.0464	0.00436755
	5kb-Downstream	0.345	0.982647	0.00190063			Zygotic-only	0.369	1.28626	0.0170883			Simple_repeat	0.391	1.21867	0.01349			LINE	0.009	0.855583	0.00174428			Zygotic-only	0.393	1.27351	0.0190733			1kb-Upstream	0.432	1.17377	0.0127325
	LINE	0.464	1.0623	0.00657443			500bp-Upstream	0.421	1.00583	0.000738289			SINE	0.479	1.14353	0.0150133			3UTR	0.023	1.13339	0.00227939			3UTR	0.477	1.04349	0.00729624			1kb-Downstream	0.484	1.13636	0.0126946
	Zygotic-only	0.486	1.23339	0.0394143			Satellite	0.471	1.0486	0.00786277			Satellite	0.482	1.24541	0.0249865			1kb-Downstream	0.07	1.06582	0.00141428			5kb-Downstream	0.478	1.00376	0.00216557			Maternal-only	0.492	1.04865	0.00600852
