# Supplementary material for: Genome-Wide Analysis of Transposon and Retroviral Insertions Reveals Preferential Integrations in Regions of DNA Flexibility
Source: G3 (Bethesda). 2016 Jan 26;6(4):805–17. doi: 10.1534/g3.115.026849 (PMC4825651; doi:10.1534/g3.115.026849)
Supplement: Supporting Information [file supp_g3.115.026849_TableS4.xlsx]

## Sheet: Sheet1
Table S4. Gene ontology analysis results for Ensembl genes hit by 1685 Ds selected integrations
Annotation Cluster 1	Enrichment Score: 3.089571370331331
Category	Term	Count	%	PValue	Genes	List Total	Pop Hits	Pop Total	Fold Enrichment	Bonferroni	Benjamini	FDR
INTERPRO	IPR008957:Fibronectin, type III-like fold	20	1.75439	0.000200348	ENSDARG00000008937, ENSDARG00000036893, ENSDARG00000017354, ENSDARG00000010408, ENSDARG00000037517, ENSDARG00000058649, ENSDARG00000054771, ENSDARG00000078179, ENSDARG00000027112, ENSDARG00000028507, ENSDARG00000019815, ENSDARG00000041180, ENSDARG00000010767, ENSDARG00000056181, ENSDARG00000070498, ENSDARG00000005754, ENSDARG00000011948, ENSDARG00000070961, ENSDARG00000005645, ENSDARG00000007220	692	148	13480	2.6324	0.20405	0.20405	0.321308
INTERPRO	IPR003961:Fibronectin, type III	18	1.57895	0.000955895	ENSDARG00000008937, ENSDARG00000017354, ENSDARG00000037517, ENSDARG00000058649, ENSDARG00000054771, ENSDARG00000078179, ENSDARG00000027112, ENSDARG00000028507, ENSDARG00000019815, ENSDARG00000010767, ENSDARG00000056181, ENSDARG00000070498, ENSDARG00000005754, ENSDARG00000011948, ENSDARG00000070961, ENSDARG00000039657, ENSDARG00000005645, ENSDARG00000007220	692	142	13480	2.46927	0.663543	0.419951	1.52433
SMART	SM00060:FN3	18	1.57895	0.00281249	ENSDARG00000008937, ENSDARG00000017354, ENSDARG00000037517, ENSDARG00000058649, ENSDARG00000054771, ENSDARG00000078179, ENSDARG00000027112, ENSDARG00000028507, ENSDARG00000019815, ENSDARG00000010767, ENSDARG00000056181, ENSDARG00000070498, ENSDARG00000005754, ENSDARG00000011948, ENSDARG00000070961, ENSDARG00000039657, ENSDARG00000005645, ENSDARG00000007220	408	142	7141	2.21862	0.484112	0.484112	3.55835
Annotation Cluster 2	Enrichment Score: 1.9550153567096733
Category	Term	Count	%	PValue	Genes	List Total	Pop Hits	Pop Total	Fold Enrichment	Bonferroni	Benjamini	FDR
INTERPRO	IPR008145:Guanylate kinase/L-type calcium channel region	6	0.526316	0.00787812	ENSDARG00000005776, ENSDARG00000021590, ENSDARG00000009738, ENSDARG00000029761, ENSDARG00000039385, ENSDARG00000076691	692	25	13480	4.67514	0.999878	0.777193	11.9299
SMART	SM00072:GuKc	6	0.526316	0.0120886	ENSDARG00000005776, ENSDARG00000021590, ENSDARG00000009738, ENSDARG00000029761, ENSDARG00000039385, ENSDARG00000076691	408	25	7141	4.20059	0.942624	0.614305	14.4835
INTERPRO	IPR008144:Guanylate kinase	5	0.438596	0.014327	ENSDARG00000005776, ENSDARG00000021590, ENSDARG00000029761, ENSDARG00000039385, ENSDARG00000076691	692	19	13480	5.12625	1	0.745819	20.688
Annotation Cluster 3	Enrichment Score: 1.890249005785637
Category	Term	Count	%	PValue	Genes	List Total	Pop Hits	Pop Total	Fold Enrichment	Bonferroni	Benjamini	FDR
INTERPRO	IPR000727:Target SNARE coiled-coil region	7	0.614035	0.00366579	ENSDARG00000052518, ENSDARG00000055252, ENSDARG00000029290, ENSDARG00000012874, ENSDARG00000069208, ENSDARG00000042231, ENSDARG00000020609	692	30	13480	4.54528	0.984747	0.648573	5.72811
GOTERM_CC_FAT	GO:0019717~synaptosome	4	0.350877	0.00576372	ENSDARG00000055252, ENSDARG00000012874, ENSDARG00000020609, ENSDARG00000001127	218	8	4330	9.93119	0.687096	0.687096	6.99439
SMART	SM00397:t_SNARE	7	0.614035	0.00609544	ENSDARG00000052518, ENSDARG00000055252, ENSDARG00000029290, ENSDARG00000012874, ENSDARG00000069208, ENSDARG00000042231, ENSDARG00000020609	408	30	7141	4.08391	0.762316	0.512471	7.56406
SP_PIR_KEYWORDS	Synaptosome	4	0.350877	0.00627883	ENSDARG00000055252, ENSDARG00000012874, ENSDARG00000020609, ENSDARG00000001127	433	8	8377	9.67321	0.709029	0.460583	7.56695
GOTERM_CC_FAT	GO:0005624~membrane fraction	5	0.438596	0.0107737	ENSDARG00000034434, ENSDARG00000055252, ENSDARG00000012874, ENSDARG00000020609, ENSDARG00000001127	218	18	4330	5.51733	0.886649	0.663324	12.7054
GOTERM_CC_FAT	GO:0005626~insoluble fraction	5	0.438596	0.0157716	ENSDARG00000034434, ENSDARG00000055252, ENSDARG00000012874, ENSDARG00000020609, ENSDARG00000001127	218	20	4330	4.9656	0.959048	0.655312	18.0793
GOTERM_CC_FAT	GO:0000267~cell fraction	5	0.438596	0.0187353	ENSDARG00000034434, ENSDARG00000055252, ENSDARG00000012874, ENSDARG00000020609, ENSDARG00000001127	218	21	4330	4.72914	0.977663	0.613406	21.1205
INTERPRO	IPR000928:SNAP-25	3	0.263158	0.0236594	ENSDARG00000055252, ENSDARG00000012874, ENSDARG00000020609	692	5	13480	11.6879	1	0.837671	31.9262
PIR_SUPERFAMILY	PIRSF037772:synaptosomal-associated protein 25	3	0.263158	0.0253234	ENSDARG00000055252, ENSDARG00000012874, ENSDARG00000020609	223	5	4173	11.2278	0.998629	0.998629	28.4419
KEGG_PATHWAY	dre04130:SNARE interactions in vesicular transport	6	0.526316	0.0811575	ENSDARG00000052518, ENSDARG00000055252, ENSDARG00000029290, ENSDARG00000012874, ENSDARG00000069208, ENSDARG00000020609	193	48	3954	2.56088	0.999836	0.825109	61.1196
Annotation Cluster 4	Enrichment Score: 1.6616077994274037
Category	Term	Count	%	PValue	Genes	List Total	Pop Hits	Pop Total	Fold Enrichment	Bonferroni	Benjamini	FDR
GOTERM_MF_FAT	GO:0005083~small GTPase regulator activity	14	1.22807	0.00347411	ENSDARG00000069334, ENSDARG00000056346, ENSDARG00000014113, ENSDARG00000038814, ENSDARG00000010181, ENSDARG00000075962, ENSDARG00000032765, ENSDARG00000030020, ENSDARG00000045528, ENSDARG00000045510, ENSDARG00000019526, ENSDARG00000056218, ENSDARG00000000086, ENSDARG00000052482	442	106	8417	2.51511	0.780707	0.780707	4.79616
GOTERM_MF_FAT	GO:0060589~nucleoside-triphosphatase regulator activity	17	1.49123	0.00627721	ENSDARG00000069334, ENSDARG00000011127, ENSDARG00000056346, ENSDARG00000014113, ENSDARG00000038814, ENSDARG00000061551, ENSDARG00000010181, ENSDARG00000075962, ENSDARG00000032765, ENSDARG00000030020, ENSDARG00000045528, ENSDARG00000045510, ENSDARG00000019526, ENSDARG00000056218, ENSDARG00000056554, ENSDARG00000000086, ENSDARG00000052482	442	153	8417	2.11589	0.935783	0.746589	8.5092
GOTERM_BP_FAT	GO:0051056~regulation of small GTPase mediated signal transduction	13	1.14035	0.00747264	ENSDARG00000069334, ENSDARG00000056346, ENSDARG00000061551, ENSDARG00000010181, ENSDARG00000075962, ENSDARG00000032765, ENSDARG00000030020, ENSDARG00000045528, ENSDARG00000045510, ENSDARG00000019526, ENSDARG00000056554, ENSDARG00000000086, ENSDARG00000052482	399	102	7504	2.39697	0.999745	0.936566	11.307
GOTERM_BP_FAT	GO:0046578~regulation of Ras protein signal transduction	11	0.964912	0.01102	ENSDARG00000069334, ENSDARG00000056346, ENSDARG00000032765, ENSDARG00000045528, ENSDARG00000030020, ENSDARG00000045510, ENSDARG00000019526, ENSDARG00000010181, ENSDARG00000000086, ENSDARG00000075962, ENSDARG00000052482	399	82	7504	2.52289	0.999995	0.952907	16.2443
INTERPRO	IPR001164:Arf GTPase activating protein	5	0.438596	0.011779	ENSDARG00000069334, ENSDARG00000056346, ENSDARG00000030020, ENSDARG00000019526, ENSDARG00000010181	692	18	13480	5.41105	0.999999	0.814923	17.33
GOTERM_MF_FAT	GO:0030695~GTPase regulator activity	16	1.40351	0.0118684	ENSDARG00000069334, ENSDARG00000056346, ENSDARG00000014113, ENSDARG00000038814, ENSDARG00000061551, ENSDARG00000010181, ENSDARG00000075962, ENSDARG00000032765, ENSDARG00000030020, ENSDARG00000045528, ENSDARG00000045510, ENSDARG00000019526, ENSDARG00000056218, ENSDARG00000056554, ENSDARG00000000086, ENSDARG00000052482	442	150	8417	2.03125	0.994514	0.727847	15.5169
GOTERM_MF_FAT	GO:0008060~ARF GTPase activator activity	5	0.438596	0.0126538	ENSDARG00000069334, ENSDARG00000056346, ENSDARG00000030020, ENSDARG00000019526, ENSDARG00000010181	442	18	8417	5.28972	0.996121	0.670591	16.4604
GOTERM_BP_FAT	GO:0032312~regulation of ARF GTPase activity	5	0.438596	0.01318	ENSDARG00000069334, ENSDARG00000056346, ENSDARG00000030020, ENSDARG00000019526, ENSDARG00000010181	399	18	7504	5.22417	1	0.912755	19.1232
SMART	SM00105:ArfGap	5	0.438596	0.0168104	ENSDARG00000069334, ENSDARG00000056346, ENSDARG00000030020, ENSDARG00000019526, ENSDARG00000010181	408	18	7141	4.86179	0.98139	0.549234	19.5951
GOTERM_BP_FAT	GO:0032012~regulation of ARF protein signal transduction	5	0.438596	0.0266691	ENSDARG00000069334, ENSDARG00000056346, ENSDARG00000030020, ENSDARG00000019526, ENSDARG00000010181	399	22	7504	4.27432	1	0.933496	35.1063
GOTERM_BP_FAT	GO:0032318~regulation of Ras GTPase activity	6	0.526316	0.0639573	ENSDARG00000069334, ENSDARG00000056346, ENSDARG00000030020, ENSDARG00000045510, ENSDARG00000019526, ENSDARG00000010181	399	41	7504	2.75225	1	0.925996	65.2612
GOTERM_MF_FAT	GO:0005096~GTPase activator activity	8	0.701754	0.0819079	ENSDARG00000069334, ENSDARG00000056346, ENSDARG00000030020, ENSDARG00000045510, ENSDARG00000061551, ENSDARG00000019526, ENSDARG00000056554, ENSDARG00000010181	442	72	8417	2.11589	1	0.955174	70.0879
GOTERM_MF_FAT	GO:0008047~enzyme activator activity	9	0.789474	0.0892395	ENSDARG00000069334, ENSDARG00000011127, ENSDARG00000056346, ENSDARG00000030020, ENSDARG00000045510, ENSDARG00000061551, ENSDARG00000019526, ENSDARG00000056554, ENSDARG00000010181	442	88	8417	1.94758	1	0.933928	73.2902
GOTERM_BP_FAT	GO:0043087~regulation of GTPase activity	6	0.526316	0.0947561	ENSDARG00000069334, ENSDARG00000056346, ENSDARG00000030020, ENSDARG00000045510, ENSDARG00000019526, ENSDARG00000010181	399	46	7504	2.45309	1	0.960425	79.6588
GOTERM_BP_FAT	GO:0051336~regulation of hydrolase activity	7	0.614035	0.143224	ENSDARG00000025613, ENSDARG00000069334, ENSDARG00000056346, ENSDARG00000030020, ENSDARG00000045510, ENSDARG00000019526, ENSDARG00000010181	399	67	7504	1.96491	1	0.971336	91.5653
Annotation Cluster 5	Enrichment Score: 1.593576126285701
Category	Term	Count	%	PValue	Genes	List Total	Pop Hits	Pop Total	Fold Enrichment	Bonferroni	Benjamini	FDR
INTERPRO	IPR000727:Target SNARE coiled-coil region	7	0.614035	0.00366579	ENSDARG00000052518, ENSDARG00000055252, ENSDARG00000029290, ENSDARG00000012874, ENSDARG00000069208, ENSDARG00000042231, ENSDARG00000020609	692	30	13480	4.54528	0.984747	0.648573	5.72811
SMART	SM00397:t_SNARE	7	0.614035	0.00609544	ENSDARG00000052518, ENSDARG00000055252, ENSDARG00000029290, ENSDARG00000012874, ENSDARG00000069208, ENSDARG00000042231, ENSDARG00000020609	408	30	7141	4.08391	0.762316	0.512471	7.56406
INTERPRO	IPR006011:Syntaxin, N-terminal	4	0.350877	0.0122752	ENSDARG00000052518, ENSDARG00000029290, ENSDARG00000069208, ENSDARG00000042231	692	10	13480	7.79191	0.999999	0.755073	17.9942
SMART	SM00503:SynN	4	0.350877	0.0163292	ENSDARG00000052518, ENSDARG00000029290, ENSDARG00000069208, ENSDARG00000042231	408	10	7141	7.00098	0.979122	0.619878	19.0874
PIR_SUPERFAMILY	PIRSF005486:syntaxin	3	0.263158	0.0253234	ENSDARG00000052518, ENSDARG00000029290, ENSDARG00000042231	223	5	4173	11.2278	0.998629	0.998629	28.4419
KEGG_PATHWAY	dre04130:SNARE interactions in vesicular transport	6	0.526316	0.0811575	ENSDARG00000052518, ENSDARG00000055252, ENSDARG00000029290, ENSDARG00000012874, ENSDARG00000069208, ENSDARG00000020609	193	48	3954	2.56088	0.999836	0.825109	61.1196
GOTERM_BP_FAT	GO:0016192~vesicle-mediated transport	7	0.614035	0.760238	ENSDARG00000052518, ENSDARG00000062056, ENSDARG00000029290, ENSDARG00000006383, ENSDARG00000069208, ENSDARG00000012294, ENSDARG00000042231	399	140	7504	0.940351	1	0.999842	100
Annotation Cluster 6	Enrichment Score: 1.4690156686260842
Category	Term	Count	%	PValue	Genes	List Total	Pop Hits	Pop Total	Fold Enrichment	Bonferroni	Benjamini	FDR
INTERPRO	IPR000832:GPCR, family 2, secretin-like	6	0.526316	0.00935096	ENSDARG00000011473, ENSDARG00000069185, ENSDARG00000013653, ENSDARG00000054137, ENSDARG00000059832, ENSDARG00000053344	692	26	13480	4.49533	0.999977	0.783181	14.0065
INTERPRO	IPR017983:GPCR, family 2, secretin-like, conserved site	5	0.438596	0.014327	ENSDARG00000011473, ENSDARG00000013653, ENSDARG00000054137, ENSDARG00000059832, ENSDARG00000053344	692	19	13480	5.12625	1	0.745819	20.688
INTERPRO	IPR000203:GPS	4	0.350877	0.0260892	ENSDARG00000069185, ENSDARG00000013653, ENSDARG00000054137, ENSDARG00000053344	692	13	13480	5.99378	1	0.812276	34.5968
SMART	SM00303:GPS	4	0.350877	0.0342768	ENSDARG00000069185, ENSDARG00000013653, ENSDARG00000054137, ENSDARG00000053344	408	13	7141	5.38537	0.999724	0.597759	36.1533
INTERPRO	IPR017981:GPCR, family 2-like	6	0.526316	0.0913408	ENSDARG00000011473, ENSDARG00000069185, ENSDARG00000013653, ENSDARG00000054137, ENSDARG00000059832, ENSDARG00000053344	692	47	13480	2.48678	1	0.90185	78.5291
GOTERM_BP_FAT	GO:0007218~neuropeptide signaling pathway	5	0.438596	0.140207	ENSDARG00000069185, ENSDARG00000013653, ENSDARG00000054137, ENSDARG00000033635, ENSDARG00000053344	399	38	7504	2.47461	1	0.971136	91.0773
Annotation Cluster 7	Enrichment Score: 1.4671043065577516
Category	Term	Count	%	PValue	Genes	List Total	Pop Hits	Pop Total	Fold Enrichment	Bonferroni	Benjamini	FDR
INTERPRO	IPR000387:Protein-tyrosine phosphatase	9	0.789474	0.000970781	ENSDARG00000032738, ENSDARG00000075062, ENSDARG00000069529, ENSDARG00000035676, ENSDARG00000005754, ENSDARG00000039682, ENSDARG00000057699, ENSDARG00000039997, ENSDARG00000035970	692	41	13480	4.27605	0.669205	0.308403	1.54789
INTERPRO	IPR000387:Dual-specific/protein-tyrosine phosphatase, conserved region	10	0.877193	0.00761512	ENSDARG00000032738, ENSDARG00000075062, ENSDARG00000069529, ENSDARG00000035676, ENSDARG00000005754, ENSDARG00000039682, ENSDARG00000012340, ENSDARG00000057699, ENSDARG00000039997, ENSDARG00000035970	692	68	13480	2.86467	0.999835	0.824719	11.5542
INTERPRO	IPR000340:Protein-tyrosine phosphatase, dual specificity	5	0.438596	0.0171984	ENSDARG00000032738, ENSDARG00000069529, ENSDARG00000056623, ENSDARG00000039682, ENSDARG00000057699	692	20	13480	4.86994	1	0.781278	24.3187
GOTERM_BP_FAT	GO:0006470~protein amino acid dephosphorylation	11	0.964912	0.0233146	ENSDARG00000032738, ENSDARG00000075062, ENSDARG00000069529, ENSDARG00000005754, ENSDARG00000056623, ENSDARG00000039682, ENSDARG00000012340, ENSDARG00000057699, ENSDARG00000039997, ENSDARG00000063416, ENSDARG00000035970	399	92	7504	2.24867	1	0.944489	31.4346
GOTERM_MF_FAT	GO:0004725~protein tyrosine phosphatase activity	10	0.877193	0.0234635	ENSDARG00000032738, ENSDARG00000075062, ENSDARG00000069529, ENSDARG00000005754, ENSDARG00000056623, ENSDARG00000039682, ENSDARG00000012340, ENSDARG00000039997, ENSDARG00000063416, ENSDARG00000035970	442	80	8417	2.38037	0.999968	0.821887	28.4892
GOTERM_BP_FAT	GO:0016311~dephosphorylation	12	1.05263	0.0292292	ENSDARG00000032738, ENSDARG00000075062, ENSDARG00000069529, ENSDARG00000035676, ENSDARG00000005754, ENSDARG00000056623, ENSDARG00000039682, ENSDARG00000012340, ENSDARG00000057699, ENSDARG00000039997, ENSDARG00000063416, ENSDARG00000035970	399	109	7504	2.0705	1	0.934565	37.7836
SMART	SM00195:DSPc	4	0.350877	0.0342768	ENSDARG00000032738, ENSDARG00000069529, ENSDARG00000039682, ENSDARG00000057699	408	13	7141	5.38537	0.999724	0.597759	36.1533
INTERPRO	IPR000340:Dual specificity phosphatase, catalytic domain	6	0.526316	0.0432329	ENSDARG00000032738, ENSDARG00000069529, ENSDARG00000056623, ENSDARG00000039682, ENSDARG00000057699, ENSDARG00000039997	692	38	13480	3.07575	1	0.845008	50.8283
GOTERM_MF_FAT	GO:0008138~protein tyrosine/serine/threonine phosphatase activity	6	0.526316	0.0512738	ENSDARG00000032738, ENSDARG00000069529, ENSDARG00000056623, ENSDARG00000039682, ENSDARG00000057699, ENSDARG00000039997	442	39	8417	2.92969	1	0.943222	52.4486
INTERPRO	IPR000242:Protein-tyrosine phosphatase, receptor/non-receptor type	5	0.438596	0.0652075	ENSDARG00000075062, ENSDARG00000005754, ENSDARG00000012340, ENSDARG00000039997, ENSDARG00000035970	692	30	13480	3.24663	1	0.853406	66.144
SMART	SM00194:PTPc	5	0.438596	0.0884473	ENSDARG00000075062, ENSDARG00000005754, ENSDARG00000012340, ENSDARG00000039997, ENSDARG00000035970	408	30	7141	2.91708	1	0.6819	69.6181
GOTERM_MF_FAT	GO:0004721~phosphoprotein phosphatase activity	11	0.964912	0.119448	ENSDARG00000032738, ENSDARG00000075062, ENSDARG00000069529, ENSDARG00000005754, ENSDARG00000056623, ENSDARG00000039682, ENSDARG00000012340, ENSDARG00000057699, ENSDARG00000039997, ENSDARG00000063416, ENSDARG00000035970	442	125	8417	1.67578	1	0.871797	83.4124
INTERPRO	IPR016130:Protein-tyrosine phosphatase, active site	7	0.614035	0.127976	ENSDARG00000075062, ENSDARG00000069529, ENSDARG00000005754, ENSDARG00000056623, ENSDARG00000039682, ENSDARG00000012340, ENSDARG00000035970	692	67	13480	2.0352	1	0.928895	88.9137
GOTERM_MF_FAT	GO:0016791~phosphatase activity	13	1.14035	0.21204	ENSDARG00000032738, ENSDARG00000075062, ENSDARG00000069529, ENSDARG00000035676, ENSDARG00000058597, ENSDARG00000005754, ENSDARG00000056623, ENSDARG00000039682, ENSDARG00000012340, ENSDARG00000057699, ENSDARG00000039997, ENSDARG00000063416, ENSDARG00000035970	442	176	8417	1.40658	1	0.948627	96.5459
Annotation Cluster 8	Enrichment Score: 1.422128336455129
Category	Term	Count	%	PValue	Genes	List Total	Pop Hits	Pop Total	Fold Enrichment	Bonferroni	Benjamini	FDR
SP_PIR_KEYWORDS	tyrosine-protein kinase	10	0.877193	0.00580131	ENSDARG00000034434, ENSDARG00000010767, ENSDARG00000017354, ENSDARG00000018882, ENSDARG00000070903, ENSDARG00000019371, ENSDARG00000011948, ENSDARG00000006202, ENSDARG00000027112, ENSDARG00000007783	433	65	8377	2.97637	0.680298	0.680298	7.01052
GOTERM_BP_FAT	GO:0007169~transmembrane receptor protein tyrosine kinase signaling pathway	9	0.789474	0.00633286	ENSDARG00000034434, ENSDARG00000010767, ENSDARG00000017354, ENSDARG00000070903, ENSDARG00000019371, ENSDARG00000011948, ENSDARG00000006202, ENSDARG00000009021, ENSDARG00000027112	399	53	7504	3.19364	0.999095	0.969913	9.66357
GOTERM_MF_FAT	GO:0004714~transmembrane receptor protein tyrosine kinase activity	8	0.701754	0.00646262	ENSDARG00000034434, ENSDARG00000010767, ENSDARG00000017354, ENSDARG00000070903, ENSDARG00000019371, ENSDARG00000011948, ENSDARG00000006202, ENSDARG00000027112	442	43	8417	3.54288	0.940801	0.610262	8.74998
GOTERM_BP_FAT	GO:0007167~enzyme linked receptor protein signaling pathway	11	0.964912	0.0119578	ENSDARG00000034434, ENSDARG00000010767, ENSDARG00000017354, ENSDARG00000075226, ENSDARG00000070903, ENSDARG00000019371, ENSDARG00000011948, ENSDARG00000006202, ENSDARG00000009021, ENSDARG00000027112, ENSDARG00000032619	399	83	7504	2.4925	0.999998	0.929616	17.5059
INTERPRO	IPR001660:Sterile alpha motif SAM	9	0.789474	0.0122029	ENSDARG00000010767, ENSDARG00000017354, ENSDARG00000007179, ENSDARG00000062897, ENSDARG00000027112, ENSDARG00000010610, ENSDARG00000017953, ENSDARG00000061560, ENSDARG00000020236	692	61	13480	2.87406	0.999999	0.788567	17.8978
SMART	SM00454:SAM	9	0.789474	0.0215536	ENSDARG00000010767, ENSDARG00000017354, ENSDARG00000007179, ENSDARG00000062897, ENSDARG00000027112, ENSDARG00000010610, ENSDARG00000017953, ENSDARG00000061560, ENSDARG00000020236	408	61	7141	2.58233	0.994027	0.574042	24.4448
INTERPRO	IPR008266:Tyrosine protein kinase, active site	9	0.789474	0.0243056	ENSDARG00000034434, ENSDARG00000010767, ENSDARG00000017354, ENSDARG00000018882, ENSDARG00000070903, ENSDARG00000019371, ENSDARG00000011948, ENSDARG00000027112, ENSDARG00000007783	692	69	13480	2.54084	1	0.826509	32.6463
INTERPRO	IPR001245:Tyrosine protein kinase	10	0.877193	0.0360398	ENSDARG00000034434, ENSDARG00000010767, ENSDARG00000017354, ENSDARG00000018882, ENSDARG00000070903, ENSDARG00000019371, ENSDARG00000011948, ENSDARG00000006202, ENSDARG00000027112, ENSDARG00000007783	692	88	13480	2.21361	1	0.824825	44.5423
INTERPRO	IPR013761:Sterile alpha motif-type	7	0.614035	0.0613397	ENSDARG00000017354, ENSDARG00000018308, ENSDARG00000007179, ENSDARG00000062897, ENSDARG00000027112, ENSDARG00000017953, ENSDARG00000020236	692	55	13480	2.47924	1	0.857536	63.8225
SMART	SM00219:TyrKc	10	0.877193	0.0621782	ENSDARG00000034434, ENSDARG00000010767, ENSDARG00000017354, ENSDARG00000018882, ENSDARG00000070903, ENSDARG00000019371, ENSDARG00000011948, ENSDARG00000006202, ENSDARG00000027112, ENSDARG00000007783	408	88	7141	1.98891	1	0.610492	56.2132
INTERPRO	IPR016257:Tyrosine-protein kinase, ephrin receptor	3	0.263158	0.074351	ENSDARG00000010767, ENSDARG00000017354, ENSDARG00000027112	692	9	13480	6.49326	1	0.876957	71.0885
PIR_SUPERFAMILY	PIRSF000666:TyrPK_ephrin_receptor	3	0.263158	0.0792329	ENSDARG00000010767, ENSDARG00000017354, ENSDARG00000027112	223	9	4173	6.23767	1	0.999975	65.9397
PIR_SUPERFAMILY	PIRSF000666:tyrosine-protein kinase, ephrin receptor type	3	0.263158	0.0956679	ENSDARG00000010767, ENSDARG00000017354, ENSDARG00000027112	223	10	4173	5.6139	1	0.999819	73.0726
GOTERM_MF_FAT	GO:0004713~protein tyrosine kinase activity	10	0.877193	0.0986835	ENSDARG00000034434, ENSDARG00000010767, ENSDARG00000017354, ENSDARG00000018882, ENSDARG00000070903, ENSDARG00000019371, ENSDARG00000011948, ENSDARG00000006202, ENSDARG00000027112, ENSDARG00000007783	442	105	8417	1.81362	1	0.93038	76.9465
INTERPRO	IPR001090:Ephrin receptor, ligand binding	3	0.263158	0.106231	ENSDARG00000010767, ENSDARG00000017354, ENSDARG00000027112	692	11	13480	5.31266	1	0.92257	83.5338
GOTERM_MF_FAT	GO:0005003~ephrin receptor activity	3	0.263158	0.110195	ENSDARG00000010767, ENSDARG00000017354, ENSDARG00000027112	442	11	8417	5.19354	1	0.869471	80.7735
INTERPRO	IPR011510:Sterile alpha motif homology 2	4	0.350877	0.122376	ENSDARG00000062897, ENSDARG00000010610, ENSDARG00000017953, ENSDARG00000020236	692	24	13480	3.24663	1	0.929703	87.7132
SMART	SM00615:EPH_lbd	3	0.263158	0.126865	ENSDARG00000010767, ENSDARG00000017354, ENSDARG00000027112	408	11	7141	4.7734	1	0.749961	82.5398
Annotation Cluster 9	Enrichment Score: 1.3659802082851589
Category	Term	Count	%	PValue	Genes	List Total	Pop Hits	Pop Total	Fold Enrichment	Bonferroni	Benjamini	FDR
GOTERM_BP_FAT	GO:0007155~cell adhesion	19	1.66667	0.0334946	ENSDARG00000018693, ENSDARG00000037517, ENSDARG00000024785, ENSDARG00000034344, ENSDARG00000028507, ENSDARG00000019815, ENSDARG00000004830, ENSDARG00000060637, ENSDARG00000008127, ENSDARG00000068983, ENSDARG00000056181, ENSDARG00000005754, ENSDARG00000055705, ENSDARG00000058543, ENSDARG00000062177, ENSDARG00000075978, ENSDARG00000007220, ENSDARG00000078226, ENSDARG00000027290	399	213	7504	1.67762	1	0.904496	42.0155
GOTERM_BP_FAT	GO:0022610~biological adhesion	19	1.66667	0.0334946	ENSDARG00000018693, ENSDARG00000037517, ENSDARG00000024785, ENSDARG00000034344, ENSDARG00000028507, ENSDARG00000019815, ENSDARG00000004830, ENSDARG00000060637, ENSDARG00000008127, ENSDARG00000068983, ENSDARG00000056181, ENSDARG00000005754, ENSDARG00000055705, ENSDARG00000058543, ENSDARG00000062177, ENSDARG00000075978, ENSDARG00000007220, ENSDARG00000078226, ENSDARG00000027290	399	213	7504	1.67762	1	0.904496	42.0155
GOTERM_BP_FAT	GO:0016337~cell-cell adhesion	10	0.877193	0.0711392	ENSDARG00000018693, ENSDARG00000058543, ENSDARG00000024785, ENSDARG00000062177, ENSDARG00000075978, ENSDARG00000034344, ENSDARG00000019815, ENSDARG00000060637, ENSDARG00000078226, ENSDARG00000008127	399	97	7504	1.93887	1	0.933679	69.2883
Annotation Cluster 10	Enrichment Score: 1.3396479574692677
Category	Term	Count	%	PValue	Genes	List Total	Pop Hits	Pop Total	Fold Enrichment	Bonferroni	Benjamini	FDR
INTERPRO	IPR000008:C2 calcium-dependent membrane targeting	10	0.877193	0.0277472	ENSDARG00000039241, ENSDARG00000001414, ENSDARG00000062754, ENSDARG00000068246, ENSDARG00000054829, ENSDARG00000000086, ENSDARG00000023815, ENSDARG00000062305, ENSDARG00000060841, ENSDARG00000007753	692	84	13480	2.31902	1	0.814904	36.3625
SMART	SM00239:C2	10	0.877193	0.0487396	ENSDARG00000039241, ENSDARG00000001414, ENSDARG00000062754, ENSDARG00000068246, ENSDARG00000054829, ENSDARG00000000086, ENSDARG00000023815, ENSDARG00000062305, ENSDARG00000060841, ENSDARG00000007753	408	84	7141	2.08363	0.999992	0.624136	47.4183
INTERPRO	IPR018029:C2 membrane targeting protein	8	0.701754	0.0707873	ENSDARG00000039241, ENSDARG00000001414, ENSDARG00000062754, ENSDARG00000068246, ENSDARG00000000086, ENSDARG00000062305, ENSDARG00000060841, ENSDARG00000007753	692	71	13480	2.1949	1	0.869916	69.2479
Annotation Cluster 11	Enrichment Score: 1.2660963027344807
Category	Term	Count	%	PValue	Genes	List Total	Pop Hits	Pop Total	Fold Enrichment	Bonferroni	Benjamini	FDR
GOTERM_BP_FAT	GO:0007389~pattern specification process	21	1.84211	0.034528	ENSDARG00000059545, ENSDARG00000011473, ENSDARG00000020693, ENSDARG00000008937, ENSDARG00000038868, ENSDARG00000053479, ENSDARG00000038843, ENSDARG00000018693, ENSDARG00000021022, ENSDARG00000037433, ENSDARG00000069983, ENSDARG00000032619, ENSDARG00000053835, ENSDARG00000045936, ENSDARG00000019815, ENSDARG00000052004, ENSDARG00000026534, ENSDARG00000025641, ENSDARG00000005645, ENSDARG00000005095,…	399	244	7504	1.61864	1	0.8977	42.9994
GOTERM_BP_FAT	GO:0003002~regionalization	16	1.40351	0.0567932	ENSDARG00000011473, ENSDARG00000008937, ENSDARG00000038868, ENSDARG00000053479, ENSDARG00000038843, ENSDARG00000018693, ENSDARG00000037433, ENSDARG00000069983, ENSDARG00000032619, ENSDARG00000045936, ENSDARG00000019815, ENSDARG00000052004, ENSDARG00000026534, ENSDARG00000025641, ENSDARG00000005645, ENSDARG00000005095	399	181	7504	1.6625	1	0.931927	60.755
GOTERM_BP_FAT	GO:0009953~dorsal/ventral pattern formation	8	0.701754	0.0811414	ENSDARG00000053479, ENSDARG00000038843, ENSDARG00000026534, ENSDARG00000025641, ENSDARG00000069983, ENSDARG00000032619, ENSDARG00000005095, ENSDARG00000005645	399	71	7504	2.1191	1	0.940896	74.1723
Annotation Cluster 12	Enrichment Score: 1.248740026203194
Category	Term	Count	%	PValue	Genes	List Total	Pop Hits	Pop Total	Fold Enrichment	Bonferroni	Benjamini	FDR
GOTERM_MF_FAT	GO:0005083~small GTPase regulator activity	14	1.22807	0.00347411	ENSDARG00000069334, ENSDARG00000056346, ENSDARG00000014113, ENSDARG00000038814, ENSDARG00000010181, ENSDARG00000075962, ENSDARG00000032765, ENSDARG00000030020, ENSDARG00000045528, ENSDARG00000045510, ENSDARG00000019526, ENSDARG00000056218, ENSDARG00000000086, ENSDARG00000052482	442	106	8417	2.51511	0.780707	0.780707	4.79616
GOTERM_BP_FAT	GO:0051056~regulation of small GTPase mediated signal transduction	13	1.14035	0.00747264	ENSDARG00000069334, ENSDARG00000056346, ENSDARG00000061551, ENSDARG00000010181, ENSDARG00000075962, ENSDARG00000032765, ENSDARG00000030020, ENSDARG00000045528, ENSDARG00000045510, ENSDARG00000019526, ENSDARG00000056554, ENSDARG00000000086, ENSDARG00000052482	399	102	7504	2.39697	0.999745	0.936566	11.307
GOTERM_BP_FAT	GO:0046578~regulation of Ras protein signal transduction	11	0.964912	0.01102	ENSDARG00000069334, ENSDARG00000056346, ENSDARG00000032765, ENSDARG00000045528, ENSDARG00000030020, ENSDARG00000045510, ENSDARG00000019526, ENSDARG00000010181, ENSDARG00000000086, ENSDARG00000075962, ENSDARG00000052482	399	82	7504	2.52289	0.999995	0.952907	16.2443
INTERPRO	IPR001331:Guanine-nucleotide dissociation stimulator, CDC24, conserved site	4	0.350877	0.038475	ENSDARG00000032765, ENSDARG00000000086, ENSDARG00000075962, ENSDARG00000052482	692	15	13480	5.19461	1	0.832628	46.7503
INTERPRO	IPR001849:Pleckstrin homology	13	1.14035	0.0748084	ENSDARG00000060813, ENSDARG00000039535, ENSDARG00000056346, ENSDARG00000021141, ENSDARG00000010181, ENSDARG00000053835, ENSDARG00000069958, ENSDARG00000075962, ENSDARG00000030490, ENSDARG00000032765, ENSDARG00000045528, ENSDARG00000000086, ENSDARG00000052482	692	147	13480	1.7227	1	0.872494	71.3171
INTERPRO	IPR000219:Dbl homology (DH) domain	5	0.438596	0.0790689	ENSDARG00000032765, ENSDARG00000045528, ENSDARG00000000086, ENSDARG00000075962, ENSDARG00000052482	692	32	13480	3.04371	1	0.881431	73.3666
GOTERM_MF_FAT	GO:0005089~Rho guanyl-nucleotide exchange factor activity	5	0.438596	0.100042	ENSDARG00000032765, ENSDARG00000045528, ENSDARG00000000086, ENSDARG00000075962, ENSDARG00000052482	442	34	8417	2.80044	1	0.910973	77.4323
SMART	SM00325:RhoGEF	5	0.438596	0.106376	ENSDARG00000032765, ENSDARG00000045528, ENSDARG00000000086, ENSDARG00000075962, ENSDARG00000052482	408	32	7141	2.73476	1	0.715947	76.4693
GOTERM_MF_FAT	GO:0005088~Ras guanyl-nucleotide exchange factor activity	5	0.438596	0.108534	ENSDARG00000032765, ENSDARG00000045528, ENSDARG00000000086, ENSDARG00000075962, ENSDARG00000052482	442	35	8417	2.72043	1	0.875959	80.2607
INTERPRO	IPR011993:Pleckstrin homology-type	15	1.31579	0.124135	ENSDARG00000039535, ENSDARG00000060813, ENSDARG00000056346, ENSDARG00000014113, ENSDARG00000021141, ENSDARG00000010181, ENSDARG00000053835, ENSDARG00000075962, ENSDARG00000030490, ENSDARG00000032765, ENSDARG00000045528, ENSDARG00000000086, ENSDARG00000052482, ENSDARG00000005333, ENSDARG00000063157	692	194	13480	1.50617	1	0.929245	88.1028
GOTERM_BP_FAT	GO:0035023~regulation of Rho protein signal transduction	5	0.438596	0.13057	ENSDARG00000032765, ENSDARG00000045528, ENSDARG00000000086, ENSDARG00000075962, ENSDARG00000052482	399	37	7504	2.54149	1	0.972375	89.3357
SMART	SM00233:PH	13	1.14035	0.132476	ENSDARG00000060813, ENSDARG00000039535, ENSDARG00000056346, ENSDARG00000021141, ENSDARG00000010181, ENSDARG00000053835, ENSDARG00000069958, ENSDARG00000075962, ENSDARG00000030490, ENSDARG00000032765, ENSDARG00000045528, ENSDARG00000000086, ENSDARG00000052482	408	147	7141	1.54784	1	0.751302	83.9296
GOTERM_MF_FAT	GO:0005085~guanyl-nucleotide exchange factor activity	5	0.438596	0.361644	ENSDARG00000032765, ENSDARG00000045528, ENSDARG00000000086, ENSDARG00000075962, ENSDARG00000052482	442	58	8417	1.64164	1	0.98004	99.8234
Annotation Cluster 13	Enrichment Score: 1.1945637002647147
Category	Term	Count	%	PValue	Genes	List Total	Pop Hits	Pop Total	Fold Enrichment	Bonferroni	Benjamini	FDR
INTERPRO	IPR013129:Transcription factor jumonji	4	0.350877	0.0319674	ENSDARG00000042729, ENSDARG00000018691, ENSDARG00000062268, ENSDARG00000056929	692	14	13480	5.56565	1	0.814012	40.6571
INTERPRO	IPR003347:Transcription factor jumonji/aspartyl beta-hydroxylase	4	0.350877	0.0799146	ENSDARG00000042729, ENSDARG00000018691, ENSDARG00000062268, ENSDARG00000056929	692	20	13480	3.89595	1	0.878535	73.7567
SMART	SM00558:JmjC	4	0.350877	0.102088	ENSDARG00000042729, ENSDARG00000018691, ENSDARG00000062268, ENSDARG00000056929	408	20	7141	3.50049	1	0.717839	74.9747
Annotation Cluster 14	Enrichment Score: 1.171629810859024
Category	Term	Count	%	PValue	Genes	List Total	Pop Hits	Pop Total	Fold Enrichment	Bonferroni	Benjamini	FDR
INTERPRO	IPR001452:Src homology-3 domain	16	1.40351	0.0246595	ENSDARG00000004377, ENSDARG00000029305, ENSDARG00000009738, ENSDARG00000029761, ENSDARG00000076691, ENSDARG00000010181, ENSDARG00000075962, ENSDARG00000028533, ENSDARG00000007179, ENSDARG00000013777, ENSDARG00000039385, ENSDARG00000057984, ENSDARG00000042128, ENSDARG00000007783, ENSDARG00000000086, ENSDARG00000063157	692	167	13480	1.86633	1	0.812298	33.0376
INTERPRO	IPR011511:Variant SH3	6	0.526316	0.052185	ENSDARG00000029305, ENSDARG00000007179, ENSDARG00000029761, ENSDARG00000076691, ENSDARG00000010181, ENSDARG00000075962	692	40	13480	2.92197	1	0.833949	57.7194
SMART	SM00326:SH3	16	1.40351	0.0531187	ENSDARG00000004377, ENSDARG00000029305, ENSDARG00000009738, ENSDARG00000029761, ENSDARG00000076691, ENSDARG00000010181, ENSDARG00000075962, ENSDARG00000028533, ENSDARG00000007179, ENSDARG00000013777, ENSDARG00000039385, ENSDARG00000057984, ENSDARG00000042128, ENSDARG00000007783, ENSDARG00000000086, ENSDARG00000063157	408	167	7141	1.67688	0.999997	0.627183	50.4486
SP_PIR_KEYWORDS	sh3 domain	9	0.789474	0.301095	ENSDARG00000004377, ENSDARG00000013777, ENSDARG00000039385, ENSDARG00000076691, ENSDARG00000057984, ENSDARG00000042128, ENSDARG00000007783, ENSDARG00000000086, ENSDARG00000063157	433	123	8377	1.41559	1	0.880892	98.8613
Annotation Cluster 15	Enrichment Score: 1.1089227935638089
Category	Term	Count	%	PValue	Genes	List Total	Pop Hits	Pop Total	Fold Enrichment	Bonferroni	Benjamini	FDR
GOTERM_BP_FAT	GO:0006793~phosphorus metabolic process	51	4.47368	0.00487503	ENSDARG00000069529, ENSDARG00000039682, ENSDARG00000005567, ENSDARG00000013443, ENSDARG00000063416, ENSDARG00000031560, ENSDARG00000039392, ENSDARG00000035676, ENSDARG00000005754, ENSDARG00000019371, ENSDARG00000076724, ENSDARG00000054829, ENSDARG00000017354, ENSDARG00000063370, ENSDARG00000054741, ENSDARG00000055412, ENSDARG00000055129, ENSDARG00000074715, ENSDARG00000062082, ENSDARG00000015240,…	399	655	7504	1.46436	0.995439	0.995439	7.51991
GOTERM_BP_FAT	GO:0006796~phosphate metabolic process	51	4.47368	0.00487503	ENSDARG00000069529, ENSDARG00000039682, ENSDARG00000005567, ENSDARG00000013443, ENSDARG00000063416, ENSDARG00000031560, ENSDARG00000039392, ENSDARG00000035676, ENSDARG00000005754, ENSDARG00000019371, ENSDARG00000076724, ENSDARG00000054829, ENSDARG00000017354, ENSDARG00000063370, ENSDARG00000054741, ENSDARG00000055412, ENSDARG00000055129, ENSDARG00000074715, ENSDARG00000062082, ENSDARG00000015240,…	399	655	7504	1.46436	0.995439	0.995439	7.51991
SP_PIR_KEYWORDS	kinase	37	3.24561	0.0107745	ENSDARG00000029305, ENSDARG00000018882, ENSDARG00000030933, ENSDARG00000038814, ENSDARG00000005567, ENSDARG00000031560, ENSDARG00000010767, ENSDARG00000039392, ENSDARG00000071395, ENSDARG00000005776, ENSDARG00000058471, ENSDARG00000009875, ENSDARG00000019371, ENSDARG00000006202, ENSDARG00000011948, ENSDARG00000076724, ENSDARG00000056218, ENSDARG00000054829, ENSDARG00000017354, ENSDARG00000063370,…	433	470	8377	1.52302	0.880359	0.50725	12.6573
GOTERM_BP_FAT	GO:0016310~phosphorylation	39	3.42105	0.037047	ENSDARG00000018882, ENSDARG00000030933, ENSDARG00000037174, ENSDARG00000005567, ENSDARG00000013443, ENSDARG00000057000, ENSDARG00000031560, ENSDARG00000021555, ENSDARG00000010767, ENSDARG00000071395, ENSDARG00000039392, ENSDARG00000058471, ENSDARG00000009875, ENSDARG00000019371, ENSDARG00000006202, ENSDARG00000011948, ENSDARG00000076724, ENSDARG00000056218, ENSDARG00000054829, ENSDARG00000017354,…	399	534	7504	1.37355	1	0.888254	45.3325
GOTERM_MF_FAT	GO:0000166~nucleotide binding	104	9.12281	0.0405547	ENSDARG00000031343, ENSDARG00000016059, ENSDARG00000043220, ENSDARG00000062865, ENSDARG00000005567, ENSDARG00000070801, ENSDARG00000031560, ENSDARG00000008109, ENSDARG00000019371, ENSDARG00000063319, ENSDARG00000042252, ENSDARG00000037100, ENSDARG00000054741, ENSDARG00000044565, ENSDARG00000055412, ENSDARG00000013453, ENSDARG00000062082, ENSDARG00000076892, ENSDARG00000051939, ENSDARG00000034434,…	442	1682	8417	1.17745	1	0.924122	44.272
INTERPRO	IPR000719:Protein kinase, core	31	2.7193	0.0438109	ENSDARG00000018882, ENSDARG00000030933, ENSDARG00000037174, ENSDARG00000005567, ENSDARG00000057000, ENSDARG00000031560, ENSDARG00000010767, ENSDARG00000039392, ENSDARG00000071395, ENSDARG00000058471, ENSDARG00000009875, ENSDARG00000019371, ENSDARG00000006202, ENSDARG00000011948, ENSDARG00000056218, ENSDARG00000017354, ENSDARG00000063370, ENSDARG00000054741, ENSDARG00000055412, ENSDARG00000055129,…	692	422	13480	1.43098	1	0.83836	51.3033
INTERPRO	IPR017441:Protein kinase, ATP binding site	27	2.36842	0.0441074	ENSDARG00000018882, ENSDARG00000005567, ENSDARG00000031560, ENSDARG00000010767, ENSDARG00000071395, ENSDARG00000058471, ENSDARG00000009875, ENSDARG00000019371, ENSDARG00000006202, ENSDARG00000011948, ENSDARG00000056218, ENSDARG00000017354, ENSDARG00000054741, ENSDARG00000063370, ENSDARG00000055412, ENSDARG00000055129, ENSDARG00000074715, ENSDARG00000027112, ENSDARG00000062082, ENSDARG00000074481,…	692	356	13480	1.4774	1	0.82996	51.5452
SP_PIR_KEYWORDS	atp-binding	49	4.29825	0.0472894	ENSDARG00000061968, ENSDARG00000005567, ENSDARG00000031560, ENSDARG00000008239, ENSDARG00000019371, ENSDARG00000042902, ENSDARG00000054829, ENSDARG00000017354, ENSDARG00000054741, ENSDARG00000063370, ENSDARG00000055412, ENSDARG00000044565, ENSDARG00000055129, ENSDARG00000074715, ENSDARG00000013453, ENSDARG00000008243, ENSDARG00000062082, ENSDARG00000076892, ENSDARG00000015240, ENSDARG00000034434,…	433	732	8377	1.29505	0.999925	0.90687	45.4028
SP_PIR_KEYWORDS	nucleotide-binding	64	5.61404	0.0562523	ENSDARG00000031343, ENSDARG00000016059, ENSDARG00000043220, ENSDARG00000061968, ENSDARG00000062865, ENSDARG00000005567, ENSDARG00000006260, ENSDARG00000070801, ENSDARG00000031560, ENSDARG00000008239, ENSDARG00000019371, ENSDARG00000002701, ENSDARG00000042902, ENSDARG00000012553, ENSDARG00000054829, ENSDARG00000017354, ENSDARG00000063370, ENSDARG00000054741, ENSDARG00000044565, ENSDARG00000055412,…	433	1007	8377	1.22956	0.999988	0.89664	51.4837
GOTERM_MF_FAT	GO:0005524~ATP binding	66	5.78947	0.0608887	ENSDARG00000061968, ENSDARG00000055856, ENSDARG00000005567, ENSDARG00000031560, ENSDARG00000039392, ENSDARG00000008239, ENSDARG00000016775, ENSDARG00000019371, ENSDARG00000042902, ENSDARG00000037100, ENSDARG00000017354, ENSDARG00000063370, ENSDARG00000054741, ENSDARG00000055412, ENSDARG00000044565, ENSDARG00000055129, ENSDARG00000070432, ENSDARG00000013453, ENSDARG00000074715, ENSDARG00000008243,…	442	1029	8417	1.22142	1	0.935366	58.82
GOTERM_MF_FAT	GO:0032559~adenyl ribonucleotide binding	66	5.78947	0.0621216	ENSDARG00000061968, ENSDARG00000055856, ENSDARG00000005567, ENSDARG00000031560, ENSDARG00000039392, ENSDARG00000008239, ENSDARG00000016775, ENSDARG00000019371, ENSDARG00000042902, ENSDARG00000037100, ENSDARG00000017354, ENSDARG00000063370, ENSDARG00000054741, ENSDARG00000055412, ENSDARG00000044565, ENSDARG00000055129, ENSDARG00000070432, ENSDARG00000013453, ENSDARG00000074715, ENSDARG00000008243,…	442	1032	8417	1.21787	1	0.921297	59.577
GOTERM_MF_FAT	GO:0004672~protein kinase activity	32	2.80702	0.0854232	ENSDARG00000018882, ENSDARG00000043220, ENSDARG00000030933, ENSDARG00000037174, ENSDARG00000005567, ENSDARG00000057000, ENSDARG00000031560, ENSDARG00000010767, ENSDARG00000039392, ENSDARG00000071395, ENSDARG00000058471, ENSDARG00000009875, ENSDARG00000019371, ENSDARG00000006202, ENSDARG00000011948, ENSDARG00000056218, ENSDARG00000017354, ENSDARG00000063370, ENSDARG00000054741, ENSDARG00000055412,…	442	459	8417	1.32762	1	0.949952	71.6654
GOTERM_MF_FAT	GO:0032555~purine ribonucleotide binding	83	7.2807	0.0877382	ENSDARG00000031343, ENSDARG00000016059, ENSDARG00000043220, ENSDARG00000004270, ENSDARG00000061968, ENSDARG00000062865, ENSDARG00000055856, ENSDARG00000005567, ENSDARG00000006260, ENSDARG00000070801, ENSDARG00000031560, ENSDARG00000039392, ENSDARG00000008239, ENSDARG00000016775, ENSDARG00000019371, ENSDARG00000042902, ENSDARG00000002701, ENSDARG00000012553, ENSDARG00000039316, ENSDARG00000037100,…	442	1359	8417	1.16304	1	0.942719	72.6617
GOTERM_MF_FAT	GO:0032553~ribonucleotide binding	83	7.2807	0.0877382	ENSDARG00000031343, ENSDARG00000016059, ENSDARG00000043220, ENSDARG00000004270, ENSDARG00000061968, ENSDARG00000062865, ENSDARG00000055856, ENSDARG00000005567, ENSDARG00000006260, ENSDARG00000070801, ENSDARG00000031560, ENSDARG00000039392, ENSDARG00000008239, ENSDARG00000016775, ENSDARG00000019371, ENSDARG00000042902, ENSDARG00000002701, ENSDARG00000012553, ENSDARG00000039316, ENSDARG00000037100,…	442	1359	8417	1.16304	1	0.942719	72.6617
GOTERM_BP_FAT	GO:0006468~protein amino acid phosphorylation	32	2.80702	0.095196	ENSDARG00000018882, ENSDARG00000030933, ENSDARG00000037174, ENSDARG00000005567, ENSDARG00000057000, ENSDARG00000031560, ENSDARG00000010767, ENSDARG00000039392, ENSDARG00000071395, ENSDARG00000058471, ENSDARG00000009875, ENSDARG00000019371, ENSDARG00000006202, ENSDARG00000011948, ENSDARG00000056218, ENSDARG00000017354, ENSDARG00000063370, ENSDARG00000054741, ENSDARG00000055412, ENSDARG00000055129,…	399	459	7504	1.31116	1	0.957259	79.8164
GOTERM_MF_FAT	GO:0030554~adenyl nucleotide binding	67	5.87719	0.0988253	ENSDARG00000061968, ENSDARG00000055856, ENSDARG00000005567, ENSDARG00000031560, ENSDARG00000039392, ENSDARG00000008239, ENSDARG00000016775, ENSDARG00000019371, ENSDARG00000042902, ENSDARG00000063319, ENSDARG00000037100, ENSDARG00000017354, ENSDARG00000063370, ENSDARG00000054741, ENSDARG00000055412, ENSDARG00000044565, ENSDARG00000055129, ENSDARG00000070432, ENSDARG00000013453, ENSDARG00000074715,…	442	1081	8417	1.18028	1	0.919578	76.9977
GOTERM_MF_FAT	GO:0001883~purine nucleoside binding	67	5.87719	0.103888	ENSDARG00000061968, ENSDARG00000055856, ENSDARG00000005567, ENSDARG00000031560, ENSDARG00000039392, ENSDARG00000008239, ENSDARG00000016775, ENSDARG00000019371, ENSDARG00000042902, ENSDARG00000063319, ENSDARG00000037100, ENSDARG00000017354, ENSDARG00000063370, ENSDARG00000054741, ENSDARG00000055412, ENSDARG00000044565, ENSDARG00000055129, ENSDARG00000070432, ENSDARG00000013453, ENSDARG00000074715,…	442	1085	8417	1.17593	1	0.886261	78.7568
GOTERM_MF_FAT	GO:0001882~nucleoside binding	67	5.87719	0.111336	ENSDARG00000061968, ENSDARG00000055856, ENSDARG00000005567, ENSDARG00000031560, ENSDARG00000039392, ENSDARG00000008239, ENSDARG00000016775, ENSDARG00000019371, ENSDARG00000042902, ENSDARG00000063319, ENSDARG00000037100, ENSDARG00000017354, ENSDARG00000063370, ENSDARG00000054741, ENSDARG00000055412, ENSDARG00000044565, ENSDARG00000055129, ENSDARG00000070432, ENSDARG00000013453, ENSDARG00000074715,…	442	1090	8417	1.17053	1	0.861846	81.1191
GOTERM_MF_FAT	GO:0017076~purine nucleotide binding	84	7.36842	0.12948	ENSDARG00000031343, ENSDARG00000016059, ENSDARG00000043220, ENSDARG00000004270, ENSDARG00000061968, ENSDARG00000062865, ENSDARG00000055856, ENSDARG00000005567, ENSDARG00000006260, ENSDARG00000070801, ENSDARG00000031560, ENSDARG00000039392, ENSDARG00000008239, ENSDARG00000016775, ENSDARG00000019371, ENSDARG00000042902, ENSDARG00000002701, ENSDARG00000063319, ENSDARG00000012553, ENSDARG00000039316,…	442	1410	8417	1.13448	1	0.875661	85.8908
INTERPRO	IPR017442:Serine/threonine protein kinase-related	21	1.84211	0.289378	ENSDARG00000054741, ENSDARG00000063370, ENSDARG00000055412, ENSDARG00000030933, ENSDARG00000055129, ENSDARG00000074715, ENSDARG00000037174, ENSDARG00000005567, ENSDARG00000074481, ENSDARG00000062082, ENSDARG00000015240, ENSDARG00000057000, ENSDARG00000031560, ENSDARG00000071395, ENSDARG00000039392, ENSDARG00000033872, ENSDARG00000058471, ENSDARG00000009875, ENSDARG00000056218, ENSDARG00000043010,…	692	339	13480	1.20671	1	0.993611	99.5859
INTERPRO	IPR008271:Serine/threonine protein kinase, active site	17	1.49123	0.321013	ENSDARG00000054741, ENSDARG00000063370, ENSDARG00000030933, ENSDARG00000055412, ENSDARG00000074715, ENSDARG00000005567, ENSDARG00000037174, ENSDARG00000074481, ENSDARG00000062082, ENSDARG00000015240, ENSDARG00000031560, ENSDARG00000071395, ENSDARG00000039392, ENSDARG00000033872, ENSDARG00000058471, ENSDARG00000056218, ENSDARG00000043010	692	272	13480	1.21749	1	0.99475	99.8007
INTERPRO	IPR002290:Serine/threonine protein kinase	13	1.14035	0.353956	ENSDARG00000071395, ENSDARG00000054741, ENSDARG00000063370, ENSDARG00000055412, ENSDARG00000058471, ENSDARG00000074715, ENSDARG00000037174, ENSDARG00000056218, ENSDARG00000005567, ENSDARG00000062082, ENSDARG00000043010, ENSDARG00000057000, ENSDARG00000015240	692	204	13480	1.24136	1	0.99603	99.9104
GOTERM_MF_FAT	GO:0004674~protein serine/threonine kinase activity	19	1.66667	0.384029	ENSDARG00000054741, ENSDARG00000063370, ENSDARG00000055412, ENSDARG00000030933, ENSDARG00000074715, ENSDARG00000037174, ENSDARG00000005567, ENSDARG00000074481, ENSDARG00000062082, ENSDARG00000015240, ENSDARG00000057000, ENSDARG00000031560, ENSDARG00000071395, ENSDARG00000039392, ENSDARG00000033872, ENSDARG00000058471, ENSDARG00000009875, ENSDARG00000056218, ENSDARG00000043010	442	314	8417	1.15228	1	0.981429	99.8933
SP_PIR_KEYWORDS	serine/threonine-protein kinase	15	1.31579	0.433881	ENSDARG00000063370, ENSDARG00000054741, ENSDARG00000055412, ENSDARG00000074715, ENSDARG00000005567, ENSDARG00000074481, ENSDARG00000062082, ENSDARG00000015240, ENSDARG00000031560, ENSDARG00000071395, ENSDARG00000033872, ENSDARG00000058471, ENSDARG00000009875, ENSDARG00000056218, ENSDARG00000043010	433	253	8377	1.14702	1	0.946847	99.9181
SMART	SM00220:S_TKc	13	1.14035	0.498301	ENSDARG00000071395, ENSDARG00000054741, ENSDARG00000063370, ENSDARG00000055412, ENSDARG00000058471, ENSDARG00000074715, ENSDARG00000037174, ENSDARG00000056218, ENSDARG00000005567, ENSDARG00000062082, ENSDARG00000043010, ENSDARG00000057000, ENSDARG00000015240	408	204	7141	1.11535	1	0.974876	99.986
Annotation Cluster 16	Enrichment Score: 1.108150512653327
Category	Term	Count	%	PValue	Genes	List Total	Pop Hits	Pop Total	Fold Enrichment	Bonferroni	Benjamini	FDR
INTERPRO	IPR012677:Nucleotide-binding, alpha-beta plait	16	1.40351	0.0595165	ENSDARG00000025397, ENSDARG00000007863, ENSDARG00000044574, ENSDARG00000026723, ENSDARG00000009764, ENSDARG00000002131, ENSDARG00000008109, ENSDARG00000013351, ENSDARG00000054290, ENSDARG00000033901, ENSDARG00000011564, ENSDARG00000059972, ENSDARG00000042590, ENSDARG00000040732, ENSDARG00000032175, ENSDARG00000042252, ENSDARG00000015901	692	188	13480	1.65785	1	0.86424	62.6772
INTERPRO	IPR000504:RNA recognition motif, RNP-1	16	1.40351	0.064028	ENSDARG00000025397, ENSDARG00000007863, ENSDARG00000044574, ENSDARG00000026723, ENSDARG00000009764, ENSDARG00000002131, ENSDARG00000043666, ENSDARG00000008109, ENSDARG00000013351, ENSDARG00000033901, ENSDARG00000011564, ENSDARG00000059972, ENSDARG00000042590, ENSDARG00000040732, ENSDARG00000032175, ENSDARG00000042252, ENSDARG00000015901	692	190	13480	1.6404	1	0.855213	65.4512
SMART	SM00360:RRM	16	1.40351	0.12432	ENSDARG00000025397, ENSDARG00000007863, ENSDARG00000044574, ENSDARG00000026723, ENSDARG00000009764, ENSDARG00000002131, ENSDARG00000043666, ENSDARG00000008109, ENSDARG00000013351, ENSDARG00000033901, ENSDARG00000011564, ENSDARG00000059972, ENSDARG00000042590, ENSDARG00000040732, ENSDARG00000032175, ENSDARG00000042252, ENSDARG00000015901	408	190	7141	1.47389	1	0.757817	81.8738
Annotation Cluster 17	Enrichment Score: 1.0624464893776135
Category	Term	Count	%	PValue	Genes	List Total	Pop Hits	Pop Total	Fold Enrichment	Bonferroni	Benjamini	FDR
GOTERM_BP_FAT	GO:0021522~spinal cord motor neuron differentiation	4	0.350877	0.0495622	ENSDARG00000034434, ENSDARG00000070903, ENSDARG00000025641, ENSDARG00000044075	399	16	7504	4.70175	1	0.921806	55.6551
GOTERM_BP_FAT	GO:0021517~ventral spinal cord development	4	0.350877	0.0578921	ENSDARG00000034434, ENSDARG00000070903, ENSDARG00000025641, ENSDARG00000044075	399	17	7504	4.42518	1	0.920335	61.48
GOTERM_BP_FAT	GO:0021515~cell differentiation in spinal cord	4	0.350877	0.0970701	ENSDARG00000034434, ENSDARG00000070903, ENSDARG00000025641, ENSDARG00000044075	399	21	7504	3.58229	1	0.952356	80.4749
GOTERM_BP_FAT	GO:0021510~spinal cord development	4	0.350877	0.108186	ENSDARG00000034434, ENSDARG00000070903, ENSDARG00000025641, ENSDARG00000044075	399	22	7504	3.41946	1	0.957459	83.9848
GOTERM_BP_FAT	GO:0030182~neuron differentiation	12	1.05263	0.161711	ENSDARG00000034434, ENSDARG00000070903, ENSDARG00000018693, ENSDARG00000021022, ENSDARG00000025641, ENSDARG00000052150, ENSDARG00000044075, ENSDARG00000024785, ENSDARG00000037433, ENSDARG00000009021, ENSDARG00000053835, ENSDARG00000005645	399	148	7504	1.52489	1	0.977961	94.0499
Annotation Cluster 18	Enrichment Score: 1.0519414010976245
Category	Term	Count	%	PValue	Genes	List Total	Pop Hits	Pop Total	Fold Enrichment	Bonferroni	Benjamini	FDR
INTERPRO	IPR002999:Tudor domain	4	0.350877	0.0616366	ENSDARG00000042729, ENSDARG00000013453, ENSDARG00000025421, ENSDARG00000006766	692	18	13480	4.32884	1	0.851455	64.0059
SMART	SM00333:TUDOR	4	0.350877	0.0793617	ENSDARG00000042729, ENSDARG00000013453, ENSDARG00000025421, ENSDARG00000006766	408	18	7141	3.88943	1	0.660247	65.4835
INTERPRO	IPR008191:Maternal tudor protein	3	0.263158	0.08987	ENSDARG00000013453, ENSDARG00000025421, ENSDARG00000006766	692	10	13480	5.84393	1	0.902867	77.9641
INTERPRO	IPR018351:Tudor subgroup	3	0.263158	0.140984	ENSDARG00000013453, ENSDARG00000025421, ENSDARG00000006766	692	13	13480	4.49533	1	0.938689	91.2914
Annotation Cluster 19	Enrichment Score: 1.0340910063829
Category	Term	Count	%	PValue	Genes	List Total	Pop Hits	Pop Total	Fold Enrichment	Bonferroni	Benjamini	FDR
INTERPRO	IPR000403:Phosphatidylinositol 3- and 4-kinase, catalytic	4	0.350877	0.0122752	ENSDARG00000076724, ENSDARG00000054829, ENSDARG00000060841, ENSDARG00000053196	692	10	13480	7.79191	0.999999	0.755073	17.9942
INTERPRO	IPR018936:Phosphatidylinositol 3- and 4-kinase, conserved site	4	0.350877	0.0122752	ENSDARG00000076724, ENSDARG00000054829, ENSDARG00000060841, ENSDARG00000053196	692	10	13480	7.79191	0.999999	0.755073	17.9942
SMART	SM00146:PI3Kc	4	0.350877	0.0163292	ENSDARG00000076724, ENSDARG00000054829, ENSDARG00000060841, ENSDARG00000053196	408	10	7141	7.00098	0.979122	0.619878	19.0874
INTERPRO	IPR001263:Phosphoinositide 3-kinase accessory region PIK	3	0.263158	0.0342955	ENSDARG00000076724, ENSDARG00000054829, ENSDARG00000060841	692	6	13480	9.73988	1	0.822393	42.9083
SMART	SM00145:PI3Ka	3	0.263158	0.0417133	ENSDARG00000076724, ENSDARG00000054829, ENSDARG00000060841	408	6	7141	8.75123	0.999955	0.632596	42.1971
INTERPRO	IPR015433:Phosphatidylinositol Kinase	3	0.263158	0.0464062	ENSDARG00000076724, ENSDARG00000054829, ENSDARG00000060841	692	7	13480	8.34847	1	0.815725	53.3833
GOTERM_BP_FAT	GO:0046854~phosphoinositide phosphorylation	3	0.263158	0.0493497	ENSDARG00000076724, ENSDARG00000054829, ENSDARG00000060841	399	7	7504	8.06015	1	0.929924	55.4962
GOTERM_BP_FAT	GO:0046834~lipid phosphorylation	3	0.263158	0.0493497	ENSDARG00000076724, ENSDARG00000054829, ENSDARG00000060841	399	7	7504	8.06015	1	0.929924	55.4962
GOTERM_BP_FAT	GO:0030258~lipid modification	4	0.350877	0.0495622	ENSDARG00000056623, ENSDARG00000076724, ENSDARG00000054829, ENSDARG00000060841	399	16	7504	4.70175	1	0.921806	55.6551
GOTERM_BP_FAT	GO:0048015~phosphoinositide-mediated signaling	3	0.263158	0.0788934	ENSDARG00000076724, ENSDARG00000054829, ENSDARG00000060841	399	9	7504	6.26901	1	0.941142	73.1427
GOTERM_BP_FAT	GO:0046486~glycerolipid metabolic process	5	0.438596	0.140207	ENSDARG00000056623, ENSDARG00000076724, ENSDARG00000054829, ENSDARG00000006491, ENSDARG00000060841	399	38	7504	2.47461	1	0.971136	91.0773
KEGG_PATHWAY	dre04070:Phosphatidylinositol signaling system	7	0.614035	0.183547	ENSDARG00000061741, ENSDARG00000039241, ENSDARG00000056623, ENSDARG00000068246, ENSDARG00000076724, ENSDARG00000054829, ENSDARG00000060841	193	79	3954	1.81531	1	0.799449	89.5994
GOTERM_BP_FAT	GO:0019932~second-messenger-mediated signaling	3	0.263158	0.207072	ENSDARG00000076724, ENSDARG00000054829, ENSDARG00000060841	399	16	7504	3.52632	1	0.989642	97.5564
GOTERM_BP_FAT	GO:0030384~phosphoinositide metabolic process	4	0.350877	0.268578	ENSDARG00000056623, ENSDARG00000076724, ENSDARG00000054829, ENSDARG00000060841	399	34	7504	2.21259	1	0.991136	99.3284
GOTERM_BP_FAT	GO:0006650~glycerophospholipid metabolic process	4	0.350877	0.283241	ENSDARG00000056623, ENSDARG00000076724, ENSDARG00000054829, ENSDARG00000060841	399	35	7504	2.14937	1	0.990988	99.5143
KEGG_PATHWAY	dre00562:Inositol phosphate metabolism	5	0.438596	0.343849	ENSDARG00000056623, ENSDARG00000068246, ENSDARG00000076724, ENSDARG00000054829, ENSDARG00000060841	193	61	3954	1.67927	1	0.82378	99.0931
GOTERM_MF_FAT	GO:0004428~inositol or phosphatidylinositol kinase activity	3	0.263158	0.417234	ENSDARG00000076724, ENSDARG00000054829, ENSDARG00000060841	442	27	8417	2.11589	1	0.985065	99.9512
GOTERM_BP_FAT	GO:0006644~phospholipid metabolic process	5	0.438596	0.455016	ENSDARG00000056623, ENSDARG00000076724, ENSDARG00000054829, ENSDARG00000006491, ENSDARG00000060841	399	65	7504	1.44669	1	0.996225	99.9939
GOTERM_BP_FAT	GO:0019637~organophosphate metabolic process	5	0.438596	0.546715	ENSDARG00000056623, ENSDARG00000076724, ENSDARG00000054829, ENSDARG00000006491, ENSDARG00000060841	399	73	7504	1.28815	1	0.997764	99.9997
Annotation Cluster 20	Enrichment Score: 1.030646813714347
Category	Term	Count	%	PValue	Genes	List Total	Pop Hits	Pop Total	Fold Enrichment	Bonferroni	Benjamini	FDR
KEGG_PATHWAY	dre00640:Propanoate metabolism	6	0.526316	0.0155349	ENSDARG00000061994, ENSDARG00000005359, ENSDARG00000018426, ENSDARG00000001578, ENSDARG00000006031, ENSDARG00000078512	193	31	3954	3.96523	0.800642	0.800642	16.0331
KEGG_PATHWAY	dre00280:Valine, leucine and isoleucine degradation	5	0.438596	0.135641	ENSDARG00000018426, ENSDARG00000001578, ENSDARG00000006031, ENSDARG00000056804, ENSDARG00000013063	193	41	3954	2.49842	1	0.811419	80.3467
KEGG_PATHWAY	dre00650:Butanoate metabolism	4	0.350877	0.152353	ENSDARG00000018426, ENSDARG00000001578, ENSDARG00000006031, ENSDARG00000013063	193	28	3954	2.92672	1	0.757984	84.1948
KEGG_PATHWAY	dre00410:beta-Alanine metabolism	3	0.263158	0.234888	ENSDARG00000018426, ENSDARG00000001578, ENSDARG00000006031	193	19	3954	3.2348	1	0.783903	94.9622
Annotation Cluster 21	Enrichment Score: 1.0189920901889524
Category	Term	Count	%	PValue	Genes	List Total	Pop Hits	Pop Total	Fold Enrichment	Bonferroni	Benjamini	FDR
GOTERM_BP_FAT	GO:0006928~cell motion	17	1.49123	0.0163081	ENSDARG00000010583, ENSDARG00000046019, ENSDARG00000018693, ENSDARG00000021022, ENSDARG00000023578, ENSDARG00000009021, ENSDARG00000053835, ENSDARG00000039131, ENSDARG00000077818, ENSDARG00000034434, ENSDARG00000069185, ENSDARG00000032199, ENSDARG00000014013, ENSDARG00000025641, ENSDARG00000052150, ENSDARG00000005645, ENSDARG00000052482	399	168	7504	1.90309	1	0.896379	23.1283
GOTERM_BP_FAT	GO:0048598~embryonic morphogenesis	20	1.75439	0.031041	ENSDARG00000008937, ENSDARG00000010583, ENSDARG00000053479, ENSDARG00000046019, ENSDARG00000018693, ENSDARG00000009738, ENSDARG00000023578, ENSDARG00000068246, ENSDARG00000034434, ENSDARG00000026811, ENSDARG00000069185, ENSDARG00000032199, ENSDARG00000026534, ENSDARG00000014013, ENSDARG00000025641, ENSDARG00000052150, ENSDARG00000017953, ENSDARG00000056218, ENSDARG00000014994, ENSDARG00000012078	399	226	7504	1.66434	1	0.91662	39.6154
GOTERM_BP_FAT	GO:0051674~localization of cell	13	1.14035	0.0647597	ENSDARG00000034434, ENSDARG00000069185, ENSDARG00000032199, ENSDARG00000010583, ENSDARG00000046019, ENSDARG00000018693, ENSDARG00000014013, ENSDARG00000021022, ENSDARG00000052150, ENSDARG00000023578, ENSDARG00000039131, ENSDARG00000077818, ENSDARG00000052482	399	139	7504	1.75893	1	0.921643	65.7346
GOTERM_BP_FAT	GO:0048870~cell motility	13	1.14035	0.0647597	ENSDARG00000034434, ENSDARG00000069185, ENSDARG00000032199, ENSDARG00000010583, ENSDARG00000046019, ENSDARG00000018693, ENSDARG00000014013, ENSDARG00000021022, ENSDARG00000052150, ENSDARG00000023578, ENSDARG00000039131, ENSDARG00000077818, ENSDARG00000052482	399	139	7504	1.75893	1	0.921643	65.7346
GOTERM_BP_FAT	GO:0016477~cell migration	10	0.877193	0.217936	ENSDARG00000034434, ENSDARG00000069185, ENSDARG00000032199, ENSDARG00000010583, ENSDARG00000046019, ENSDARG00000018693, ENSDARG00000014013, ENSDARG00000052150, ENSDARG00000023578, ENSDARG00000077818	399	125	7504	1.50456	1	0.990673	98.0403
GOTERM_BP_FAT	GO:0001667~ameboidal cell migration	8	0.701754	0.222712	ENSDARG00000069185, ENSDARG00000032199, ENSDARG00000046019, ENSDARG00000018693, ENSDARG00000014013, ENSDARG00000052150, ENSDARG00000023578, ENSDARG00000077818	399	93	7504	1.61781	1	0.990996	98.2232
GOTERM_BP_FAT	GO:0007369~gastrulation	9	0.789474	0.242655	ENSDARG00000069185, ENSDARG00000032199, ENSDARG00000046019, ENSDARG00000018693, ENSDARG00000014013, ENSDARG00000009738, ENSDARG00000023578, ENSDARG00000056218, ENSDARG00000014994	399	112	7504	1.51128	1	0.988983	98.8277
GOTERM_BP_FAT	GO:0042074~cell migration involved in gastrulation	6	0.526316	0.281872	ENSDARG00000069185, ENSDARG00000032199, ENSDARG00000046019, ENSDARG00000018693, ENSDARG00000014013, ENSDARG00000023578	399	67	7504	1.68421	1	0.991288	99.4992
