# Supplementary material for: Genome-Wide Analysis of Transposon and Retroviral Insertions Reveals Preferential Integrations in Regions of DNA Flexibility
Source: G3 (Bethesda). 2016 Jan 26;6(4):805–17. doi: 10.1534/g3.115.026849 (PMC4825651; doi:10.1534/g3.115.026849)
Supplement: Supporting Information [file supp_g3.115.026849_TableS5.xlsx]

## Sheet: Sheet1
Table S5. Gene ontology analysis results for Ensembl genes hit by 1344 Ds unselected integrations
Annotation Cluster 1	Enrichment Score: 1.7971397384820729
Category	Term	Count	%	PValue	Genes	List Total	Pop Hits	Pop Total	Fold Enrichment	Bonferroni	Benjamini	FDR
GOTERM_CC_FAT	GO:0005886~plasma membrane	38	4.52381	0.00211775	ENSDARG00000002959, ENSDARG00000038067, ENSDARG00000070543, ENSDARG00000018621, ENSDARG00000012534, ENSDARG00000055271, ENSDARG00000011600, ENSDARG00000002336, ENSDARG00000052004, ENSDARG00000045618, ENSDARG00000006383, ENSDARG00000004154, ENSDARG00000012248, ENSDARG00000036864, ENSDARG00000071025, ENSDARG00000006678, ENSDARG00000071860, ENSDARG00000045156, ENSDARG00000071863, ENSDARG00000031095,…	165	614	4330	1.62412	0.331553	0.331553	2.60045
GOTERM_CC_FAT	GO:0031226~intrinsic to plasma membrane	13	1.54762	0.00827414	ENSDARG00000002959, ENSDARG00000071863, ENSDARG00000018621, ENSDARG00000012534, ENSDARG00000057468, ENSDARG00000011600, ENSDARG00000004154, ENSDARG00000012248, ENSDARG00000030494, ENSDARG00000019342, ENSDARG00000018534, ENSDARG00000040985, ENSDARG00000062967	165	145	4330	2.35277	0.793742	0.545843	9.81112
GOTERM_CC_FAT	GO:0005887~integral to plasma membrane	11	1.30952	0.0352132	ENSDARG00000002959, ENSDARG00000071863, ENSDARG00000004154, ENSDARG00000018534, ENSDARG00000018621, ENSDARG00000019342, ENSDARG00000040985, ENSDARG00000057468, ENSDARG00000012534, ENSDARG00000011600, ENSDARG00000062967	165	138	4330	2.09179	0.998899	0.817825	35.9524
GOTERM_CC_FAT	GO:0044459~plasma membrane part	22	2.61905	0.104988	ENSDARG00000045156, ENSDARG00000002959, ENSDARG00000071863, ENSDARG00000031095, ENSDARG00000036463, ENSDARG00000070543, ENSDARG00000018621, ENSDARG00000012534, ENSDARG00000057468, ENSDARG00000011600, ENSDARG00000030376, ENSDARG00000045618, ENSDARG00000004154, ENSDARG00000030494, ENSDARG00000012248, ENSDARG00000032714, ENSDARG00000018534, ENSDARG00000019342, ENSDARG00000040985, ENSDARG00000036864,…	165	417	4330	1.38449	1	0.928231	74.8059
Annotation Cluster 2	Enrichment Score: 1.4850003993663712
Category	Term	Count	%	PValue	Genes	List Total	Pop Hits	Pop Total	Fold Enrichment	Bonferroni	Benjamini	FDR
INTERPRO	IPR000472:TGF-beta receptor/activin receptor, type I/II	4	0.47619	0.0119082	ENSDARG00000011941, ENSDARG00000045097, ENSDARG00000044422, ENSDARG00000017494	516	13	13480	8.03816	0.999986	0.939205	17.1099
GOTERM_MF_FAT	GO:0005024~transforming growth factor beta receptor activity	4	0.47619	0.0158845	ENSDARG00000011941, ENSDARG00000045097, ENSDARG00000044422, ENSDARG00000017494	332	14	8417	7.24355	0.998346	0.881748	20.0155
GOTERM_BP_FAT	GO:0007167~enzyme linked receptor protein signaling pathway	9	1.07143	0.0167979	ENSDARG00000076757, ENSDARG00000011941, ENSDARG00000030364, ENSDARG00000070903, ENSDARG00000045097, ENSDARG00000006202, ENSDARG00000044422, ENSDARG00000027199, ENSDARG00000011600	299	83	7504	2.72136	1	0.994134	23.2363
GOTERM_MF_FAT	GO:0004675~transmembrane receptor protein serine/threonine kinase activity	4	0.47619	0.0192878	ENSDARG00000011941, ENSDARG00000045097, ENSDARG00000044422, ENSDARG00000017494	332	15	8417	6.76064	0.999586	0.857388	23.7884
KEGG_PATHWAY	dre04350:TGF-beta signaling pathway	9	1.07143	0.0592234	ENSDARG00000011941, ENSDARG00000038067, ENSDARG00000036194, ENSDARG00000045097, ENSDARG00000002760, ENSDARG00000029544, ENSDARG00000044422, ENSDARG00000017494, ENSDARG00000027199	177	95	3954	2.11632	0.997478	0.997478	49.086
GOTERM_BP_FAT	GO:0030509~BMP signaling pathway	3	0.357143	0.104509	ENSDARG00000011941, ENSDARG00000045097, ENSDARG00000027199	299	14	7504	5.37793	1	0.996229	82.1478
GOTERM_BP_FAT	GO:0007178~transmembrane receptor protein serine/threonine kinase signaling pathway	4	0.47619	0.106167	ENSDARG00000011941, ENSDARG00000045097, ENSDARG00000044422, ENSDARG00000027199	299	29	7504	3.46165	1	0.995372	82.6571
Annotation Cluster 3	Enrichment Score: 1.275834554479016
Category	Term	Count	%	PValue	Genes	List Total	Pop Hits	Pop Total	Fold Enrichment	Bonferroni	Benjamini	FDR
GOTERM_BP_FAT	GO:0006793~phosphorus metabolic process	40	4.7619	0.00640982	ENSDARG00000032738, ENSDARG00000059809, ENSDARG00000036942, ENSDARG00000041361, ENSDARG00000022350, ENSDARG00000061398, ENSDARG00000013443, ENSDARG00000011600, ENSDARG00000020334, ENSDARG00000045411, ENSDARG00000058471, ENSDARG00000045097, ENSDARG00000062460, ENSDARG00000079123, ENSDARG00000006202, ENSDARG00000006598, ENSDARG00000002210, ENSDARG00000028213, ENSDARG00000070412, ENSDARG00000011941,…	299	655	7504	1.53264	0.997125	0.997125	9.55042
GOTERM_BP_FAT	GO:0006796~phosphate metabolic process	40	4.7619	0.00640982	ENSDARG00000032738, ENSDARG00000059809, ENSDARG00000036942, ENSDARG00000041361, ENSDARG00000022350, ENSDARG00000061398, ENSDARG00000013443, ENSDARG00000011600, ENSDARG00000020334, ENSDARG00000045411, ENSDARG00000058471, ENSDARG00000045097, ENSDARG00000062460, ENSDARG00000079123, ENSDARG00000006202, ENSDARG00000006598, ENSDARG00000002210, ENSDARG00000028213, ENSDARG00000070412, ENSDARG00000011941,…	299	655	7504	1.53264	0.997125	0.997125	9.55042
INTERPRO	IPR017442:Serine/threonine protein kinase-related	23	2.7381	0.0108246	ENSDARG00000011941, ENSDARG00000059809, ENSDARG00000041361, ENSDARG00000058803, ENSDARG00000017494, ENSDARG00000009031, ENSDARG00000060390, ENSDARG00000022350, ENSDARG00000011662, ENSDARG00000015240, ENSDARG00000014222, ENSDARG00000017665, ENSDARG00000058471, ENSDARG00000045097, ENSDARG00000062460, ENSDARG00000079123, ENSDARG00000044422, ENSDARG00000006598, ENSDARG00000014348, ENSDARG00000031751,…	516	339	13480	1.77243	0.999962	0.966361	15.6745
GOTERM_MF_FAT	GO:0004672~protein kinase activity	29	3.45238	0.0135045	ENSDARG00000059809, ENSDARG00000041361, ENSDARG00000022350, ENSDARG00000011600, ENSDARG00000058471, ENSDARG00000045411, ENSDARG00000062460, ENSDARG00000045097, ENSDARG00000079123, ENSDARG00000006202, ENSDARG00000006598, ENSDARG00000002210, ENSDARG00000028213, ENSDARG00000076757, ENSDARG00000011941, ENSDARG00000062640, ENSDARG00000058803, ENSDARG00000009031, ENSDARG00000060390, ENSDARG00000017494,…	332	459	8417	1.60179	0.995654	0.934079	17.2747
INTERPRO	IPR000719:Protein kinase, core	26	3.09524	0.0199476	ENSDARG00000011941, ENSDARG00000059809, ENSDARG00000041361, ENSDARG00000017494, ENSDARG00000060390, ENSDARG00000009031, ENSDARG00000058803, ENSDARG00000022350, ENSDARG00000011662, ENSDARG00000015240, ENSDARG00000011600, ENSDARG00000014222, ENSDARG00000017665, ENSDARG00000070903, ENSDARG00000058471, ENSDARG00000045097, ENSDARG00000062460, ENSDARG00000079123, ENSDARG00000044422, ENSDARG00000006202,…	516	422	13480	1.60954	1	0.932212	27.0667
GOTERM_MF_FAT	GO:0032559~adenyl ribonucleotide binding	54	6.42857	0.0235828	ENSDARG00000044491, ENSDARG00000059809, ENSDARG00000061635, ENSDARG00000041361, ENSDARG00000022350, ENSDARG00000063031, ENSDARG00000077288, ENSDARG00000021924, ENSDARG00000034771, ENSDARG00000003699, ENSDARG00000062460, ENSDARG00000061922, ENSDARG00000006598, ENSDARG00000063295, ENSDARG00000002210, ENSDARG00000076757, ENSDARG00000016830, ENSDARG00000070432, ENSDARG00000060390, ENSDARG00000058803,…	332	1032	8417	1.32658	0.999929	0.851805	28.314
GOTERM_BP_FAT	GO:0006468~protein amino acid phosphorylation	28	3.33333	0.0253808	ENSDARG00000059809, ENSDARG00000041361, ENSDARG00000022350, ENSDARG00000011600, ENSDARG00000058471, ENSDARG00000045411, ENSDARG00000062460, ENSDARG00000045097, ENSDARG00000079123, ENSDARG00000006202, ENSDARG00000006598, ENSDARG00000002210, ENSDARG00000028213, ENSDARG00000076757, ENSDARG00000011941, ENSDARG00000058803, ENSDARG00000009031, ENSDARG00000060390, ENSDARG00000017494, ENSDARG00000011662,…	299	459	7504	1.53097	1	0.997116	33.0553
GOTERM_MF_FAT	GO:0005524~ATP binding	53	6.30952	0.0333747	ENSDARG00000044491, ENSDARG00000059809, ENSDARG00000061635, ENSDARG00000041361, ENSDARG00000022350, ENSDARG00000063031, ENSDARG00000077288, ENSDARG00000021924, ENSDARG00000034771, ENSDARG00000003699, ENSDARG00000062460, ENSDARG00000061922, ENSDARG00000006598, ENSDARG00000063295, ENSDARG00000002210, ENSDARG00000076757, ENSDARG00000016830, ENSDARG00000070432, ENSDARG00000060390, ENSDARG00000058803,…	332	1029	8417	1.30581	0.999999	0.778789	37.7155
GOTERM_MF_FAT	GO:0030554~adenyl nucleotide binding	55	6.54762	0.0357926	ENSDARG00000044491, ENSDARG00000059809, ENSDARG00000061635, ENSDARG00000041361, ENSDARG00000022350, ENSDARG00000063031, ENSDARG00000077288, ENSDARG00000021924, ENSDARG00000034771, ENSDARG00000003699, ENSDARG00000062460, ENSDARG00000061922, ENSDARG00000006598, ENSDARG00000063295, ENSDARG00000002210, ENSDARG00000076757, ENSDARG00000016830, ENSDARG00000070432, ENSDARG00000060390, ENSDARG00000058803,…	332	1081	8417	1.2899	1	0.767288	39.8537
GOTERM_MF_FAT	GO:0001883~purine nucleoside binding	55	6.54762	0.0379993	ENSDARG00000044491, ENSDARG00000059809, ENSDARG00000061635, ENSDARG00000041361, ENSDARG00000022350, ENSDARG00000063031, ENSDARG00000077288, ENSDARG00000021924, ENSDARG00000034771, ENSDARG00000003699, ENSDARG00000062460, ENSDARG00000061922, ENSDARG00000006598, ENSDARG00000063295, ENSDARG00000002210, ENSDARG00000076757, ENSDARG00000016830, ENSDARG00000070432, ENSDARG00000060390, ENSDARG00000058803,…	332	1085	8417	1.28515	1	0.696387	41.7455
GOTERM_MF_FAT	GO:0004674~protein serine/threonine kinase activity	20	2.38095	0.040653	ENSDARG00000011941, ENSDARG00000059809, ENSDARG00000041361, ENSDARG00000058803, ENSDARG00000009031, ENSDARG00000060390, ENSDARG00000017494, ENSDARG00000022350, ENSDARG00000011662, ENSDARG00000015240, ENSDARG00000014222, ENSDARG00000017665, ENSDARG00000058471, ENSDARG00000045097, ENSDARG00000062460, ENSDARG00000079123, ENSDARG00000044422, ENSDARG00000006598, ENSDARG00000014348, ENSDARG00000002210	332	314	8417	1.6148	1	0.694493	43.9473
GOTERM_MF_FAT	GO:0001882~nucleoside binding	55	6.54762	0.040905	ENSDARG00000044491, ENSDARG00000059809, ENSDARG00000061635, ENSDARG00000041361, ENSDARG00000022350, ENSDARG00000063031, ENSDARG00000077288, ENSDARG00000021924, ENSDARG00000034771, ENSDARG00000003699, ENSDARG00000062460, ENSDARG00000061922, ENSDARG00000006598, ENSDARG00000063295, ENSDARG00000002210, ENSDARG00000076757, ENSDARG00000016830, ENSDARG00000070432, ENSDARG00000060390, ENSDARG00000058803,…	332	1090	8417	1.27925	1	0.67167	44.1524
GOTERM_BP_FAT	GO:0016310~phosphorylation	30	3.57143	0.0514985	ENSDARG00000059809, ENSDARG00000041361, ENSDARG00000022350, ENSDARG00000013443, ENSDARG00000011600, ENSDARG00000058471, ENSDARG00000045411, ENSDARG00000045097, ENSDARG00000062460, ENSDARG00000079123, ENSDARG00000006202, ENSDARG00000006598, ENSDARG00000002210, ENSDARG00000028213, ENSDARG00000011941, ENSDARG00000076757, ENSDARG00000003250, ENSDARG00000058803, ENSDARG00000009031, ENSDARG00000060390,…	299	534	7504	1.40994	1	0.987399	56.1904
INTERPRO	IPR017441:Protein kinase, ATP binding site	20	2.38095	0.0886367	ENSDARG00000011941, ENSDARG00000041361, ENSDARG00000058803, ENSDARG00000009031, ENSDARG00000060390, ENSDARG00000017494, ENSDARG00000011662, ENSDARG00000011600, ENSDARG00000015240, ENSDARG00000014222, ENSDARG00000017665, ENSDARG00000070903, ENSDARG00000058471, ENSDARG00000045097, ENSDARG00000062460, ENSDARG00000006202, ENSDARG00000006598, ENSDARG00000014348, ENSDARG00000074976, ENSDARG00000002210	516	356	13480	1.46764	1	0.968921	76.6335
INTERPRO	IPR002290:Serine/threonine protein kinase	13	1.54762	0.0918319	ENSDARG00000017665, ENSDARG00000059809, ENSDARG00000041361, ENSDARG00000058471, ENSDARG00000062460, ENSDARG00000058803, ENSDARG00000060390, ENSDARG00000009031, ENSDARG00000006598, ENSDARG00000014348, ENSDARG00000015240, ENSDARG00000002210, ENSDARG00000014222	516	204	13480	1.66477	1	0.968696	77.8843
GOTERM_MF_FAT	GO:0000166~nucleotide binding	77	9.16667	0.0961949	ENSDARG00000044491, ENSDARG00000061635, ENSDARG00000059809, ENSDARG00000040778, ENSDARG00000041361, ENSDARG00000063031, ENSDARG00000022350, ENSDARG00000077288, ENSDARG00000020595, ENSDARG00000021924, ENSDARG00000011020, ENSDARG00000034771, ENSDARG00000003699, ENSDARG00000033901, ENSDARG00000062460, ENSDARG00000006598, ENSDARG00000061922, ENSDARG00000063295, ENSDARG00000002210, ENSDARG00000039316,…	332	1682	8417	1.1606	1	0.764225	75.6034
INTERPRO	IPR008271:Serine/threonine protein kinase, active site	16	1.90476	0.0998276	ENSDARG00000041361, ENSDARG00000058803, ENSDARG00000009031, ENSDARG00000017494, ENSDARG00000022350, ENSDARG00000011662, ENSDARG00000015240, ENSDARG00000014222, ENSDARG00000017665, ENSDARG00000058471, ENSDARG00000062460, ENSDARG00000045097, ENSDARG00000079123, ENSDARG00000044422, ENSDARG00000006598, ENSDARG00000014348	516	272	13480	1.53671	1	0.97016	80.7451
GOTERM_MF_FAT	GO:0032553~ribonucleotide binding	63	7.5	0.111067	ENSDARG00000044491, ENSDARG00000061635, ENSDARG00000059809, ENSDARG00000040778, ENSDARG00000041361, ENSDARG00000063031, ENSDARG00000022350, ENSDARG00000077288, ENSDARG00000020595, ENSDARG00000021924, ENSDARG00000034771, ENSDARG00000003699, ENSDARG00000062460, ENSDARG00000006598, ENSDARG00000061922, ENSDARG00000063295, ENSDARG00000039316, ENSDARG00000002210, ENSDARG00000076757, ENSDARG00000016830,…	332	1359	8417	1.17528	1	0.802875	80.6438
GOTERM_MF_FAT	GO:0032555~purine ribonucleotide binding	63	7.5	0.111067	ENSDARG00000044491, ENSDARG00000061635, ENSDARG00000059809, ENSDARG00000040778, ENSDARG00000041361, ENSDARG00000063031, ENSDARG00000022350, ENSDARG00000077288, ENSDARG00000020595, ENSDARG00000021924, ENSDARG00000034771, ENSDARG00000003699, ENSDARG00000062460, ENSDARG00000006598, ENSDARG00000061922, ENSDARG00000063295, ENSDARG00000039316, ENSDARG00000002210, ENSDARG00000076757, ENSDARG00000016830,…	332	1359	8417	1.17528	1	0.802875	80.6438
GOTERM_MF_FAT	GO:0017076~purine nucleotide binding	64	7.61905	0.145135	ENSDARG00000044491, ENSDARG00000061635, ENSDARG00000059809, ENSDARG00000040778, ENSDARG00000041361, ENSDARG00000063031, ENSDARG00000022350, ENSDARG00000077288, ENSDARG00000020595, ENSDARG00000021924, ENSDARG00000034771, ENSDARG00000003699, ENSDARG00000062460, ENSDARG00000006598, ENSDARG00000061922, ENSDARG00000063295, ENSDARG00000039316, ENSDARG00000002210, ENSDARG00000076757, ENSDARG00000016830,…	332	1410	8417	1.15075	1	0.799777	88.7771
SP_PIR_KEYWORDS	atp-binding	34	4.04762	0.146149	ENSDARG00000044491, ENSDARG00000061635, ENSDARG00000041361, ENSDARG00000020574, ENSDARG00000021924, ENSDARG00000011600, ENSDARG00000003699, ENSDARG00000058471, ENSDARG00000045097, ENSDARG00000062460, ENSDARG00000006202, ENSDARG00000061922, ENSDARG00000006598, ENSDARG00000063295, ENSDARG00000002210, ENSDARG00000011941, ENSDARG00000074635, ENSDARG00000025612, ENSDARG00000016830, ENSDARG00000017494,…	314	732	8377	1.23916	1	0.908947	85.7688
SMART	SM00220:S_TKc	13	1.54762	0.167685	ENSDARG00000017665, ENSDARG00000059809, ENSDARG00000041361, ENSDARG00000058471, ENSDARG00000062460, ENSDARG00000058803, ENSDARG00000060390, ENSDARG00000009031, ENSDARG00000006598, ENSDARG00000014348, ENSDARG00000015240, ENSDARG00000002210, ENSDARG00000014222	308	204	7141	1.47748	1	0.926388	89.9606
SP_PIR_KEYWORDS	kinase	22	2.61905	0.230641	ENSDARG00000003250, ENSDARG00000041361, ENSDARG00000058803, ENSDARG00000009031, ENSDARG00000004470, ENSDARG00000022350, ENSDARG00000038814, ENSDARG00000011662, ENSDARG00000041078, ENSDARG00000011600, ENSDARG00000015240, ENSDARG00000014222, ENSDARG00000070903, ENSDARG00000058471, ENSDARG00000009477, ENSDARG00000062460, ENSDARG00000079123, ENSDARG00000078014, ENSDARG00000006202, ENSDARG00000006598,…	314	470	8377	1.24877	1	0.929427	96.0662
SP_PIR_KEYWORDS	serine/threonine-protein kinase	13	1.54762	0.237391	ENSDARG00000017665, ENSDARG00000041361, ENSDARG00000058471, ENSDARG00000045097, ENSDARG00000062460, ENSDARG00000058803, ENSDARG00000017494, ENSDARG00000009031, ENSDARG00000006598, ENSDARG00000011662, ENSDARG00000014348, ENSDARG00000015240, ENSDARG00000014222	314	253	8377	1.37082	1	0.925428	96.4716
SP_PIR_KEYWORDS	nucleotide-binding	43	5.11905	0.242809	ENSDARG00000044491, ENSDARG00000061635, ENSDARG00000040778, ENSDARG00000041361, ENSDARG00000020574, ENSDARG00000016364, ENSDARG00000011600, ENSDARG00000021924, ENSDARG00000020595, ENSDARG00000034771, ENSDARG00000017658, ENSDARG00000003699, ENSDARG00000058471, ENSDARG00000045097, ENSDARG00000062460, ENSDARG00000031783, ENSDARG00000006202, ENSDARG00000045415, ENSDARG00000006598, ENSDARG00000061922,…	314	1007	8377	1.13919	1	0.920426	96.7688
Annotation Cluster 4	Enrichment Score: 1.2423337105689003
Category	Term	Count	%	PValue	Genes	List Total	Pop Hits	Pop Total	Fold Enrichment	Bonferroni	Benjamini	FDR
SP_PIR_KEYWORDS	transport	34	4.04762	0.00770393	ENSDARG00000007151, ENSDARG00000038731, ENSDARG00000079078, ENSDARG00000010018, ENSDARG00000070543, ENSDARG00000018621, ENSDARG00000012534, ENSDARG00000013443, ENSDARG00000014969, ENSDARG00000006383, ENSDARG00000004154, ENSDARG00000026907, ENSDARG00000071331, ENSDARG00000035741, ENSDARG00000062640, ENSDARG00000016636, ENSDARG00000061665, ENSDARG00000001733, ENSDARG00000045132, ENSDARG00000003487,…	314	570	8377	1.59134	0.755257	0.505284	9.10237
SP_PIR_KEYWORDS	ion transport	17	2.02381	0.00891976	ENSDARG00000071331, ENSDARG00000007151, ENSDARG00000062640, ENSDARG00000061665, ENSDARG00000070543, ENSDARG00000013443, ENSDARG00000057468, ENSDARG00000068745, ENSDARG00000023587, ENSDARG00000030376, ENSDARG00000004154, ENSDARG00000058498, ENSDARG00000070522, ENSDARG00000032714, ENSDARG00000042837, ENSDARG00000019342, ENSDARG00000062967	314	222	8377	2.04294	0.804203	0.419322	10.4672
SP_PIR_KEYWORDS	ionic channel	14	1.66667	0.0105943	ENSDARG00000071331, ENSDARG00000007151, ENSDARG00000062640, ENSDARG00000061665, ENSDARG00000070543, ENSDARG00000057468, ENSDARG00000068745, ENSDARG00000023587, ENSDARG00000030376, ENSDARG00000004154, ENSDARG00000070522, ENSDARG00000032714, ENSDARG00000019342, ENSDARG00000062967	314	169	8377	2.21004	0.856074	0.384065	12.3163
GOTERM_BP_FAT	GO:0006813~potassium ion transport	9	1.07143	0.0146569	ENSDARG00000007151, ENSDARG00000062640, ENSDARG00000061665, ENSDARG00000042837, ENSDARG00000057468, ENSDARG00000015790, ENSDARG00000068745, ENSDARG00000062967, ENSDARG00000023587	299	81	7504	2.78855	0.999999	0.998791	20.5851
GOTERM_MF_FAT	GO:0015267~channel activity	16	1.90476	0.0318125	ENSDARG00000071331, ENSDARG00000007151, ENSDARG00000062640, ENSDARG00000061665, ENSDARG00000070543, ENSDARG00000045132, ENSDARG00000057468, ENSDARG00000068745, ENSDARG00000023587, ENSDARG00000030376, ENSDARG00000004154, ENSDARG00000070522, ENSDARG00000032714, ENSDARG00000019342, ENSDARG00000062967, ENSDARG00000069450	332	225	8417	1.80284	0.999998	0.801402	36.2967
GOTERM_MF_FAT	GO:0022803~passive transmembrane transporter activity	16	1.90476	0.0318125	ENSDARG00000071331, ENSDARG00000007151, ENSDARG00000062640, ENSDARG00000061665, ENSDARG00000070543, ENSDARG00000045132, ENSDARG00000057468, ENSDARG00000068745, ENSDARG00000023587, ENSDARG00000030376, ENSDARG00000004154, ENSDARG00000070522, ENSDARG00000032714, ENSDARG00000019342, ENSDARG00000062967, ENSDARG00000069450	332	225	8417	1.80284	0.999998	0.801402	36.2967
INTERPRO	IPR003938:Potassium channel, voltage-dependent, EAG/ELK/ERG	3	0.357143	0.0350069	ENSDARG00000062640, ENSDARG00000061665, ENSDARG00000068745	516	8	13480	9.79651	1	0.964272	42.7755
GOTERM_MF_FAT	GO:0022836~gated channel activity	13	1.54762	0.037032	ENSDARG00000071331, ENSDARG00000030376, ENSDARG00000004154, ENSDARG00000070522, ENSDARG00000062640, ENSDARG00000061665, ENSDARG00000032714, ENSDARG00000070543, ENSDARG00000045132, ENSDARG00000019342, ENSDARG00000057468, ENSDARG00000068745, ENSDARG00000062967	332	171	8417	1.92738	1	0.715732	40.9232
GOTERM_MF_FAT	GO:0046873~metal ion transmembrane transporter activity	13	1.54762	0.0429958	ENSDARG00000071331, ENSDARG00000007151, ENSDARG00000062640, ENSDARG00000020574, ENSDARG00000061665, ENSDARG00000057468, ENSDARG00000068745, ENSDARG00000023587, ENSDARG00000003699, ENSDARG00000004154, ENSDARG00000070522, ENSDARG00000019342, ENSDARG00000062967	332	175	8417	1.88332	1	0.644439	45.8267
INTERPRO	IPR000595:Cyclic nucleotide-binding	4	0.47619	0.0442205	ENSDARG00000062640, ENSDARG00000009477, ENSDARG00000061665, ENSDARG00000068745	516	21	13480	4.97601	1	0.940347	50.7602
GOTERM_BP_FAT	GO:0030001~metal ion transport	16	1.90476	0.0446532	ENSDARG00000013240, ENSDARG00000008912, ENSDARG00000007151, ENSDARG00000062640, ENSDARG00000020574, ENSDARG00000061665, ENSDARG00000015790, ENSDARG00000057468, ENSDARG00000068745, ENSDARG00000023587, ENSDARG00000003699, ENSDARG00000058498, ENSDARG00000004154, ENSDARG00000070522, ENSDARG00000042837, ENSDARG00000062967	299	233	7504	1.7234	1	0.990136	50.9861
GOTERM_MF_FAT	GO:0022838~substrate specific channel activity	15	1.78571	0.0454277	ENSDARG00000071331, ENSDARG00000007151, ENSDARG00000062640, ENSDARG00000061665, ENSDARG00000070543, ENSDARG00000045132, ENSDARG00000057468, ENSDARG00000068745, ENSDARG00000023587, ENSDARG00000030376, ENSDARG00000004154, ENSDARG00000070522, ENSDARG00000032714, ENSDARG00000019342, ENSDARG00000062967	332	216	8417	1.76058	1	0.644117	47.7156
GOTERM_MF_FAT	GO:0005216~ion channel activity	15	1.78571	0.0454277	ENSDARG00000071331, ENSDARG00000007151, ENSDARG00000062640, ENSDARG00000061665, ENSDARG00000070543, ENSDARG00000045132, ENSDARG00000057468, ENSDARG00000068745, ENSDARG00000023587, ENSDARG00000030376, ENSDARG00000004154, ENSDARG00000070522, ENSDARG00000032714, ENSDARG00000019342, ENSDARG00000062967	332	216	8417	1.76058	1	0.644117	47.7156
GOTERM_MF_FAT	GO:0005261~cation channel activity	11	1.30952	0.0509522	ENSDARG00000071331, ENSDARG00000007151, ENSDARG00000004154, ENSDARG00000070522, ENSDARG00000062640, ENSDARG00000061665, ENSDARG00000019342, ENSDARG00000057468, ENSDARG00000068745, ENSDARG00000062967, ENSDARG00000023587	332	141	8417	1.97785	1	0.648633	51.7816
INTERPRO	IPR014710:RmlC-like jelly roll fold	4	0.47619	0.0556968	ENSDARG00000062640, ENSDARG00000009477, ENSDARG00000061665, ENSDARG00000068745	516	23	13480	4.54331	1	0.931378	59.2491
SMART	SM00100:cNMP	4	0.47619	0.0590094	ENSDARG00000062640, ENSDARG00000009477, ENSDARG00000061665, ENSDARG00000068745	308	21	7141	4.4162	0.999994	0.982306	53.3136
GOTERM_MF_FAT	GO:0005267~potassium channel activity	7	0.833333	0.0631701	ENSDARG00000007151, ENSDARG00000062640, ENSDARG00000061665, ENSDARG00000057468, ENSDARG00000068745, ENSDARG00000062967, ENSDARG00000023587	332	72	8417	2.46482	1	0.662962	59.754
GOTERM_BP_FAT	GO:0006811~ion transport	24	2.85714	0.0784796	ENSDARG00000013240, ENSDARG00000008912, ENSDARG00000007151, ENSDARG00000062640, ENSDARG00000020574, ENSDARG00000061665, ENSDARG00000070543, ENSDARG00000045132, ENSDARG00000015790, ENSDARG00000013443, ENSDARG00000057468, ENSDARG00000068745, ENSDARG00000014969, ENSDARG00000023587, ENSDARG00000030376, ENSDARG00000003699, ENSDARG00000004154, ENSDARG00000058498, ENSDARG00000070522, ENSDARG00000032714,…	299	424	7504	1.42058	1	0.990423	72.0789
INTERPRO	IPR005821:Ion transport	6	0.714286	0.102167	ENSDARG00000070522, ENSDARG00000062640, ENSDARG00000061665, ENSDARG00000057468, ENSDARG00000068745, ENSDARG00000062967	516	65	13480	2.41145	1	0.969029	81.5143
GOTERM_MF_FAT	GO:0005249~voltage-gated potassium channel activity	5	0.595238	0.169519	ENSDARG00000062640, ENSDARG00000061665, ENSDARG00000057468, ENSDARG00000068745, ENSDARG00000062967	332	55	8417	2.30476	1	0.801153	92.5044
GOTERM_BP_FAT	GO:0006812~cation transport	17	2.02381	0.179716	ENSDARG00000013240, ENSDARG00000008912, ENSDARG00000007151, ENSDARG00000062640, ENSDARG00000020574, ENSDARG00000061665, ENSDARG00000015790, ENSDARG00000013443, ENSDARG00000057468, ENSDARG00000068745, ENSDARG00000023587, ENSDARG00000003699, ENSDARG00000004154, ENSDARG00000058498, ENSDARG00000070522, ENSDARG00000042837, ENSDARG00000062967	299	313	7504	1.3631	1	0.997019	95.4605
GOTERM_MF_FAT	GO:0005244~voltage-gated ion channel activity	7	0.833333	0.225136	ENSDARG00000070522, ENSDARG00000062640, ENSDARG00000061665, ENSDARG00000045132, ENSDARG00000057468, ENSDARG00000068745, ENSDARG00000062967	332	104	8417	1.70641	1	0.870042	97.1496
GOTERM_MF_FAT	GO:0022843~voltage-gated cation channel activity	6	0.714286	0.227442	ENSDARG00000070522, ENSDARG00000062640, ENSDARG00000061665, ENSDARG00000057468, ENSDARG00000068745, ENSDARG00000062967	332	83	8417	1.8327	1	0.867862	97.2656
GOTERM_MF_FAT	GO:0022832~voltage-gated channel activity	7	0.833333	0.231566	ENSDARG00000070522, ENSDARG00000062640, ENSDARG00000061665, ENSDARG00000045132, ENSDARG00000057468, ENSDARG00000068745, ENSDARG00000062967	332	105	8417	1.69016	1	0.868159	97.4623
GOTERM_BP_FAT	GO:0055085~transmembrane transport	19	2.2619	0.249669	ENSDARG00000008912, ENSDARG00000035741, ENSDARG00000062640, ENSDARG00000038731, ENSDARG00000061665, ENSDARG00000020984, ENSDARG00000045132, ENSDARG00000013443, ENSDARG00000057468, ENSDARG00000003487, ENSDARG00000068745, ENSDARG00000006383, ENSDARG00000023713, ENSDARG00000058498, ENSDARG00000016480, ENSDARG00000070522, ENSDARG00000041874, ENSDARG00000055523, ENSDARG00000062967	299	379	7504	1.25816	1	0.996998	98.8709
GOTERM_BP_FAT	GO:0015672~monovalent inorganic cation transport	11	1.30952	0.266697	ENSDARG00000007151, ENSDARG00000058498, ENSDARG00000062640, ENSDARG00000061665, ENSDARG00000042837, ENSDARG00000057468, ENSDARG00000013443, ENSDARG00000015790, ENSDARG00000068745, ENSDARG00000062967, ENSDARG00000023587	299	199	7504	1.38727	1	0.996467	99.2109
Annotation Cluster 5	Enrichment Score: 1.1961395959695231
Category	Term	Count	%	PValue	Genes	List Total	Pop Hits	Pop Total	Fold Enrichment	Bonferroni	Benjamini	FDR
GOTERM_BP_FAT	GO:0010038~response to metal ion	5	0.595238	0.0329616	ENSDARG00000044491, ENSDARG00000045066, ENSDARG00000003699, ENSDARG00000021924, ENSDARG00000051939	299	31	7504	4.0479	1	0.997757	40.7374
GOTERM_BP_FAT	GO:0010035~response to inorganic substance	5	0.595238	0.0782484	ENSDARG00000044491, ENSDARG00000045066, ENSDARG00000003699, ENSDARG00000021924, ENSDARG00000051939	299	41	7504	3.06061	1	0.992867	71.9694
GOTERM_BP_FAT	GO:0046686~response to cadmium ion	3	0.357143	0.0797956	ENSDARG00000044491, ENSDARG00000021924, ENSDARG00000051939	299	12	7504	6.27425	1	0.988339	72.6949
GOTERM_BP_FAT	GO:0046688~response to copper ion	3	0.357143	0.0797956	ENSDARG00000044491, ENSDARG00000045066, ENSDARG00000003699	299	12	7504	6.27425	1	0.988339	72.6949
Annotation Cluster 6	Enrichment Score: 1.156727075525379
Category	Term	Count	%	PValue	Genes	List Total	Pop Hits	Pop Total	Fold Enrichment	Bonferroni	Benjamini	FDR
INTERPRO	IPR011993:Pleckstrin homology-type	15	1.78571	0.0169334	ENSDARG00000043281, ENSDARG00000060813, ENSDARG00000056346, ENSDARG00000043009, ENSDARG00000043394, ENSDARG00000031095, ENSDARG00000024043, ENSDARG00000001733, ENSDARG00000022772, ENSDARG00000035535, ENSDARG00000010181, ENSDARG00000026519, ENSDARG00000020204, ENSDARG00000032049, ENSDARG00000030064	516	194	13480	2.0199	1	0.930148	23.4726
INTERPRO	IPR001849:Pleckstrin homology	10	1.19048	0.110411	ENSDARG00000043281, ENSDARG00000060813, ENSDARG00000056346, ENSDARG00000031095, ENSDARG00000041729, ENSDARG00000035535, ENSDARG00000022772, ENSDARG00000010181, ENSDARG00000026519, ENSDARG00000030064	516	147	13480	1.77714	1	0.970659	84.0014
SMART	SM00233:PH	10	1.19048	0.18116	ENSDARG00000043281, ENSDARG00000060813, ENSDARG00000056346, ENSDARG00000031095, ENSDARG00000041729, ENSDARG00000035535, ENSDARG00000022772, ENSDARG00000010181, ENSDARG00000026519, ENSDARG00000030064	308	147	7141	1.57722	1	0.929459	91.8166
Annotation Cluster 7	Enrichment Score: 1.1553742016902393
Category	Term	Count	%	PValue	Genes	List Total	Pop Hits	Pop Total	Fold Enrichment	Bonferroni	Benjamini	FDR
GOTERM_CC_FAT	GO:0031225~anchored to membrane	5	0.595238	0.0134697	ENSDARG00000071860, ENSDARG00000030494, ENSDARG00000012248, ENSDARG00000021584, ENSDARG00000031372	165	25	4330	5.24848	0.92397	0.576362	15.5109
UP_SEQ_FEATURE	propeptide:Removed in mature form	3	0.357143	0.0438552	ENSDARG00000071860, ENSDARG00000021584, ENSDARG00000031372	90	10	2592	8.64	0.999999	0.998929	45.162
SP_PIR_KEYWORDS	gpi-anchor	3	0.357143	0.0827587	ENSDARG00000071860, ENSDARG00000021584, ENSDARG00000031372	314	13	8377	6.15654	1	0.792412	65.5618
SP_PIR_KEYWORDS	lipoprotein	4	0.47619	0.489003	ENSDARG00000071860, ENSDARG00000021584, ENSDARG00000031372, ENSDARG00000055271	314	70	8377	1.52448	1	0.952869	99.9748
Annotation Cluster 8	Enrichment Score: 1.0745590804484462
Category	Term	Count	%	PValue	Genes	List Total	Pop Hits	Pop Total	Fold Enrichment	Bonferroni	Benjamini	FDR
GOTERM_MF_FAT	GO:0016278~lysine N-methyltransferase activity	4	0.47619	0.0365984	ENSDARG00000041081, ENSDARG00000062244, ENSDARG00000060847, ENSDARG00000026634	332	19	8417	5.33735	1	0.742263	40.5511
GOTERM_MF_FAT	GO:0016279~protein-lysine N-methyltransferase activity	4	0.47619	0.0365984	ENSDARG00000041081, ENSDARG00000062244, ENSDARG00000060847, ENSDARG00000026634	332	19	8417	5.33735	1	0.742263	40.5511
GOTERM_MF_FAT	GO:0018024~histone-lysine N-methyltransferase activity	4	0.47619	0.0365984	ENSDARG00000041081, ENSDARG00000062244, ENSDARG00000060847, ENSDARG00000026634	332	19	8417	5.33735	1	0.742263	40.5511
GOTERM_MF_FAT	GO:0042054~histone methyltransferase activity	4	0.47619	0.0533766	ENSDARG00000041081, ENSDARG00000062244, ENSDARG00000060847, ENSDARG00000026634	332	22	8417	4.60953	1	0.648251	53.4715
INTERPRO	IPR001214:SET	6	0.714286	0.0581891	ENSDARG00000041081, ENSDARG00000071669, ENSDARG00000005629, ENSDARG00000062244, ENSDARG00000060847, ENSDARG00000026634	516	55	13480	2.84989	1	0.930695	60.9016
SMART	SM00317:SET	6	0.714286	0.0862553	ENSDARG00000041081, ENSDARG00000071669, ENSDARG00000005629, ENSDARG00000062244, ENSDARG00000060847, ENSDARG00000026634	308	55	7141	2.52928	1	0.893948	67.6866
GOTERM_MF_FAT	GO:0008276~protein methyltransferase activity	4	0.47619	0.112234	ENSDARG00000041081, ENSDARG00000062244, ENSDARG00000060847, ENSDARG00000026634	332	30	8417	3.38032	1	0.795523	80.9953
GOTERM_BP_FAT	GO:0016568~chromatin modification	6	0.714286	0.12639	ENSDARG00000041081, ENSDARG00000034693, ENSDARG00000060847, ENSDARG00000026634, ENSDARG00000003021, ENSDARG00000006010	299	67	7504	2.24749	1	0.996262	87.8667
GOTERM_MF_FAT	GO:0008170~N-methyltransferase activity	4	0.47619	0.138715	ENSDARG00000041081, ENSDARG00000062244, ENSDARG00000060847, ENSDARG00000026634	332	33	8417	3.07302	1	0.800986	87.5427
SP_PIR_KEYWORDS	methyltransferase	4	0.47619	0.695151	ENSDARG00000068021, ENSDARG00000041081, ENSDARG00000060847, ENSDARG00000026634	314	95	8377	1.1233	1	0.967672	100
Annotation Cluster 9	Enrichment Score: 1.0498025559831625
Category	Term	Count	%	PValue	Genes	List Total	Pop Hits	Pop Total	Fold Enrichment	Bonferroni	Benjamini	FDR
GOTERM_MF_FAT	GO:0004725~protein tyrosine phosphatase activity	9	1.07143	0.0129915	ENSDARG00000032738, ENSDARG00000020334, ENSDARG00000076810, ENSDARG00000056623, ENSDARG00000021483, ENSDARG00000057016, ENSDARG00000061398, ENSDARG00000070412, ENSDARG00000035970	332	80	8417	2.85215	0.99465	0.99465	16.6727
GOTERM_MF_FAT	GO:0004721~phosphoprotein phosphatase activity	11	1.30952	0.0251806	ENSDARG00000032738, ENSDARG00000057456, ENSDARG00000020334, ENSDARG00000076810, ENSDARG00000014962, ENSDARG00000056623, ENSDARG00000021483, ENSDARG00000057016, ENSDARG00000061398, ENSDARG00000070412, ENSDARG00000035970	332	125	8417	2.23101	0.999963	0.817353	29.933
INTERPRO	IPR016130:Protein-tyrosine phosphatase, active site	7	0.833333	0.0423643	ENSDARG00000020334, ENSDARG00000076810, ENSDARG00000056623, ENSDARG00000021483, ENSDARG00000057016, ENSDARG00000070412, ENSDARG00000035970	516	67	13480	2.72938	1	0.94448	49.2407
GOTERM_BP_FAT	GO:0016311~dephosphorylation	9	1.07143	0.0676793	ENSDARG00000032738, ENSDARG00000020334, ENSDARG00000076810, ENSDARG00000056623, ENSDARG00000021483, ENSDARG00000057016, ENSDARG00000061398, ENSDARG00000070412, ENSDARG00000035970	299	109	7504	2.07223	1	0.992594	66.5094
GOTERM_BP_FAT	GO:0006470~protein amino acid dephosphorylation	8	0.952381	0.0724716	ENSDARG00000032738, ENSDARG00000020334, ENSDARG00000076810, ENSDARG00000056623, ENSDARG00000021483, ENSDARG00000057016, ENSDARG00000061398, ENSDARG00000035970	299	92	7504	2.18235	1	0.992479	69.098
INTERPRO	IPR000242:Protein-tyrosine phosphatase, receptor/non-receptor type	4	0.47619	0.105304	ENSDARG00000020334, ENSDARG00000076810, ENSDARG00000061398, ENSDARG00000035970	516	30	13480	3.4832	1	0.968819	82.5002
INTERPRO	IPR000387:Dual-specific/protein-tyrosine phosphatase, conserved region	6	0.714286	0.11787	ENSDARG00000032738, ENSDARG00000020334, ENSDARG00000076810, ENSDARG00000021483, ENSDARG00000057016, ENSDARG00000035970	516	68	13480	2.30506	1	0.96493	85.9783
SMART	SM00194:PTPc	4	0.47619	0.136504	ENSDARG00000020334, ENSDARG00000076810, ENSDARG00000061398, ENSDARG00000035970	308	30	7141	3.09134	1	0.946101	84.0872
GOTERM_MF_FAT	GO:0016791~phosphatase activity	11	1.30952	0.155209	ENSDARG00000032738, ENSDARG00000057456, ENSDARG00000020334, ENSDARG00000076810, ENSDARG00000014962, ENSDARG00000056623, ENSDARG00000021483, ENSDARG00000057016, ENSDARG00000061398, ENSDARG00000070412, ENSDARG00000035970	332	176	8417	1.58453	1	0.799381	90.4876
INTERPRO	IPR000340:Dual specificity phosphatase, catalytic domain	4	0.47619	0.176242	ENSDARG00000032738, ENSDARG00000056623, ENSDARG00000021483, ENSDARG00000057016	516	38	13480	2.7499	1	0.987982	95.2021
INTERPRO	IPR000340:Protein-tyrosine phosphatase, dual specificity	3	0.357143	0.176579	ENSDARG00000032738, ENSDARG00000056623, ENSDARG00000057016	516	20	13480	3.9186	1	0.986769	95.2327
GOTERM_MF_FAT	GO:0008138~protein tyrosine/serine/threonine phosphatase activity	4	0.47619	0.196911	ENSDARG00000032738, ENSDARG00000056623, ENSDARG00000021483, ENSDARG00000057016	332	39	8417	2.60025	1	0.839172	95.305
INTERPRO	IPR000387:Protein-tyrosine phosphatase	4	0.47619	0.205583	ENSDARG00000032738, ENSDARG00000076810, ENSDARG00000057016, ENSDARG00000035970	516	41	13480	2.54869	1	0.988701	97.2815
Annotation Cluster 10	Enrichment Score: 1.0173644884920947
Category	Term	Count	%	PValue	Genes	List Total	Pop Hits	Pop Total	Fold Enrichment	Bonferroni	Benjamini	FDR
INTERPRO	IPR013098:Immunoglobulin I-set	10	1.19048	0.0500668	ENSDARG00000061328, ENSDARG00000011190, ENSDARG00000076810, ENSDARG00000021584, ENSDARG00000060758, ENSDARG00000040198, ENSDARG00000013005, ENSDARG00000021607, ENSDARG00000007220, ENSDARG00000028213	516	125	13480	2.08992	1	0.930613	55.2723
INTERPRO	IPR003962:Fibronectin, type III subdomain	4	0.47619	0.0823654	ENSDARG00000076810, ENSDARG00000078179, ENSDARG00000011600, ENSDARG00000028213	516	27	13480	3.87023	1	0.96487	73.9836
INTERPRO	IPR003961:Fibronectin, type III	10	1.19048	0.0941518	ENSDARG00000053702, ENSDARG00000061328, ENSDARG00000076810, ENSDARG00000021584, ENSDARG00000060758, ENSDARG00000078179, ENSDARG00000016293, ENSDARG00000011600, ENSDARG00000007220, ENSDARG00000028213	516	142	13480	1.83972	1	0.967428	78.7528
INTERPRO	IPR013151:Immunoglobulin	9	1.07143	0.113239	ENSDARG00000026531, ENSDARG00000061328, ENSDARG00000011190, ENSDARG00000076810, ENSDARG00000060758, ENSDARG00000040198, ENSDARG00000013005, ENSDARG00000007220, ENSDARG00000028213	516	127	13480	1.85131	1	0.970148	84.7797
INTERPRO	IPR008957:Fibronectin, type III-like fold	10	1.19048	0.113841	ENSDARG00000053702, ENSDARG00000061328, ENSDARG00000076810, ENSDARG00000021584, ENSDARG00000060758, ENSDARG00000078179, ENSDARG00000016293, ENSDARG00000011600, ENSDARG00000007220, ENSDARG00000028213	516	148	13480	1.76514	1	0.963977	84.9406
SMART	SM00060:FN3	10	1.19048	0.157179	ENSDARG00000053702, ENSDARG00000061328, ENSDARG00000076810, ENSDARG00000021584, ENSDARG00000060758, ENSDARG00000078179, ENSDARG00000016293, ENSDARG00000011600, ENSDARG00000007220, ENSDARG00000028213	308	142	7141	1.63275	1	0.941327	88.2529
Annotation Cluster 11	Enrichment Score: 1.0141552864294159
Category	Term	Count	%	PValue	Genes	List Total	Pop Hits	Pop Total	Fold Enrichment	Bonferroni	Benjamini	FDR
INTERPRO	IPR001368:TNFR/CD27/30/40/95 cysteine-rich region	4	0.47619	0.0389761	ENSDARG00000076800, ENSDARG00000041869, ENSDARG00000004840, ENSDARG00000001807	516	20	13480	5.22481	1	0.954845	46.3534
SMART	SM00208:TNFR	4	0.47619	0.0521832	ENSDARG00000076800, ENSDARG00000041869, ENSDARG00000004840, ENSDARG00000001807	308	20	7141	4.63701	0.999977	0.995169	48.8902
KEGG_PATHWAY	dre04060:Cytokine-cytokine receptor interaction	7	0.833333	0.445867	ENSDARG00000011941, ENSDARG00000053702, ENSDARG00000076800, ENSDARG00000070903, ENSDARG00000044422, ENSDARG00000041869, ENSDARG00000001807	177	120	3954	1.30311	1	0.95981	99.8537
