# Supplementary material for: Genome-Wide Analysis of Transposon and Retroviral Insertions Reveals Preferential Integrations in Regions of DNA Flexibility
Source: G3 (Bethesda). 2016 Jan 26;6(4):805–17. doi: 10.1534/g3.115.026849 (PMC4825651; doi:10.1534/g3.115.026849)
Supplement: Supporting Information [file supp_g3.115.026849_TableS6.xlsx]

## Sheet: Sheet1
Table S6. Gene ontology analysis results for Ensembl genes hit by 379 Tol2 selected integrations
Annotation Cluster 1	Enrichment Score: 1.8672815130613376
Category	Term	Count	%	PValue	Genes	List Total	Pop Hits	Pop Total	Fold Enrichment	Bonferroni	Benjamini	FDR			Genes
INTERPRO	IPR001827:Homeobox protein, antennapedia type, conserved site	6	2.09059	3.32657e-05	ENSDARG00000001784, ENSDARG00000036231, ENSDARG00000059280, ENSDARG00000070340, ENSDARG00000059276, ENSDARG00000070339	199	26	13480	15.632	0.0150222	0.0150222	0.0472581			Hoxa5a, Hoxa3a, hoxd3a, hoxc5a, hoxd4a, hoxc3a
UP_SEQ_FEATURE	short sequence motif:Antp-type hexapeptide	5	1.74216	0.00070833	ENSDARG00000001784, ENSDARG00000036231, ENSDARG00000059280, ENSDARG00000070340, ENSDARG00000070339	49	23	2592	11.4996	0.105916	0.105916	0.85013
SP_PIR_KEYWORDS	developmental protein	14	4.87805	0.00210252	ENSDARG00000036231, ENSDARG00000020164, ENSDARG00000056130, ENSDARG00000059276, ENSDARG00000070339, ENSDARG00000015717, ENSDARG00000001784, ENSDARG00000014532, ENSDARG00000059280, ENSDARG00000042525, ENSDARG00000009864, ENSDARG00000070340, ENSDARG00000042526, ENSDARG00000002213	120	368	8377	2.65575	0.228086	0.228086	2.39767
SP_PIR_KEYWORDS	transcription regulation	17	5.92334	0.00244143	ENSDARG00000031915, ENSDARG00000036231, ENSDARG00000059020, ENSDARG00000056130, ENSDARG00000044525, ENSDARG00000041169, ENSDARG00000070339, ENSDARG00000001784, ENSDARG00000031848, ENSDARG00000008986, ENSDARG00000059280, ENSDARG00000053650, ENSDARG00000042525, ENSDARG00000069619, ENSDARG00000070340, ENSDARG00000042526, ENSDARG00000069706	120	515	8377	2.30435	0.259673	0.139577	2.77921
GOTERM_BP_FAT	GO:0006350~transcription	17	5.92334	0.00433245	ENSDARG00000031915, ENSDARG00000036231, ENSDARG00000059020, ENSDARG00000056130, ENSDARG00000044525, ENSDARG00000059276, ENSDARG00000041169, ENSDARG00000001784, ENSDARG00000031848, ENSDARG00000008986, ENSDARG00000059280, ENSDARG00000042525, ENSDARG00000042526, ENSDARG00000069619, ENSDARG00000070340, ENSDARG00000069706, ENSDARG00000052471	114	516	7504	2.16864	0.894504	0.527489	6.0902
SP_PIR_KEYWORDS	Transcription	16	5.57491	0.00546752	ENSDARG00000031915, ENSDARG00000036231, ENSDARG00000059020, ENSDARG00000056130, ENSDARG00000044525, ENSDARG00000041169, ENSDARG00000001784, ENSDARG00000031848, ENSDARG00000008986, ENSDARG00000059280, ENSDARG00000042525, ENSDARG00000053650, ENSDARG00000069619, ENSDARG00000070340, ENSDARG00000042526, ENSDARG00000069706	120	509	8377	2.19437	0.490513	0.201311	6.12602
SP_PIR_KEYWORDS	nucleus	29	10.1045	0.00637957	ENSDARG00000021184, ENSDARG00000036231, ENSDARG00000059020, ENSDARG00000056130, ENSDARG00000044525, ENSDARG00000031222, ENSDARG00000041169, ENSDARG00000067608, ENSDARG00000070339, ENSDARG00000002933, ENSDARG00000001784, ENSDARG00000059280, ENSDARG00000042525, ENSDARG00000070340, ENSDARG00000042526, ENSDARG00000069619, ENSDARG00000070107, ENSDARG00000011418, ENSDARG00000031915, ENSDARG00000077024,…	120	1227	8377	1.64991	0.544883	0.178645	7.11389
SP_PIR_KEYWORDS	Homeobox	10	3.48432	0.0148217	ENSDARG00000001784, ENSDARG00000036231, ENSDARG00000059280, ENSDARG00000070340, ENSDARG00000042526, ENSDARG00000031222, ENSDARG00000059276, ENSDARG00000070339, ENSDARG00000070107, ENSDARG00000002933	120	271	8377	2.57595	0.840661	0.307429	15.8175
SMART	SM00389:HOX	10	3.48432	0.0151265	ENSDARG00000001784, ENSDARG00000036231, ENSDARG00000059280, ENSDARG00000070340, ENSDARG00000042526, ENSDARG00000031222, ENSDARG00000059276, ENSDARG00000070339, ENSDARG00000070107, ENSDARG00000002933	105	266	7141	2.55675	0.761349	0.511481	15.3973
INTERPRO	IPR001356:Homeobox	10	3.48432	0.016853	ENSDARG00000001784, ENSDARG00000036231, ENSDARG00000059280, ENSDARG00000070340, ENSDARG00000042526, ENSDARG00000031222, ENSDARG00000059276, ENSDARG00000070339, ENSDARG00000070107, ENSDARG00000002933	199	266	13480	2.54657	0.999562	0.855339	21.456
INTERPRO	IPR012287:Homeodomain-related	10	3.48432	0.0187887	ENSDARG00000001784, ENSDARG00000036231, ENSDARG00000059280, ENSDARG00000070340, ENSDARG00000042526, ENSDARG00000031222, ENSDARG00000059276, ENSDARG00000070339, ENSDARG00000070107, ENSDARG00000002933	199	271	13480	2.49958	0.999821	0.822012	23.625
INTERPRO	IPR017970:Homeobox, conserved site	9	3.13589	0.0190318	ENSDARG00000001784, ENSDARG00000036231, ENSDARG00000059280, ENSDARG00000070340, ENSDARG00000042526, ENSDARG00000031222, ENSDARG00000059276, ENSDARG00000070339, ENSDARG00000002933	199	227	13480	2.68568	0.99984	0.767103	23.8935
SP_PIR_KEYWORDS	dna-binding	18	6.27178	0.0203122	ENSDARG00000036231, ENSDARG00000059020, ENSDARG00000056130, ENSDARG00000044525, ENSDARG00000031222, ENSDARG00000059276, ENSDARG00000041169, ENSDARG00000070339, ENSDARG00000002933, ENSDARG00000001784, ENSDARG00000031848, ENSDARG00000008986, ENSDARG00000059280, ENSDARG00000042525, ENSDARG00000053650, ENSDARG00000070340, ENSDARG00000042526, ENSDARG00000070107	120	702	8377	1.78996	0.919872	0.343405	21.0712
UP_SEQ_FEATURE	DNA-binding region:Homeobox	6	2.09059	0.0342477	ENSDARG00000001784, ENSDARG00000036231, ENSDARG00000059280, ENSDARG00000070340, ENSDARG00000042526, ENSDARG00000070339	49	99	2592	3.20594	0.995938	0.936262	34.2874
GOTERM_MF_FAT	GO:0030528~transcription regulator activity	20	6.96864	0.0526707	ENSDARG00000045768, ENSDARG00000036231, ENSDARG00000056130, ENSDARG00000044525, ENSDARG00000031222, ENSDARG00000059276, ENSDARG00000041169, ENSDARG00000070339, ENSDARG00000002933, ENSDARG00000001784, ENSDARG00000031848, ENSDARG00000008986, ENSDARG00000059280, ENSDARG00000053650, ENSDARG00000042525, ENSDARG00000070340, ENSDARG00000042526, ENSDARG00000070107, ENSDARG00000028159, ENSDARG00000052471	124	880	8417	1.54271	0.999997	0.999997	50.1462
GOTERM_MF_FAT	GO:0003700~transcription factor activity	16	5.57491	0.0570421	ENSDARG00000036231, ENSDARG00000044525, ENSDARG00000031222, ENSDARG00000059276, ENSDARG00000041169, ENSDARG00000070339, ENSDARG00000002933, ENSDARG00000001784, ENSDARG00000031848, ENSDARG00000008986, ENSDARG00000059280, ENSDARG00000053650, ENSDARG00000070340, ENSDARG00000042526, ENSDARG00000070107, ENSDARG00000028159	124	660	8417	1.64555	0.999999	0.998993	53.026
GOTERM_MF_FAT	GO:0003677~DNA binding	24	8.36237	0.0794141	ENSDARG00000036231, ENSDARG00000059020, ENSDARG00000056130, ENSDARG00000044525, ENSDARG00000031222, ENSDARG00000059276, ENSDARG00000041169, ENSDARG00000063031, ENSDARG00000070339, ENSDARG00000002933, ENSDARG00000070474, ENSDARG00000038133, ENSDARG00000001784, ENSDARG00000031848, ENSDARG00000008986, ENSDARG00000059280, ENSDARG00000053650, ENSDARG00000042525, ENSDARG00000042526, ENSDARG00000070340,…	124	1166	8417	1.39717	1	0.998469	65.5088
GOTERM_MF_FAT	GO:0043565~sequence-specific DNA binding	13	4.52962	0.0823058	ENSDARG00000036231, ENSDARG00000044525, ENSDARG00000059276, ENSDARG00000031222, ENSDARG00000070339, ENSDARG00000002933, ENSDARG00000001784, ENSDARG00000031848, ENSDARG00000059280, ENSDARG00000053650, ENSDARG00000070340, ENSDARG00000042526, ENSDARG00000070107	124	526	8417	1.67762	1	0.993566	66.8769
GOTERM_BP_FAT	GO:0006355~regulation of transcription, DNA-dependent	18	6.27178	0.108509	ENSDARG00000036231, ENSDARG00000044525, ENSDARG00000031222, ENSDARG00000059276, ENSDARG00000041169, ENSDARG00000070339, ENSDARG00000002933, ENSDARG00000001784, ENSDARG00000031848, ENSDARG00000008986, ENSDARG00000059280, ENSDARG00000042525, ENSDARG00000053650, ENSDARG00000070340, ENSDARG00000042526, ENSDARG00000069706, ENSDARG00000070107, ENSDARG00000028159	114	822	7504	1.44141	1	0.956346	81.029
GOTERM_BP_FAT	GO:0051252~regulation of RNA metabolic process	18	6.27178	0.116746	ENSDARG00000036231, ENSDARG00000044525, ENSDARG00000031222, ENSDARG00000059276, ENSDARG00000041169, ENSDARG00000070339, ENSDARG00000002933, ENSDARG00000001784, ENSDARG00000031848, ENSDARG00000008986, ENSDARG00000059280, ENSDARG00000042525, ENSDARG00000053650, ENSDARG00000070340, ENSDARG00000042526, ENSDARG00000069706, ENSDARG00000070107, ENSDARG00000028159	114	831	7504	1.4258	1	0.959856	83.4137
GOTERM_BP_FAT	GO:0045449~regulation of transcription	22	7.66551	0.143309	ENSDARG00000031915, ENSDARG00000036231, ENSDARG00000059020, ENSDARG00000056130, ENSDARG00000044525, ENSDARG00000031222, ENSDARG00000059276, ENSDARG00000041169, ENSDARG00000070339, ENSDARG00000002933, ENSDARG00000001784, ENSDARG00000031848, ENSDARG00000008986, ENSDARG00000059280, ENSDARG00000053650, ENSDARG00000042525, ENSDARG00000042526, ENSDARG00000069619, ENSDARG00000070340, ENSDARG00000069706,…	114	1097	7504	1.32009	1	0.969304	89.3382
Annotation Cluster 2	Enrichment Score: 1.777458051119187
Category	Term	Count	%	PValue	Genes	List Total	Pop Hits	Pop Total	Fold Enrichment	Bonferroni	Benjamini	FDR
GOTERM_BP_FAT	GO:0048666~neuron development	7	2.43902	0.00386122	ENSDARG00000056043, ENSDARG00000020164, ENSDARG00000056130, ENSDARG00000075821, ENSDARG00000031222, ENSDARG00000022531, ENSDARG00000042615	114	100	7504	4.60772	0.865203	0.865203	5.44493
GOTERM_BP_FAT	GO:0031175~neuron projection development	6	2.09059	0.00393917	ENSDARG00000056043, ENSDARG00000020164, ENSDARG00000075821, ENSDARG00000031222, ENSDARG00000022531, ENSDARG00000042615	114	70	7504	5.64211	0.870558	0.640219	5.55196
GOTERM_BP_FAT	GO:0030182~neuron differentiation	8	2.78746	0.00681913	ENSDARG00000056043, ENSDARG00000020164, ENSDARG00000056130, ENSDARG00000042141, ENSDARG00000075821, ENSDARG00000031222, ENSDARG00000022531, ENSDARG00000042615	114	148	7504	3.55808	0.971114	0.58774	9.42795
GOTERM_BP_FAT	GO:0000902~cell morphogenesis	7	2.43902	0.0116578	ENSDARG00000025826, ENSDARG00000056043, ENSDARG00000010583, ENSDARG00000020164, ENSDARG00000075821, ENSDARG00000031222, ENSDARG00000042615	114	126	7504	3.65692	0.997699	0.703245	15.6085
GOTERM_BP_FAT	GO:0007409~axonogenesis	5	1.74216	0.0171798	ENSDARG00000056043, ENSDARG00000020164, ENSDARG00000075821, ENSDARG00000031222, ENSDARG00000042615	114	66	7504	4.98671	0.999874	0.775993	22.1812
GOTERM_BP_FAT	GO:0048667~cell morphogenesis involved in neuron differentiation	5	1.74216	0.0171798	ENSDARG00000056043, ENSDARG00000020164, ENSDARG00000075821, ENSDARG00000031222, ENSDARG00000042615	114	66	7504	4.98671	0.999874	0.775993	22.1812
GOTERM_BP_FAT	GO:0048812~neuron projection morphogenesis	5	1.74216	0.0180638	ENSDARG00000056043, ENSDARG00000020164, ENSDARG00000075821, ENSDARG00000031222, ENSDARG00000042615	114	67	7504	4.91228	0.999921	0.740485	23.188
GOTERM_BP_FAT	GO:0032989~cellular component morphogenesis	7	2.43902	0.0276301	ENSDARG00000025826, ENSDARG00000056043, ENSDARG00000010583, ENSDARG00000020164, ENSDARG00000075821, ENSDARG00000031222, ENSDARG00000042615	114	153	7504	3.01158	1	0.765753	33.335
GOTERM_BP_FAT	GO:0030030~cell projection organization	6	2.09059	0.0294034	ENSDARG00000056043, ENSDARG00000020164, ENSDARG00000075821, ENSDARG00000031222, ENSDARG00000022531, ENSDARG00000042615	114	115	7504	3.43432	1	0.75473	35.0731
GOTERM_BP_FAT	GO:0000904~cell morphogenesis involved in differentiation	5	1.74216	0.0309021	ENSDARG00000056043, ENSDARG00000020164, ENSDARG00000075821, ENSDARG00000031222, ENSDARG00000042615	114	79	7504	4.16611	1	0.742049	36.509
GOTERM_BP_FAT	GO:0048858~cell projection morphogenesis	5	1.74216	0.051285	ENSDARG00000056043, ENSDARG00000020164, ENSDARG00000075821, ENSDARG00000031222, ENSDARG00000042615	114	93	7504	3.53895	1	0.837661	53.3224
GOTERM_BP_FAT	GO:0032990~cell part morphogenesis	5	1.74216	0.0564188	ENSDARG00000056043, ENSDARG00000020164, ENSDARG00000075821, ENSDARG00000031222, ENSDARG00000042615	114	96	7504	3.42836	1	0.847427	56.8476
Annotation Cluster 3	Enrichment Score: 1.4637536297203564
Category	Term	Count	%	PValue	Genes	List Total	Pop Hits	Pop Total	Fold Enrichment	Bonferroni	Benjamini	FDR
SMART	SM00180:EGF_Lam	4	1.39373	0.0109563	ENSDARG00000056043, ENSDARG00000069185, ENSDARG00000045748, ENSDARG00000022531	105	32	7141	8.50119	0.644978	0.644978	11.3836
INTERPRO	IPR002049:EGF-like, laminin	4	1.39373	0.0113191	ENSDARG00000056043, ENSDARG00000069185, ENSDARG00000045748, ENSDARG00000022531	199	32	13480	8.46734	0.994369	0.924963	14.9349
INTERPRO	IPR013032:EGF-like region, conserved site	5	1.74216	0.32754	ENSDARG00000056043, ENSDARG00000069185, ENSDARG00000018691, ENSDARG00000045748, ENSDARG00000022531	199	196	13480	1.72803	1	0.999987	99.6442
Annotation Cluster 4	Enrichment Score: 1.1650843156701105
Category	Term	Count	%	PValue	Genes	List Total	Pop Hits	Pop Total	Fold Enrichment	Bonferroni	Benjamini	FDR
GOTERM_BP_FAT	GO:0000902~cell morphogenesis	7	2.43902	0.0116578	ENSDARG00000025826, ENSDARG00000056043, ENSDARG00000010583, ENSDARG00000020164, ENSDARG00000075821, ENSDARG00000031222, ENSDARG00000042615	114	126	7504	3.65692	0.997699	0.703245	15.6085
GOTERM_BP_FAT	GO:0032989~cellular component morphogenesis	7	2.43902	0.0276301	ENSDARG00000025826, ENSDARG00000056043, ENSDARG00000010583, ENSDARG00000020164, ENSDARG00000075821, ENSDARG00000031222, ENSDARG00000042615	114	153	7504	3.01158	1	0.765753	33.335
GOTERM_BP_FAT	GO:0016049~cell growth	3	1.0453	0.0462955	ENSDARG00000025826, ENSDARG00000075821, ENSDARG00000042615	114	23	7504	8.58581	1	0.826894	49.6411
GOTERM_BP_FAT	GO:0008361~regulation of cell size	3	1.0453	0.101763	ENSDARG00000025826, ENSDARG00000075821, ENSDARG00000042615	114	36	7504	5.48538	1	0.954429	78.8422
GOTERM_BP_FAT	GO:0040007~growth	4	1.39373	0.136089	ENSDARG00000025826, ENSDARG00000075821, ENSDARG00000044924, ENSDARG00000042615	114	85	7504	3.09763	1	0.968075	87.9613
GOTERM_BP_FAT	GO:0032535~regulation of cellular component size	3	1.0453	0.173407	ENSDARG00000025826, ENSDARG00000075821, ENSDARG00000042615	114	50	7504	3.94947	1	0.974104	93.646
GOTERM_BP_FAT	GO:0048589~developmental growth	3	1.0453	0.19516	ENSDARG00000025826, ENSDARG00000075821, ENSDARG00000042615	114	54	7504	3.65692	1	0.979309	95.6806
Annotation Cluster 5	Enrichment Score: 1.1472521356055252
Category	Term	Count	%	PValue	Genes	List Total	Pop Hits	Pop Total	Fold Enrichment	Bonferroni	Benjamini	FDR
GOTERM_BP_FAT	GO:0046131~pyrimidine ribonucleoside metabolic process	3	1.0453	0.0181752	ENSDARG00000041617, ENSDARG00000038199, ENSDARG00000010267	114	14	7504	14.1053	0.999925	0.695068	23.314
GOTERM_BP_FAT	GO:0006213~pyrimidine nucleoside metabolic process	3	1.0453	0.0207674	ENSDARG00000041617, ENSDARG00000038199, ENSDARG00000010267	114	15	7504	13.1649	0.999981	0.701165	26.1925
GOTERM_BP_FAT	GO:0009119~ribonucleoside metabolic process	3	1.0453	0.0787828	ENSDARG00000041617, ENSDARG00000038199, ENSDARG00000010267	114	31	7504	6.37012	1	0.917948	69.5037
GOTERM_BP_FAT	GO:0009116~nucleoside metabolic process	3	1.0453	0.162691	ENSDARG00000041617, ENSDARG00000038199, ENSDARG00000010267	114	48	7504	4.11404	1	0.970916	92.344
KEGG_PATHWAY	dre00240:Pyrimidine metabolism	3	1.0453	0.37939	ENSDARG00000041617, ENSDARG00000038199, ENSDARG00000010267	58	91	3954	2.24744	1	0.998326	99.25
Annotation Cluster 6	Enrichment Score: 1.0309417788626918
Category	Term	Count	%	PValue	Genes	List Total	Pop Hits	Pop Total	Fold Enrichment	Bonferroni	Benjamini	FDR
INTERPRO	IPR013320:Concanavalin A-like lectin/glucanase, subgroup	4	1.39373	0.0782447	ENSDARG00000056043, ENSDARG00000069185, ENSDARG00000060656, ENSDARG00000062693	199	68	13480	3.98463	1	0.975452	68.5797
INTERPRO	IPR012680:Laminin G, subdomain 2	3	1.0453	0.0931886	ENSDARG00000056043, ENSDARG00000069185, ENSDARG00000062693	199	35	13480	5.80617	1	0.982512	75.0918
SMART	SM00282:LamG	3	1.0453	0.100742	ENSDARG00000056043, ENSDARG00000069185, ENSDARG00000062693	105	37	7141	5.51429	0.999954	0.864162	68.8029
INTERPRO	IPR001791:Laminin G	3	1.0453	0.102377	ENSDARG00000056043, ENSDARG00000069185, ENSDARG00000062693	199	37	13480	5.49233	1	0.983348	78.4477
