# Supplementary material for: Genome-Wide Analysis of Transposon and Retroviral Insertions Reveals Preferential Integrations in Regions of DNA Flexibility
Source: G3 (Bethesda). 2016 Jan 26;6(4):805–17. doi: 10.1534/g3.115.026849 (PMC4825651; doi:10.1534/g3.115.026849)
Supplement: Supporting Information [file supp_g3.115.026849_TableS7.xlsx]

## Sheet: Sheet1
Table S7. Gene ontology analysis results for Ensembl genes hit 2 or more times by 15223 MMLV integrations
Annotation Cluster 1	Enrichment Score: 5.386700948540751
Category	Term	Count	%	PValue	Genes	List Total	Pop Hits	Pop Total	Fold Enrichment	Bonferroni	Benjamini	FDR
GOTERM_BP_FAT	GO:0001667~ameboidal cell migration	35	1.30257	3.71668e-08	ENSDARG00000037238, ENSDARG00000006120, ENSDARG00000077818, ENSDARG00000069185, ENSDARG00000052150, ENSDARG00000076060, ENSDARG00000062338, ENSDARG00000036840, ENSDARG00000015906, ENSDARG00000018430, ENSDARG00000004256, ENSDARG00000034894, ENSDARG00000036670, ENSDARG00000056995, ENSDARG00000071865, ENSDARG00000055630, ENSDARG00000021895, ENSDARG00000027397, ENSDARG00000026294, ENSDARG00000018693,…	1050	93	7504	2.68961	6.10632e-05	6.10632e-05	6.2434e-05
GOTERM_BP_FAT	GO:0006928~cell motion	51	1.89803	6.83292e-08	ENSDARG00000006120, ENSDARG00000077818, ENSDARG00000078366, ENSDARG00000036670, ENSDARG00000056995, ENSDARG00000071865, ENSDARG00000034375, ENSDARG00000018693, ENSDARG00000058259, ENSDARG00000019328, ENSDARG00000045694, ENSDARG00000020136, ENSDARG00000053835, ENSDARG00000010192, ENSDARG00000056184, ENSDARG00000056043, ENSDARG00000032199, ENSDARG00000059906, ENSDARG00000068458, ENSDARG00000044422,…	1050	168	7504	2.16952	0.000112259	5.61308e-05	0.000114782
GOTERM_BP_FAT	GO:0016477~cell migration	41	1.52587	1.68263e-07	ENSDARG00000037238, ENSDARG00000006120, ENSDARG00000077818, ENSDARG00000069185, ENSDARG00000052150, ENSDARG00000026801, ENSDARG00000076060, ENSDARG00000062338, ENSDARG00000036840, ENSDARG00000015906, ENSDARG00000018430, ENSDARG00000034894, ENSDARG00000000861, ENSDARG00000004256, ENSDARG00000036670, ENSDARG00000056995, ENSDARG00000071865, ENSDARG00000055630, ENSDARG00000021895, ENSDARG00000010583,…	1050	125	7504	2.34411	0.000276418	6.91118e-05	0.000282654
GOTERM_BP_FAT	GO:0048598~embryonic morphogenesis	59	2.19576	1.66575e-06	ENSDARG00000014259, ENSDARG00000008937, ENSDARG00000006120, ENSDARG00000010124, ENSDARG00000012025, ENSDARG00000043643, ENSDARG00000038159, ENSDARG00000019995, ENSDARG00000002213, ENSDARG00000036670, ENSDARG00000056995, ENSDARG00000019659, ENSDARG00000018693, ENSDARG00000016636, ENSDARG00000015879, ENSDARG00000058259, ENSDARG00000007641, ENSDARG00000020136, ENSDARG00000056184, ENSDARG00000027423,…	1050	226	7504	1.86572	0.00273308	0.000456034	0.00279814
GOTERM_BP_FAT	GO:0051674~localization of cell	41	1.52587	3.5841e-06	ENSDARG00000037238, ENSDARG00000006120, ENSDARG00000077818, ENSDARG00000069185, ENSDARG00000052150, ENSDARG00000026801, ENSDARG00000076060, ENSDARG00000062338, ENSDARG00000036840, ENSDARG00000015906, ENSDARG00000018430, ENSDARG00000034894, ENSDARG00000000861, ENSDARG00000004256, ENSDARG00000036670, ENSDARG00000056995, ENSDARG00000071865, ENSDARG00000055630, ENSDARG00000021895, ENSDARG00000010583,…	1050	139	7504	2.10801	0.00587138	0.000840887	0.00602052
GOTERM_BP_FAT	GO:0048870~cell motility	41	1.52587	3.5841e-06	ENSDARG00000037238, ENSDARG00000006120, ENSDARG00000077818, ENSDARG00000069185, ENSDARG00000052150, ENSDARG00000026801, ENSDARG00000076060, ENSDARG00000062338, ENSDARG00000036840, ENSDARG00000015906, ENSDARG00000018430, ENSDARG00000034894, ENSDARG00000000861, ENSDARG00000004256, ENSDARG00000036670, ENSDARG00000056995, ENSDARG00000071865, ENSDARG00000055630, ENSDARG00000021895, ENSDARG00000010583,…	1050	139	7504	2.10801	0.00587138	0.000840887	0.00602052
GOTERM_BP_FAT	GO:0042074~cell migration involved in gastrulation	24	0.893189	1.99106e-05	ENSDARG00000027397, ENSDARG00000037238, ENSDARG00000018693, ENSDARG00000052910, ENSDARG00000058259, ENSDARG00000006120, ENSDARG00000020136, ENSDARG00000040649, ENSDARG00000057633, ENSDARG00000056184, ENSDARG00000069185, ENSDARG00000032199, ENSDARG00000076060, ENSDARG00000062338, ENSDARG00000036840, ENSDARG00000015906, ENSDARG00000015472, ENSDARG00000018430, ENSDARG00000004256, ENSDARG00000034894,…	1050	67	7504	2.56	0.0321842	0.003266	0.0334413
GOTERM_BP_FAT	GO:0007369~gastrulation	30	1.11649	0.000561453	ENSDARG00000037238, ENSDARG00000006120, ENSDARG00000010124, ENSDARG00000069185, ENSDARG00000076060, ENSDARG00000062338, ENSDARG00000036840, ENSDARG00000019995, ENSDARG00000015906, ENSDARG00000002213, ENSDARG00000000861, ENSDARG00000004256, ENSDARG00000034894, ENSDARG00000018430, ENSDARG00000036670, ENSDARG00000056995, ENSDARG00000055630, ENSDARG00000027397, ENSDARG00000018693, ENSDARG00000052910,…	1050	112	7504	1.91429	0.602566	0.0324175	0.938977
GOTERM_BP_FAT	GO:0048729~tissue morphogenesis	27	1.00484	0.00323722	ENSDARG00000008937, ENSDARG00000020242, ENSDARG00000037238, ENSDARG00000002952, ENSDARG00000010124, ENSDARG00000030512, ENSDARG00000076060, ENSDARG00000062338, ENSDARG00000019995, ENSDARG00000015906, ENSDARG00000000861, ENSDARG00000004256, ENSDARG00000002213, ENSDARG00000034894, ENSDARG00000036670, ENSDARG00000056995, ENSDARG00000056986, ENSDARG00000058822, ENSDARG00000055630, ENSDARG00000027397,…	1050	108	7504	1.78667	0.995143	0.111647	5.30114
Annotation Cluster 2	Enrichment Score: 4.522849552524102
Category	Term	Count	%	PValue	Genes	List Total	Pop Hits	Pop Total	Fold Enrichment	Bonferroni	Benjamini	FDR
GOTERM_BP_FAT	GO:0007167~enzyme linked receptor protein signaling pathway	32	1.19092	8.412e-08	ENSDARG00000031548, ENSDARG00000071524, ENSDARG00000037238, ENSDARG00000011027, ENSDARG00000032619, ENSDARG00000010767, ENSDARG00000015176, ENSDARG00000058115, ENSDARG00000045097, ENSDARG00000011948, ENSDARG00000020080, ENSDARG00000019995, ENSDARG00000036096, ENSDARG00000019728, ENSDARG00000071865, ENSDARG00000011941, ENSDARG00000076757, ENSDARG00000017354, ENSDARG00000034541, ENSDARG00000026294,…	1050	83	7504	2.75534	0.0001382	4.60687e-05	0.000141308
GOTERM_MF_FAT	GO:0004714~transmembrane receptor protein tyrosine kinase activity	19	0.707108	4.9159e-06	ENSDARG00000076757, ENSDARG00000017354, ENSDARG00000031548, ENSDARG00000071524, ENSDARG00000026294, ENSDARG00000040346, ENSDARG00000011027, ENSDARG00000021539, ENSDARG00000027112, ENSDARG00000027423, ENSDARG00000010767, ENSDARG00000015176, ENSDARG00000004782, ENSDARG00000058115, ENSDARG00000015815, ENSDARG00000011948, ENSDARG00000020080, ENSDARG00000071865, ENSDARG00000069105	1150	43	8417	3.23403	0.00348911	0.00348911	0.0074287
INTERPRO	IPR008266:Tyrosine protein kinase, active site	23	0.855973	4.9624e-05	ENSDARG00000017354, ENSDARG00000031548, ENSDARG00000071524, ENSDARG00000026294, ENSDARG00000011027, ENSDARG00000040346, ENSDARG00000004378, ENSDARG00000027112, ENSDARG00000004672, ENSDARG00000027423, ENSDARG00000015752, ENSDARG00000007915, ENSDARG00000010767, ENSDARG00000015176, ENSDARG00000004782, ENSDARG00000058115, ENSDARG00000015815, ENSDARG00000023609, ENSDARG00000011948, ENSDARG00000055305,…	1788	69	13480	2.51305	0.099905	0.0512667	0.0858699
GOTERM_BP_FAT	GO:0007169~transmembrane receptor protein tyrosine kinase signaling pathway	20	0.744325	5.26383e-05	ENSDARG00000076757, ENSDARG00000017354, ENSDARG00000031548, ENSDARG00000071524, ENSDARG00000026294, ENSDARG00000040346, ENSDARG00000011027, ENSDARG00000021539, ENSDARG00000027112, ENSDARG00000004672, ENSDARG00000027423, ENSDARG00000010767, ENSDARG00000015176, ENSDARG00000004782, ENSDARG00000058115, ENSDARG00000015815, ENSDARG00000011948, ENSDARG00000020080, ENSDARG00000071865, ENSDARG00000069105	1050	53	7504	2.69686	0.0828525	0.00663076	0.0883867
SP_PIR_KEYWORDS	tyrosine-protein kinase	22	0.818757	6.65813e-05	ENSDARG00000017354, ENSDARG00000031548, ENSDARG00000071524, ENSDARG00000026294, ENSDARG00000011027, ENSDARG00000040346, ENSDARG00000004378, ENSDARG00000027112, ENSDARG00000004672, ENSDARG00000027423, ENSDARG00000015752, ENSDARG00000007915, ENSDARG00000010767, ENSDARG00000004782, ENSDARG00000058115, ENSDARG00000015815, ENSDARG00000023609, ENSDARG00000011948, ENSDARG00000055305, ENSDARG00000020080,…	1123	65	8377	2.52475	0.0178169	0.00299177	0.0875067
GOTERM_MF_FAT	GO:0004713~protein tyrosine kinase activity	30	1.11649	0.000113491	ENSDARG00000031548, ENSDARG00000071524, ENSDARG00000011027, ENSDARG00000015752, ENSDARG00000007915, ENSDARG00000010767, ENSDARG00000015176, ENSDARG00000058115, ENSDARG00000023609, ENSDARG00000011948, ENSDARG00000070950, ENSDARG00000020080, ENSDARG00000059956, ENSDARG00000071865, ENSDARG00000028213, ENSDARG00000076757, ENSDARG00000017354, ENSDARG00000026294, ENSDARG00000040346, ENSDARG00000004378,…	1150	105	8417	2.09118	0.0775266	0.0265403	0.171371
INTERPRO	IPR001245:Tyrosine protein kinase	26	0.967622	0.000131724	ENSDARG00000031548, ENSDARG00000071524, ENSDARG00000011027, ENSDARG00000015752, ENSDARG00000010767, ENSDARG00000007915, ENSDARG00000015176, ENSDARG00000058115, ENSDARG00000023609, ENSDARG00000011948, ENSDARG00000070950, ENSDARG00000020080, ENSDARG00000059956, ENSDARG00000017354, ENSDARG00000026294, ENSDARG00000040346, ENSDARG00000004378, ENSDARG00000027112, ENSDARG00000037963, ENSDARG00000004672,…	1788	88	13480	2.22748	0.243766	0.0674673	0.227784
SMART	SM00219:TyrKc	26	0.967622	0.000610564	ENSDARG00000031548, ENSDARG00000071524, ENSDARG00000011027, ENSDARG00000015752, ENSDARG00000010767, ENSDARG00000007915, ENSDARG00000015176, ENSDARG00000058115, ENSDARG00000023609, ENSDARG00000011948, ENSDARG00000070950, ENSDARG00000020080, ENSDARG00000059956, ENSDARG00000017354, ENSDARG00000026294, ENSDARG00000040346, ENSDARG00000004378, ENSDARG00000027112, ENSDARG00000037963, ENSDARG00000004672,…	1048	88	7141	2.01321	0.188009	0.067067	0.828622
Annotation Cluster 3	Enrichment Score: 4.459763793057679
Category	Term	Count	%	PValue	Genes	List Total	Pop Hits	Pop Total	Fold Enrichment	Bonferroni	Benjamini	FDR
GOTERM_BP_FAT	GO:0048598~embryonic morphogenesis	59	2.19576	1.66575e-06	ENSDARG00000014259, ENSDARG00000008937, ENSDARG00000006120, ENSDARG00000010124, ENSDARG00000012025, ENSDARG00000043643, ENSDARG00000038159, ENSDARG00000019995, ENSDARG00000002213, ENSDARG00000036670, ENSDARG00000056995, ENSDARG00000019659, ENSDARG00000018693, ENSDARG00000016636, ENSDARG00000015879, ENSDARG00000058259, ENSDARG00000007641, ENSDARG00000020136, ENSDARG00000056184, ENSDARG00000027423,…	1050	226	7504	1.86572	0.00273308	0.000456034	0.00279814
GOTERM_BP_FAT	GO:0048568~embryonic organ development	39	1.45143	8.68893e-05	ENSDARG00000014259, ENSDARG00000037238, ENSDARG00000004173, ENSDARG00000002952, ENSDARG00000006120, ENSDARG00000010124, ENSDARG00000012025, ENSDARG00000043643, ENSDARG00000007915, ENSDARG00000038159, ENSDARG00000022254, ENSDARG00000052004, ENSDARG00000035694, ENSDARG00000003592, ENSDARG00000019353, ENSDARG00000017906, ENSDARG00000019995, ENSDARG00000012881, ENSDARG00000004256, ENSDARG00000058822,…	1050	147	7504	1.89605	0.133042	0.00947253	0.145859
GOTERM_BP_FAT	GO:0048562~embryonic organ morphogenesis	25	0.930406	0.000288492	ENSDARG00000014259, ENSDARG00000038867, ENSDARG00000019659, ENSDARG00000011941, ENSDARG00000010583, ENSDARG00000027397, ENSDARG00000037238, ENSDARG00000018693, ENSDARG00000002952, ENSDARG00000016636, ENSDARG00000015879, ENSDARG00000007641, ENSDARG00000029668, ENSDARG00000020057, ENSDARG00000012025, ENSDARG00000027423, ENSDARG00000043643, ENSDARG00000035563, ENSDARG00000038159, ENSDARG00000035694,…	1050	83	7504	2.15261	0.37753	0.0213177	0.483515
Annotation Cluster 4	Enrichment Score: 4.20371396152848
Category	Term	Count	%	PValue	Genes	List Total	Pop Hits	Pop Total	Fold Enrichment	Bonferroni	Benjamini	FDR
INTERPRO	IPR003961:Fibronectin, type III	39	1.45143	1.25269e-05	ENSDARG00000031548, ENSDARG00000076919, ENSDARG00000008937, ENSDARG00000071524, ENSDARG00000026784, ENSDARG00000061328, ENSDARG00000078322, ENSDARG00000062794, ENSDARG00000028507, ENSDARG00000078366, ENSDARG00000014891, ENSDARG00000010767, ENSDARG00000019405, ENSDARG00000069619, ENSDARG00000005754, ENSDARG00000023609, ENSDARG00000011948, ENSDARG00000020080, ENSDARG00000007220, ENSDARG00000028213,…	1788	142	13480	2.07061	0.0262199	0.0262199	0.0216833
SMART	SM00060:FN3	39	1.45143	0.000108938	ENSDARG00000031548, ENSDARG00000076919, ENSDARG00000008937, ENSDARG00000071524, ENSDARG00000026784, ENSDARG00000061328, ENSDARG00000078322, ENSDARG00000062794, ENSDARG00000028507, ENSDARG00000078366, ENSDARG00000014891, ENSDARG00000010767, ENSDARG00000019405, ENSDARG00000069619, ENSDARG00000005754, ENSDARG00000023609, ENSDARG00000011948, ENSDARG00000020080, ENSDARG00000007220, ENSDARG00000028213,…	1048	142	7141	1.87143	0.0364684	0.0364684	0.148314
INTERPRO	IPR008957:Fibronectin, type III-like fold	37	1.377	0.000179404	ENSDARG00000031548, ENSDARG00000076919, ENSDARG00000008937, ENSDARG00000071524, ENSDARG00000026784, ENSDARG00000061328, ENSDARG00000078322, ENSDARG00000028507, ENSDARG00000078366, ENSDARG00000014891, ENSDARG00000010767, ENSDARG00000019405, ENSDARG00000069619, ENSDARG00000005754, ENSDARG00000023609, ENSDARG00000011948, ENSDARG00000020080, ENSDARG00000007220, ENSDARG00000028213, ENSDARG00000017354,…	1788	148	13480	1.88479	0.316515	0.0614556	0.310115
Annotation Cluster 5	Enrichment Score: 3.5494367227904364
Category	Term	Count	%	PValue	Genes	List Total	Pop Hits	Pop Total	Fold Enrichment	Bonferroni	Benjamini	FDR
GOTERM_MF_FAT	GO:0004714~transmembrane receptor protein tyrosine kinase activity	19	0.707108	4.9159e-06	ENSDARG00000076757, ENSDARG00000017354, ENSDARG00000031548, ENSDARG00000071524, ENSDARG00000026294, ENSDARG00000040346, ENSDARG00000011027, ENSDARG00000021539, ENSDARG00000027112, ENSDARG00000027423, ENSDARG00000010767, ENSDARG00000015176, ENSDARG00000004782, ENSDARG00000058115, ENSDARG00000015815, ENSDARG00000011948, ENSDARG00000020080, ENSDARG00000071865, ENSDARG00000069105	1150	43	8417	3.23403	0.00348911	0.00348911	0.0074287
GOTERM_BP_FAT	GO:0007169~transmembrane receptor protein tyrosine kinase signaling pathway	20	0.744325	5.26383e-05	ENSDARG00000076757, ENSDARG00000017354, ENSDARG00000031548, ENSDARG00000071524, ENSDARG00000026294, ENSDARG00000040346, ENSDARG00000011027, ENSDARG00000021539, ENSDARG00000027112, ENSDARG00000004672, ENSDARG00000027423, ENSDARG00000010767, ENSDARG00000015176, ENSDARG00000004782, ENSDARG00000058115, ENSDARG00000015815, ENSDARG00000011948, ENSDARG00000020080, ENSDARG00000071865, ENSDARG00000069105	1050	53	7504	2.69686	0.0828525	0.00663076	0.0883867
INTERPRO	IPR001090:Ephrin receptor, ligand binding	8	0.29773	0.000144016	ENSDARG00000076757, ENSDARG00000010767, ENSDARG00000031548, ENSDARG00000017354, ENSDARG00000040346, ENSDARG00000027112, ENSDARG00000021539, ENSDARG00000020080	1788	11	13480	5.48302	0.26323	0.059267	0.249015
GOTERM_MF_FAT	GO:0005003~ephrin receptor activity	8	0.29773	0.000173291	ENSDARG00000076757, ENSDARG00000010767, ENSDARG00000031548, ENSDARG00000017354, ENSDARG00000040346, ENSDARG00000027112, ENSDARG00000021539, ENSDARG00000020080	1150	11	8417	5.323	0.115931	0.0243429	0.261559
SMART	SM00615:EPH_lbd	8	0.29773	0.000274267	ENSDARG00000076757, ENSDARG00000010767, ENSDARG00000031548, ENSDARG00000017354, ENSDARG00000040346, ENSDARG00000027112, ENSDARG00000021539, ENSDARG00000020080	1048	11	7141	4.95559	0.0892966	0.0456922	0.373011
INTERPRO	IPR001426:Receptor tyrosine kinase, class V, conserved site	7	0.260514	0.000700893	ENSDARG00000076757, ENSDARG00000010767, ENSDARG00000031548, ENSDARG00000017354, ENSDARG00000040346, ENSDARG00000021539, ENSDARG00000020080	1788	10	13480	5.2774	0.773976	0.108093	1.20641
PIR_SUPERFAMILY	PIRSF000666:tyrosine-protein kinase, ephrin receptor type	7	0.260514	0.000792366	ENSDARG00000010767, ENSDARG00000031548, ENSDARG00000017354, ENSDARG00000040346, ENSDARG00000023609, ENSDARG00000027112, ENSDARG00000020080	568	10	4173	5.14278	0.378	0.378	1.16364
INTERPRO	IPR016257:Tyrosine-protein kinase, ephrin receptor	6	0.223297	0.00322653	ENSDARG00000010767, ENSDARG00000031548, ENSDARG00000017354, ENSDARG00000040346, ENSDARG00000027112, ENSDARG00000020080	1788	9	13480	5.0261	0.998945	0.302857	5.4409
PIR_SUPERFAMILY	PIRSF000666:TyrPK_ephrin_receptor	6	0.223297	0.00357677	ENSDARG00000010767, ENSDARG00000031548, ENSDARG00000017354, ENSDARG00000040346, ENSDARG00000027112, ENSDARG00000020080	568	9	4173	4.89789	0.883087	0.658075	5.15335
Annotation Cluster 6	Enrichment Score: 3.204127805915541
Category	Term	Count	%	PValue	Genes	List Total	Pop Hits	Pop Total	Fold Enrichment	Bonferroni	Benjamini	FDR
GOTERM_BP_FAT	GO:0030182~neuron differentiation	41	1.52587	1.88293e-05	ENSDARG00000026784, ENSDARG00000056130, ENSDARG00000002952, ENSDARG00000042005, ENSDARG00000006120, ENSDARG00000015638, ENSDARG00000024785, ENSDARG00000007172, ENSDARG00000078366, ENSDARG00000044954, ENSDARG00000014891, ENSDARG00000020219, ENSDARG00000056683, ENSDARG00000005775, ENSDARG00000026448, ENSDARG00000075821, ENSDARG00000003592, ENSDARG00000052150, ENSDARG00000017906, ENSDARG00000055238,…	1050	148	7504	1.97982	0.0304632	0.00385964	0.0316254
GOTERM_BP_FAT	GO:0048666~neuron development	30	1.11649	6.59972e-05	ENSDARG00000026784, ENSDARG00000056130, ENSDARG00000042005, ENSDARG00000006120, ENSDARG00000015638, ENSDARG00000024785, ENSDARG00000007172, ENSDARG00000078366, ENSDARG00000044954, ENSDARG00000014891, ENSDARG00000056683, ENSDARG00000005775, ENSDARG00000026448, ENSDARG00000075821, ENSDARG00000052150, ENSDARG00000055238, ENSDARG00000071865, ENSDARG00000034375, ENSDARG00000020258, ENSDARG00000026294,…	1050	100	7504	2.144	0.102765	0.00771558	0.110807
GOTERM_BP_FAT	GO:0000904~cell morphogenesis involved in differentiation	24	0.893189	0.0003438	ENSDARG00000026784, ENSDARG00000042005, ENSDARG00000015638, ENSDARG00000024785, ENSDARG00000007172, ENSDARG00000036115, ENSDARG00000078366, ENSDARG00000044954, ENSDARG00000014891, ENSDARG00000005775, ENSDARG00000075821, ENSDARG00000052150, ENSDARG00000062338, ENSDARG00000056995, ENSDARG00000071865, ENSDARG00000034375, ENSDARG00000018693, ENSDARG00000026294, ENSDARG00000019328, ENSDARG00000053835,…	1050	79	7504	2.17114	0.431618	0.0242643	0.575961
GOTERM_BP_FAT	GO:0031175~neuron projection development	22	0.818757	0.000393163	ENSDARG00000034375, ENSDARG00000026784, ENSDARG00000026294, ENSDARG00000018693, ENSDARG00000042005, ENSDARG00000019328, ENSDARG00000015638, ENSDARG00000024785, ENSDARG00000007172, ENSDARG00000053835, ENSDARG00000078366, ENSDARG00000044954, ENSDARG00000014891, ENSDARG00000003971, ENSDARG00000056043, ENSDARG00000005775, ENSDARG00000001220, ENSDARG00000033733, ENSDARG00000075821, ENSDARG00000052150,…	1050	70	7504	2.2461	0.475911	0.0255126	0.6584
GOTERM_BP_FAT	GO:0000902~cell morphogenesis	33	1.22814	0.00043191	ENSDARG00000026784, ENSDARG00000042005, ENSDARG00000015638, ENSDARG00000024785, ENSDARG00000038024, ENSDARG00000007172, ENSDARG00000078366, ENSDARG00000036115, ENSDARG00000044954, ENSDARG00000014891, ENSDARG00000005775, ENSDARG00000075821, ENSDARG00000052150, ENSDARG00000062338, ENSDARG00000000861, ENSDARG00000004256, ENSDARG00000056995, ENSDARG00000071865, ENSDARG00000028213, ENSDARG00000034375,…	1050	126	7504	1.87175	0.508248	0.02693	0.723066
GOTERM_BP_FAT	GO:0007409~axonogenesis	21	0.781541	0.000464361	ENSDARG00000034375, ENSDARG00000026784, ENSDARG00000026294, ENSDARG00000018693, ENSDARG00000042005, ENSDARG00000019328, ENSDARG00000015638, ENSDARG00000024785, ENSDARG00000007172, ENSDARG00000053835, ENSDARG00000078366, ENSDARG00000044954, ENSDARG00000014891, ENSDARG00000003971, ENSDARG00000056043, ENSDARG00000005775, ENSDARG00000001220, ENSDARG00000075821, ENSDARG00000052150, ENSDARG00000041959,…	1050	66	7504	2.27394	0.533792	0.0278681	0.777195
GOTERM_BP_FAT	GO:0048667~cell morphogenesis involved in neuron differentiation	21	0.781541	0.000464361	ENSDARG00000034375, ENSDARG00000026784, ENSDARG00000026294, ENSDARG00000018693, ENSDARG00000042005, ENSDARG00000019328, ENSDARG00000015638, ENSDARG00000024785, ENSDARG00000007172, ENSDARG00000053835, ENSDARG00000078366, ENSDARG00000044954, ENSDARG00000014891, ENSDARG00000003971, ENSDARG00000056043, ENSDARG00000005775, ENSDARG00000001220, ENSDARG00000075821, ENSDARG00000052150, ENSDARG00000041959,…	1050	66	7504	2.27394	0.533792	0.0278681	0.777195
GOTERM_BP_FAT	GO:0048812~neuron projection morphogenesis	21	0.781541	0.000576669	ENSDARG00000034375, ENSDARG00000026784, ENSDARG00000026294, ENSDARG00000018693, ENSDARG00000042005, ENSDARG00000019328, ENSDARG00000015638, ENSDARG00000024785, ENSDARG00000007172, ENSDARG00000053835, ENSDARG00000078366, ENSDARG00000044954, ENSDARG00000014891, ENSDARG00000003971, ENSDARG00000056043, ENSDARG00000005775, ENSDARG00000001220, ENSDARG00000075821, ENSDARG00000052150, ENSDARG00000041959,…	1050	67	7504	2.24	0.612384	0.0321525	0.964308
GOTERM_BP_FAT	GO:0007411~axon guidance	14	0.521027	0.000734667	ENSDARG00000034375, ENSDARG00000026784, ENSDARG00000019328, ENSDARG00000007172, ENSDARG00000053835, ENSDARG00000078366, ENSDARG00000044954, ENSDARG00000014891, ENSDARG00000056043, ENSDARG00000005775, ENSDARG00000001220, ENSDARG00000052150, ENSDARG00000041959, ENSDARG00000071865, ENSDARG00000020771	1050	36	7504	2.77926	0.701057	0.0370313	1.22698
GOTERM_BP_FAT	GO:0032989~cellular component morphogenesis	36	1.33978	0.00182289	ENSDARG00000026784, ENSDARG00000002952, ENSDARG00000042005, ENSDARG00000015638, ENSDARG00000024785, ENSDARG00000040237, ENSDARG00000038024, ENSDARG00000007172, ENSDARG00000078366, ENSDARG00000036115, ENSDARG00000044954, ENSDARG00000014891, ENSDARG00000005775, ENSDARG00000075821, ENSDARG00000052150, ENSDARG00000062338, ENSDARG00000000861, ENSDARG00000004256, ENSDARG00000056995, ENSDARG00000071865,…	1050	153	7504	1.68157	0.950101	0.0739855	3.01846
GOTERM_BP_FAT	GO:0030030~cell projection organization	28	1.04205	0.00396282	ENSDARG00000062799, ENSDARG00000059604, ENSDARG00000026784, ENSDARG00000042005, ENSDARG00000015638, ENSDARG00000024785, ENSDARG00000038024, ENSDARG00000007172, ENSDARG00000078366, ENSDARG00000044954, ENSDARG00000014891, ENSDARG00000005775, ENSDARG00000017385, ENSDARG00000075821, ENSDARG00000052150, ENSDARG00000055238, ENSDARG00000071865, ENSDARG00000034375, ENSDARG00000018693, ENSDARG00000026294,…	1050	115	7504	1.74006	0.998532	0.127082	6.45252
GOTERM_BP_FAT	GO:0032990~cell part morphogenesis	24	0.893189	0.00578198	ENSDARG00000026784, ENSDARG00000042005, ENSDARG00000015638, ENSDARG00000024785, ENSDARG00000007172, ENSDARG00000038024, ENSDARG00000078366, ENSDARG00000044954, ENSDARG00000014891, ENSDARG00000005775, ENSDARG00000075821, ENSDARG00000052150, ENSDARG00000071865, ENSDARG00000021398, ENSDARG00000034375, ENSDARG00000018693, ENSDARG00000026294, ENSDARG00000019328, ENSDARG00000053835, ENSDARG00000003971,…	1050	96	7504	1.78667	0.999927	0.153924	9.28155
GOTERM_BP_FAT	GO:0048858~cell projection morphogenesis	23	0.855973	0.00801926	ENSDARG00000034375, ENSDARG00000026784, ENSDARG00000026294, ENSDARG00000018693, ENSDARG00000042005, ENSDARG00000019328, ENSDARG00000015638, ENSDARG00000024785, ENSDARG00000038024, ENSDARG00000007172, ENSDARG00000053835, ENSDARG00000078366, ENSDARG00000044954, ENSDARG00000014891, ENSDARG00000003971, ENSDARG00000056043, ENSDARG00000005775, ENSDARG00000001220, ENSDARG00000075821, ENSDARG00000052150,…	1050	93	7504	1.76746	0.999998	0.1894	12.6505
Annotation Cluster 7	Enrichment Score: 3.037021821381437
Category	Term	Count	%	PValue	Genes	List Total	Pop Hits	Pop Total	Fold Enrichment	Bonferroni	Benjamini	FDR
GOTERM_BP_FAT	GO:0007389~pattern specification process	64	2.38184	4.69587e-07	ENSDARG00000020693, ENSDARG00000008937, ENSDARG00000011027, ENSDARG00000058819, ENSDARG00000007329, ENSDARG00000032619, ENSDARG00000038024, ENSDARG00000010124, ENSDARG00000045936, ENSDARG00000012025, ENSDARG00000056732, ENSDARG00000038159, ENSDARG00000014532, ENSDARG00000059337, ENSDARG00000037815, ENSDARG00000019995, ENSDARG00000042151, ENSDARG00000058822, ENSDARG00000003446, ENSDARG00000038843,…	1050	244	7504	1.87454	0.000771235	0.000154295	0.000788826
GOTERM_BP_FAT	GO:0003002~regionalization	45	1.67473	0.000119502	ENSDARG00000014277, ENSDARG00000008937, ENSDARG00000037238, ENSDARG00000011027, ENSDARG00000002952, ENSDARG00000058819, ENSDARG00000078308, ENSDARG00000032619, ENSDARG00000010124, ENSDARG00000045936, ENSDARG00000056732, ENSDARG00000038159, ENSDARG00000052004, ENSDARG00000020219, ENSDARG00000014532, ENSDARG00000059337, ENSDARG00000045097, ENSDARG00000037815, ENSDARG00000062338, ENSDARG00000019995,…	1050	181	7504	1.7768	0.178278	0.0121971	0.200554
GOTERM_BP_FAT	GO:0043009~chordate embryonic development	31	1.1537	0.00413698	ENSDARG00000008937, ENSDARG00000002952, ENSDARG00000056732, ENSDARG00000038159, ENSDARG00000052004, ENSDARG00000020219, ENSDARG00000030512, ENSDARG00000019353, ENSDARG00000062338, ENSDARG00000058822, ENSDARG00000055630, ENSDARG00000021895, ENSDARG00000038867, ENSDARG00000013576, ENSDARG00000019306, ENSDARG00000027397, ENSDARG00000018693, ENSDARG00000052910, ENSDARG00000016636, ENSDARG00000036121,…	1050	132	7504	1.67838	0.998899	0.127352	6.7269
GOTERM_BP_FAT	GO:0009792~embryonic development ending in birth or egg hatching	31	1.1537	0.00413698	ENSDARG00000008937, ENSDARG00000002952, ENSDARG00000056732, ENSDARG00000038159, ENSDARG00000052004, ENSDARG00000020219, ENSDARG00000030512, ENSDARG00000019353, ENSDARG00000062338, ENSDARG00000058822, ENSDARG00000055630, ENSDARG00000021895, ENSDARG00000038867, ENSDARG00000013576, ENSDARG00000019306, ENSDARG00000027397, ENSDARG00000018693, ENSDARG00000052910, ENSDARG00000016636, ENSDARG00000036121,…	1050	132	7504	1.67838	0.998899	0.127352	6.7269
GOTERM_BP_FAT	GO:0009952~anterior/posterior pattern formation	28	1.04205	0.00508938	ENSDARG00000008937, ENSDARG00000002952, ENSDARG00000010124, ENSDARG00000045936, ENSDARG00000056732, ENSDARG00000038159, ENSDARG00000052004, ENSDARG00000020219, ENSDARG00000059337, ENSDARG00000062338, ENSDARG00000018430, ENSDARG00000058822, ENSDARG00000013576, ENSDARG00000019306, ENSDARG00000027397, ENSDARG00000018693, ENSDARG00000052910, ENSDARG00000036121, ENSDARG00000029668, ENSDARG00000006524,…	1050	117	7504	1.71031	0.999771	0.141374	8.21409
GOTERM_BP_FAT	GO:0001756~somitogenesis	19	0.707108	0.00642424	ENSDARG00000008937, ENSDARG00000013576, ENSDARG00000027397, ENSDARG00000018693, ENSDARG00000052910, ENSDARG00000036121, ENSDARG00000029668, ENSDARG00000006524, ENSDARG00000056732, ENSDARG00000032963, ENSDARG00000052004, ENSDARG00000020219, ENSDARG00000003398, ENSDARG00000006353, ENSDARG00000062338, ENSDARG00000037362, ENSDARG00000017917, ENSDARG00000015472, ENSDARG00000058822	1050	70	7504	1.93981	0.999975	0.164292	10.261
GOTERM_BP_FAT	GO:0035282~segmentation	19	0.707108	0.0175349	ENSDARG00000008937, ENSDARG00000013576, ENSDARG00000027397, ENSDARG00000018693, ENSDARG00000052910, ENSDARG00000036121, ENSDARG00000029668, ENSDARG00000006524, ENSDARG00000056732, ENSDARG00000032963, ENSDARG00000052004, ENSDARG00000020219, ENSDARG00000003398, ENSDARG00000006353, ENSDARG00000062338, ENSDARG00000037362, ENSDARG00000017917, ENSDARG00000015472, ENSDARG00000058822	1050	77	7504	1.76346	1	0.317805	25.7083
Annotation Cluster 8	Enrichment Score: 2.792269054966863
Category	Term	Count	%	PValue	Genes	List Total	Pop Hits	Pop Total	Fold Enrichment	Bonferroni	Benjamini	FDR
GOTERM_BP_FAT	GO:0034622~cellular macromolecular complex assembly	31	1.1537	1.9586e-05	ENSDARG00000075538, ENSDARG00000035751, ENSDARG00000034203, ENSDARG00000078724, ENSDARG00000074491, ENSDARG00000042708, ENSDARG00000029406, ENSDARG00000015638, ENSDARG00000040237, ENSDARG00000070560, ENSDARG00000070297, ENSDARG00000014137, ENSDARG00000079534, ENSDARG00000037997, ENSDARG00000015610, ENSDARG00000020504, ENSDARG00000068820, ENSDARG00000061547, ENSDARG00000058219, ENSDARG00000076060,…	1050	99	7504	2.23785	0.0316678	0.00356917	0.032896
GOTERM_BP_FAT	GO:0006333~chromatin assembly or disassembly	23	0.855973	2.9336e-05	ENSDARG00000075538, ENSDARG00000034203, ENSDARG00000078724, ENSDARG00000063535, ENSDARG00000074491, ENSDARG00000029406, ENSDARG00000003860, ENSDARG00000070560, ENSDARG00000070297, ENSDARG00000079534, ENSDARG00000074498, ENSDARG00000020504, ENSDARG00000004587, ENSDARG00000068820, ENSDARG00000061187, ENSDARG00000061547, ENSDARG00000035519, ENSDARG00000051770, ENSDARG00000051718, ENSDARG00000028213,…	1050	64	7504	2.56833	0.0470566	0.00400859	0.0492681
GOTERM_BP_FAT	GO:0034621~cellular macromolecular complex subunit organization	31	1.1537	0.000142503	ENSDARG00000075538, ENSDARG00000035751, ENSDARG00000034203, ENSDARG00000078724, ENSDARG00000074491, ENSDARG00000042708, ENSDARG00000029406, ENSDARG00000015638, ENSDARG00000040237, ENSDARG00000070560, ENSDARG00000070297, ENSDARG00000014137, ENSDARG00000079534, ENSDARG00000037997, ENSDARG00000015610, ENSDARG00000020504, ENSDARG00000068820, ENSDARG00000061547, ENSDARG00000058219, ENSDARG00000076060,…	1050	109	7504	2.03254	0.208756	0.013679	0.239112
GOTERM_CC_FAT	GO:0000785~chromatin	21	0.781541	0.000206967	ENSDARG00000075538, ENSDARG00000034203, ENSDARG00000078724, ENSDARG00000063535, ENSDARG00000074491, ENSDARG00000029406, ENSDARG00000003860, ENSDARG00000070297, ENSDARG00000079534, ENSDARG00000074498, ENSDARG00000020504, ENSDARG00000004587, ENSDARG00000068820, ENSDARG00000061187, ENSDARG00000061547, ENSDARG00000051770, ENSDARG00000035519, ENSDARG00000051718, ENSDARG00000028213, ENSDARG00000070289,…	583	65	4330	2.39953	0.0611801	0.0611801	0.276913
GOTERM_BP_FAT	GO:0065003~macromolecular complex assembly	36	1.33978	0.000209425	ENSDARG00000075538, ENSDARG00000034203, ENSDARG00000078724, ENSDARG00000035751, ENSDARG00000074491, ENSDARG00000042708, ENSDARG00000029406, ENSDARG00000015638, ENSDARG00000040237, ENSDARG00000070560, ENSDARG00000070297, ENSDARG00000014137, ENSDARG00000079534, ENSDARG00000037997, ENSDARG00000015610, ENSDARG00000020504, ENSDARG00000036868, ENSDARG00000068820, ENSDARG00000061547, ENSDARG00000058219,…	1050	137	7504	1.87796	0.291158	0.0170589	0.351218
GOTERM_BP_FAT	GO:0006325~chromatin organization	33	1.22814	0.000370685	ENSDARG00000075538, ENSDARG00000010571, ENSDARG00000078724, ENSDARG00000034203, ENSDARG00000063535, ENSDARG00000074491, ENSDARG00000070256, ENSDARG00000029406, ENSDARG00000003860, ENSDARG00000070560, ENSDARG00000070297, ENSDARG00000079534, ENSDARG00000074498, ENSDARG00000020504, ENSDARG00000004587, ENSDARG00000068820, ENSDARG00000061187, ENSDARG00000061547, ENSDARG00000005382, ENSDARG00000035519,…	1050	125	7504	1.88672	0.456186	0.0250618	0.620869
GOTERM_CC_FAT	GO:0005694~chromosome	33	1.22814	0.000408362	ENSDARG00000075538, ENSDARG00000063194, ENSDARG00000078724, ENSDARG00000034203, ENSDARG00000063535, ENSDARG00000074491, ENSDARG00000035655, ENSDARG00000029406, ENSDARG00000003860, ENSDARG00000070297, ENSDARG00000079534, ENSDARG00000074498, ENSDARG00000020504, ENSDARG00000034195, ENSDARG00000004587, ENSDARG00000068820, ENSDARG00000061187, ENSDARG00000029014, ENSDARG00000061547, ENSDARG00000005382,…	583	131	4330	1.87095	0.117129	0.0603877	0.545687
GOTERM_BP_FAT	GO:0043933~macromolecular complex subunit organization	36	1.33978	0.000577713	ENSDARG00000075538, ENSDARG00000034203, ENSDARG00000078724, ENSDARG00000035751, ENSDARG00000074491, ENSDARG00000042708, ENSDARG00000029406, ENSDARG00000015638, ENSDARG00000040237, ENSDARG00000070560, ENSDARG00000070297, ENSDARG00000014137, ENSDARG00000079534, ENSDARG00000037997, ENSDARG00000015610, ENSDARG00000020504, ENSDARG00000036868, ENSDARG00000068820, ENSDARG00000061547, ENSDARG00000058219,…	1050	144	7504	1.78667	0.613049	0.031153	0.966045
GOTERM_BP_FAT	GO:0051276~chromosome organization	36	1.33978	0.000661835	ENSDARG00000075538, ENSDARG00000010571, ENSDARG00000078724, ENSDARG00000034203, ENSDARG00000063535, ENSDARG00000074491, ENSDARG00000070256, ENSDARG00000029406, ENSDARG00000003860, ENSDARG00000070560, ENSDARG00000070297, ENSDARG00000074498, ENSDARG00000079534, ENSDARG00000020504, ENSDARG00000034195, ENSDARG00000004587, ENSDARG00000068820, ENSDARG00000061187, ENSDARG00000061547, ENSDARG00000005382,…	1050	145	7504	1.77434	0.663028	0.0344804	1.10598
GOTERM_BP_FAT	GO:0034728~nucleosome organization	14	0.521027	0.000989845	ENSDARG00000075538, ENSDARG00000070289, ENSDARG00000078724, ENSDARG00000034203, ENSDARG00000074491, ENSDARG00000002400, ENSDARG00000029406, ENSDARG00000078294, ENSDARG00000070560, ENSDARG00000070297, ENSDARG00000033009, ENSDARG00000079534, ENSDARG00000020504, ENSDARG00000068820, ENSDARG00000061547, ENSDARG00000001915, ENSDARG00000035519, ENSDARG00000051770, ENSDARG00000075220, ENSDARG00000051718,…	1050	37	7504	2.70414	0.803505	0.0481108	1.64984
GOTERM_BP_FAT	GO:0006334~nucleosome assembly	14	0.521027	0.000989845	ENSDARG00000075538, ENSDARG00000070289, ENSDARG00000078724, ENSDARG00000034203, ENSDARG00000074491, ENSDARG00000002400, ENSDARG00000029406, ENSDARG00000078294, ENSDARG00000070560, ENSDARG00000070297, ENSDARG00000033009, ENSDARG00000079534, ENSDARG00000020504, ENSDARG00000068820, ENSDARG00000061547, ENSDARG00000001915, ENSDARG00000035519, ENSDARG00000051770, ENSDARG00000075220, ENSDARG00000051718,…	1050	37	7504	2.70414	0.803505	0.0481108	1.64984
GOTERM_BP_FAT	GO:0031497~chromatin assembly	14	0.521027	0.000989845	ENSDARG00000075538, ENSDARG00000070289, ENSDARG00000078724, ENSDARG00000034203, ENSDARG00000074491, ENSDARG00000002400, ENSDARG00000029406, ENSDARG00000078294, ENSDARG00000070560, ENSDARG00000070297, ENSDARG00000033009, ENSDARG00000079534, ENSDARG00000020504, ENSDARG00000068820, ENSDARG00000061547, ENSDARG00000001915, ENSDARG00000035519, ENSDARG00000051770, ENSDARG00000075220, ENSDARG00000051718,…	1050	37	7504	2.70414	0.803505	0.0481108	1.64984
GOTERM_BP_FAT	GO:0065004~protein-DNA complex assembly	14	0.521027	0.000989845	ENSDARG00000075538, ENSDARG00000070289, ENSDARG00000078724, ENSDARG00000034203, ENSDARG00000074491, ENSDARG00000002400, ENSDARG00000029406, ENSDARG00000078294, ENSDARG00000070560, ENSDARG00000070297, ENSDARG00000033009, ENSDARG00000079534, ENSDARG00000020504, ENSDARG00000068820, ENSDARG00000061547, ENSDARG00000001915, ENSDARG00000035519, ENSDARG00000051770, ENSDARG00000075220, ENSDARG00000051718,…	1050	37	7504	2.70414	0.803505	0.0481108	1.64984
GOTERM_CC_FAT	GO:0032993~protein-DNA complex	13	0.483811	0.00101364	ENSDARG00000075538, ENSDARG00000070289, ENSDARG00000078724, ENSDARG00000034203, ENSDARG00000074491, ENSDARG00000029406, ENSDARG00000078294, ENSDARG00000070297, ENSDARG00000033009, ENSDARG00000079534, ENSDARG00000020504, ENSDARG00000068820, ENSDARG00000061547, ENSDARG00000001915, ENSDARG00000052721, ENSDARG00000035519, ENSDARG00000051770, ENSDARG00000075220, ENSDARG00000051718, ENSDARG00000045248,…	583	34	4330	2.83977	0.266052	0.0599888	1.34945
GOTERM_BP_FAT	GO:0006323~DNA packaging	15	0.558243	0.00115857	ENSDARG00000075538, ENSDARG00000070289, ENSDARG00000078724, ENSDARG00000034203, ENSDARG00000074491, ENSDARG00000002400, ENSDARG00000029406, ENSDARG00000078294, ENSDARG00000070297, ENSDARG00000070560, ENSDARG00000033009, ENSDARG00000079534, ENSDARG00000020504, ENSDARG00000034195, ENSDARG00000068820, ENSDARG00000061547, ENSDARG00000001915, ENSDARG00000035519, ENSDARG00000051770, ENSDARG00000075220,…	1050	42	7504	2.55238	0.851124	0.0529642	1.9285
GOTERM_CC_FAT	GO:0044427~chromosomal part	26	0.967622	0.00120736	ENSDARG00000075538, ENSDARG00000034203, ENSDARG00000078724, ENSDARG00000063535, ENSDARG00000074491, ENSDARG00000029406, ENSDARG00000003860, ENSDARG00000070297, ENSDARG00000079534, ENSDARG00000074498, ENSDARG00000020504, ENSDARG00000004587, ENSDARG00000068820, ENSDARG00000061187, ENSDARG00000029014, ENSDARG00000061547, ENSDARG00000051770, ENSDARG00000035519, ENSDARG00000051718, ENSDARG00000070109,…	583	100	4330	1.93105	0.308207	0.0595638	1.60542
GOTERM_CC_FAT	GO:0000786~nucleosome	12	0.446595	0.00209198	ENSDARG00000075538, ENSDARG00000034203, ENSDARG00000078724, ENSDARG00000070289, ENSDARG00000074491, ENSDARG00000029406, ENSDARG00000078294, ENSDARG00000070297, ENSDARG00000033009, ENSDARG00000079534, ENSDARG00000020504, ENSDARG00000068820, ENSDARG00000061547, ENSDARG00000001915, ENSDARG00000035519, ENSDARG00000051770, ENSDARG00000075220, ENSDARG00000051718, ENSDARG00000045248, ENSDARG00000028213	583	32	4330	2.78516	0.472033	0.061875	2.7665
INTERPRO	IPR007125:Histone core	8	0.29773	0.00272395	ENSDARG00000070289, ENSDARG00000078724, ENSDARG00000034203, ENSDARG00000074491, ENSDARG00000029406, ENSDARG00000078294, ENSDARG00000070297, ENSDARG00000033009, ENSDARG00000079534, ENSDARG00000020504, ENSDARG00000068820, ENSDARG00000061547, ENSDARG00000001915, ENSDARG00000051770, ENSDARG00000075220, ENSDARG00000045248	1788	16	13480	3.76957	0.996928	0.274874	4.61215
SP_PIR_KEYWORDS	chromosomal protein	14	0.521027	0.00389941	ENSDARG00000075538, ENSDARG00000063194, ENSDARG00000070289, ENSDARG00000078724, ENSDARG00000034203, ENSDARG00000074491, ENSDARG00000029406, ENSDARG00000078294, ENSDARG00000070297, ENSDARG00000033009, ENSDARG00000079534, ENSDARG00000020504, ENSDARG00000068820, ENSDARG00000061547, ENSDARG00000005382, ENSDARG00000001915, ENSDARG00000035519, ENSDARG00000051770, ENSDARG00000075220, ENSDARG00000051718,…	1123	44	8377	2.37347	0.651772	0.0679106	5.00731
SP_PIR_KEYWORDS	nucleosome core	8	0.29773	0.00433887	ENSDARG00000070289, ENSDARG00000078724, ENSDARG00000034203, ENSDARG00000074491, ENSDARG00000029406, ENSDARG00000078294, ENSDARG00000070297, ENSDARG00000033009, ENSDARG00000079534, ENSDARG00000020504, ENSDARG00000068820, ENSDARG00000061547, ENSDARG00000001915, ENSDARG00000051770, ENSDARG00000075220, ENSDARG00000045248	1123	17	8377	3.51035	0.690885	0.0707502	5.55686
INTERPRO	IPR009072:Histone-fold	10	0.372162	0.0162473	ENSDARG00000027738, ENSDARG00000034203, ENSDARG00000078724, ENSDARG00000070289, ENSDARG00000074491, ENSDARG00000029406, ENSDARG00000078294, ENSDARG00000070297, ENSDARG00000033009, ENSDARG00000079534, ENSDARG00000045611, ENSDARG00000020504, ENSDARG00000068820, ENSDARG00000061547, ENSDARG00000001915, ENSDARG00000051770, ENSDARG00000075220, ENSDARG00000045248	1788	31	13480	2.43198	1	0.580457	24.6909
UP_SEQ_FEATURE	cross-link:Glycyl lysine isopeptide (Lys-Gly) (interchain with G-Cter in ubiquitin)	4	0.148865	0.016338	ENSDARG00000068820, ENSDARG00000034203, ENSDARG00000078724, ENSDARG00000070289, ENSDARG00000074491, ENSDARG00000061547, ENSDARG00000029406, ENSDARG00000070297, ENSDARG00000060430	435	4	2592	5.95862	1	0.971696	23.1167
PIR_SUPERFAMILY	PIRSF002048:histone H2A	3	0.111649	0.0503064	ENSDARG00000068820, ENSDARG00000029406, ENSDARG00000079534	568	3	4173	7.34683	1	0.99956	53.334
SP_PIR_KEYWORDS	acetylation	7	0.260514	0.0770651	ENSDARG00000015050, ENSDARG00000070289, ENSDARG00000078724, ENSDARG00000034203, ENSDARG00000074491, ENSDARG00000029406, ENSDARG00000078294, ENSDARG00000070297, ENSDARG00000033009, ENSDARG00000020504, ENSDARG00000068820, ENSDARG00000061547, ENSDARG00000037746, ENSDARG00000075220, ENSDARG00000045248	1123	23	8377	2.27028	1	0.434371	65.1611
INTERPRO	IPR002119:Histone H2A	5	0.186081	0.0822271	ENSDARG00000068820, ENSDARG00000029406, ENSDARG00000001915, ENSDARG00000051770, ENSDARG00000079534	1788	13	13480	2.89967	1	0.920156	77.3585
SMART	SM00414:H2A	5	0.186081	0.110375	ENSDARG00000068820, ENSDARG00000029406, ENSDARG00000001915, ENSDARG00000051770, ENSDARG00000079534	1048	13	7141	2.62074	1	0.712434	79.6761
Annotation Cluster 9	Enrichment Score: 2.78317351135338
Category	Term	Count	%	PValue	Genes	List Total	Pop Hits	Pop Total	Fold Enrichment	Bonferroni	Benjamini	FDR
INTERPRO	IPR012677:Nucleotide-binding, alpha-beta plait	42	1.56308	0.000777003	ENSDARG00000040445, ENSDARG00000044574, ENSDARG00000058818, ENSDARG00000039424, ENSDARG00000015230, ENSDARG00000070019, ENSDARG00000022728, ENSDARG00000011020, ENSDARG00000054290, ENSDARG00000041299, ENSDARG00000010266, ENSDARG00000017568, ENSDARG00000033901, ENSDARG00000011245, ENSDARG00000060847, ENSDARG00000061478, ENSDARG00000071375, ENSDARG00000000489, ENSDARG00000020258, ENSDARG00000012505,…	1788	188	13480	1.68428	0.807693	0.111092	1.33659
INTERPRO	IPR000504:RNA recognition motif, RNP-1	42	1.56308	0.000968116	ENSDARG00000040445, ENSDARG00000044574, ENSDARG00000058818, ENSDARG00000039424, ENSDARG00000000394, ENSDARG00000015230, ENSDARG00000070019, ENSDARG00000022728, ENSDARG00000011020, ENSDARG00000041299, ENSDARG00000010266, ENSDARG00000017568, ENSDARG00000033901, ENSDARG00000011245, ENSDARG00000060847, ENSDARG00000004342, ENSDARG00000061478, ENSDARG00000071375, ENSDARG00000020258, ENSDARG00000012505,…	1788	190	13480	1.66655	0.871826	0.127993	1.66275
SMART	SM00360:RRM	42	1.56308	0.00594469	ENSDARG00000040445, ENSDARG00000044574, ENSDARG00000058818, ENSDARG00000039424, ENSDARG00000000394, ENSDARG00000015230, ENSDARG00000070019, ENSDARG00000022728, ENSDARG00000011020, ENSDARG00000041299, ENSDARG00000010266, ENSDARG00000017568, ENSDARG00000033901, ENSDARG00000011245, ENSDARG00000060847, ENSDARG00000004342, ENSDARG00000061478, ENSDARG00000071375, ENSDARG00000020258, ENSDARG00000012505,…	1048	190	7141	1.50624	0.869083	0.252077	7.80194
Annotation Cluster 10	Enrichment Score: 2.681926712104734
Category	Term	Count	%	PValue	Genes	List Total	Pop Hits	Pop Total	Fold Enrichment	Bonferroni	Benjamini	FDR
GOTERM_CC_FAT	GO:0031981~nuclear lumen	42	1.56308	0.000605927	ENSDARG00000018524, ENSDARG00000037238, ENSDARG00000014329, ENSDARG00000006345, ENSDARG00000042005, ENSDARG00000003287, ENSDARG00000046006, ENSDARG00000026767, ENSDARG00000024416, ENSDARG00000038027, ENSDARG00000036868, ENSDARG00000011703, ENSDARG00000002215, ENSDARG00000052150, ENSDARG00000060847, ENSDARG00000038635, ENSDARG00000010770, ENSDARG00000053439, ENSDARG00000042824, ENSDARG00000063627,…	583	185	4330	1.68615	0.168782	0.0597611	0.808701
GOTERM_CC_FAT	GO:0070013~intracellular organelle lumen	47	1.74916	0.000724167	ENSDARG00000018524, ENSDARG00000037238, ENSDARG00000014329, ENSDARG00000006345, ENSDARG00000042005, ENSDARG00000003287, ENSDARG00000046006, ENSDARG00000026767, ENSDARG00000024416, ENSDARG00000038027, ENSDARG00000036868, ENSDARG00000013670, ENSDARG00000061354, ENSDARG00000011703, ENSDARG00000002215, ENSDARG00000052150, ENSDARG00000018491, ENSDARG00000060847, ENSDARG00000038635, ENSDARG00000010770,…	583	216	4330	1.61608	0.198244	0.0537399	0.965802
GOTERM_CC_FAT	GO:0043233~organelle lumen	47	1.74916	0.000724167	ENSDARG00000018524, ENSDARG00000037238, ENSDARG00000014329, ENSDARG00000006345, ENSDARG00000042005, ENSDARG00000003287, ENSDARG00000046006, ENSDARG00000026767, ENSDARG00000024416, ENSDARG00000038027, ENSDARG00000036868, ENSDARG00000013670, ENSDARG00000061354, ENSDARG00000011703, ENSDARG00000002215, ENSDARG00000052150, ENSDARG00000018491, ENSDARG00000060847, ENSDARG00000038635, ENSDARG00000010770,…	583	216	4330	1.61608	0.198244	0.0537399	0.965802
GOTERM_CC_FAT	GO:0031974~membrane-enclosed lumen	48	1.78638	0.00133133	ENSDARG00000018524, ENSDARG00000037238, ENSDARG00000014329, ENSDARG00000006345, ENSDARG00000042005, ENSDARG00000003287, ENSDARG00000046006, ENSDARG00000026767, ENSDARG00000024416, ENSDARG00000038027, ENSDARG00000036868, ENSDARG00000013670, ENSDARG00000061354, ENSDARG00000011703, ENSDARG00000002215, ENSDARG00000052150, ENSDARG00000018491, ENSDARG00000060847, ENSDARG00000038635, ENSDARG00000042824,…	583	228	4330	1.5636	0.333908	0.0563941	1.7689
GOTERM_CC_FAT	GO:0005654~nucleoplasm	32	1.19092	0.00151547	ENSDARG00000037238, ENSDARG00000006345, ENSDARG00000042005, ENSDARG00000003287, ENSDARG00000046006, ENSDARG00000036868, ENSDARG00000002215, ENSDARG00000011703, ENSDARG00000052150, ENSDARG00000060847, ENSDARG00000038635, ENSDARG00000053439, ENSDARG00000010770, ENSDARG00000042824, ENSDARG00000063627, ENSDARG00000036096, ENSDARG00000078418, ENSDARG00000038243, ENSDARG00000006251, ENSDARG00000016858,…	583	135	4330	1.7605	0.370335	0.050098	2.01126
GOTERM_CC_FAT	GO:0044451~nucleoplasm part	28	1.04205	0.00405166	ENSDARG00000037238, ENSDARG00000006345, ENSDARG00000042005, ENSDARG00000046006, ENSDARG00000036868, ENSDARG00000011703, ENSDARG00000052150, ENSDARG00000060847, ENSDARG00000053439, ENSDARG00000010770, ENSDARG00000042824, ENSDARG00000038635, ENSDARG00000036096, ENSDARG00000078418, ENSDARG00000006251, ENSDARG00000035563, ENSDARG00000016858, ENSDARG00000028957, ENSDARG00000035330, ENSDARG00000041204,…	583	120	4330	1.73299	0.710113	0.106465	5.29365
GOTERM_CC_FAT	GO:0005667~transcription factor complex	15	0.558243	0.0648559	ENSDARG00000037238, ENSDARG00000016858, ENSDARG00000036868, ENSDARG00000011703, ENSDARG00000028957, ENSDARG00000052150, ENSDARG00000042824, ENSDARG00000010770, ENSDARG00000035330, ENSDARG00000027199, ENSDARG00000017953, ENSDARG00000042835, ENSDARG00000036096, ENSDARG00000017835, ENSDARG00000014994	583	68	4330	1.63833	1	0.640336	59.2743
Annotation Cluster 11	Enrichment Score: 2.6012458253460866
Category	Term	Count	%	PValue	Genes	List Total	Pop Hits	Pop Total	Fold Enrichment	Bonferroni	Benjamini	FDR
INTERPRO	IPR001660:Sterile alpha motif SAM	19	0.707108	0.000675316	ENSDARG00000017354, ENSDARG00000017266, ENSDARG00000040346, ENSDARG00000027112, ENSDARG00000061560, ENSDARG00000038557, ENSDARG00000013000, ENSDARG00000010767, ENSDARG00000007179, ENSDARG00000057053, ENSDARG00000056695, ENSDARG00000053205, ENSDARG00000001915, ENSDARG00000023609, ENSDARG00000003512, ENSDARG00000017242, ENSDARG00000020080, ENSDARG00000017953, ENSDARG00000044356	1788	61	13480	2.34826	0.761367	0.112549	1.16263
SMART	SM00454:SAM	19	0.707108	0.00214985	ENSDARG00000017354, ENSDARG00000017266, ENSDARG00000040346, ENSDARG00000027112, ENSDARG00000061560, ENSDARG00000038557, ENSDARG00000013000, ENSDARG00000010767, ENSDARG00000007179, ENSDARG00000057053, ENSDARG00000056695, ENSDARG00000053205, ENSDARG00000001915, ENSDARG00000023609, ENSDARG00000003512, ENSDARG00000017242, ENSDARG00000020080, ENSDARG00000017953, ENSDARG00000044356	1048	61	7141	2.12237	0.51996	0.136514	2.8895
INTERPRO	IPR013761:Sterile alpha motif-type	15	0.558243	0.010823	ENSDARG00000017354, ENSDARG00000018308, ENSDARG00000017266, ENSDARG00000040346, ENSDARG00000027112, ENSDARG00000040080, ENSDARG00000038557, ENSDARG00000007915, ENSDARG00000007179, ENSDARG00000056695, ENSDARG00000001915, ENSDARG00000003512, ENSDARG00000017953, ENSDARG00000020080, ENSDARG00000044356	1788	55	13480	2.05613	1	0.503125	17.17
Annotation Cluster 12	Enrichment Score: 2.5331212339971674
Category	Term	Count	%	PValue	Genes	List Total	Pop Hits	Pop Total	Fold Enrichment	Bonferroni	Benjamini	FDR
INTERPRO	IPR019787:Zinc finger, PHD-finger	21	0.781541	0.000552846	ENSDARG00000061458, ENSDARG00000063535, ENSDARG00000013596, ENSDARG00000076929, ENSDARG00000013042, ENSDARG00000057093, ENSDARG00000005590, ENSDARG00000011932, ENSDARG00000018111, ENSDARG00000074498, ENSDARG00000057940, ENSDARG00000037291, ENSDARG00000007523, ENSDARG00000059653, ENSDARG00000057249, ENSDARG00000045401, ENSDARG00000006124, ENSDARG00000075252, ENSDARG00000012219, ENSDARG00000003098,…	1788	70	13480	2.26174	0.690535	0.10114	0.952736
INTERPRO	IPR019786:Zinc finger, PHD-type, conserved site	17	0.632676	0.00343173	ENSDARG00000061458, ENSDARG00000013042, ENSDARG00000013596, ENSDARG00000057093, ENSDARG00000005590, ENSDARG00000011932, ENSDARG00000018111, ENSDARG00000074498, ENSDARG00000057940, ENSDARG00000037291, ENSDARG00000007523, ENSDARG00000057249, ENSDARG00000045401, ENSDARG00000006124, ENSDARG00000075252, ENSDARG00000012219, ENSDARG00000003098	1788	59	13480	2.1723	0.999319	0.305499	5.77733
INTERPRO	IPR001965:Zinc finger, PHD-type	19	0.707108	0.00371402	ENSDARG00000061458, ENSDARG00000063535, ENSDARG00000013596, ENSDARG00000013042, ENSDARG00000057093, ENSDARG00000005590, ENSDARG00000011932, ENSDARG00000018111, ENSDARG00000074498, ENSDARG00000057940, ENSDARG00000037291, ENSDARG00000007523, ENSDARG00000059653, ENSDARG00000057249, ENSDARG00000045401, ENSDARG00000006124, ENSDARG00000075252, ENSDARG00000012219, ENSDARG00000003098	1788	70	13480	2.04634	0.999626	0.31327	6.23828
SMART	SM00249:PHD	19	0.707108	0.0104605	ENSDARG00000061458, ENSDARG00000063535, ENSDARG00000013596, ENSDARG00000013042, ENSDARG00000057093, ENSDARG00000005590, ENSDARG00000011932, ENSDARG00000018111, ENSDARG00000074498, ENSDARG00000057940, ENSDARG00000037291, ENSDARG00000007523, ENSDARG00000059653, ENSDARG00000057249, ENSDARG00000045401, ENSDARG00000006124, ENSDARG00000075252, ENSDARG00000012219, ENSDARG00000003098	1048	70	7141	1.8495	0.972286	0.361241	13.3474
Annotation Cluster 13	Enrichment Score: 2.4875966101694256
Category	Term	Count	%	PValue	Genes	List Total	Pop Hits	Pop Total	Fold Enrichment	Bonferroni	Benjamini	FDR
SP_PIR_KEYWORDS	ubl conjugation	10	0.372162	0.000351118	ENSDARG00000070289, ENSDARG00000078724, ENSDARG00000034203, ENSDARG00000035750, ENSDARG00000074491, ENSDARG00000029406, ENSDARG00000004232, ENSDARG00000070297, ENSDARG00000036451, ENSDARG00000070470, ENSDARG00000060430, ENSDARG00000046062, ENSDARG00000068820, ENSDARG00000020219, ENSDARG00000061547	1123	19	8377	3.92604	0.0904619	0.0104801	0.460671
SP_PIR_KEYWORDS	isopeptide bond	6	0.223297	0.00600563	ENSDARG00000068820, ENSDARG00000044267, ENSDARG00000034203, ENSDARG00000078724, ENSDARG00000070289, ENSDARG00000074491, ENSDARG00000061547, ENSDARG00000029406, ENSDARG00000070297, ENSDARG00000060430, ENSDARG00000046062	1123	10	8377	4.47569	0.803365	0.0820391	7.61457
UP_SEQ_FEATURE	cross-link:Glycyl lysine isopeptide (Lys-Gly) (interchain with G-Cter in ubiquitin)	4	0.148865	0.016338	ENSDARG00000068820, ENSDARG00000034203, ENSDARG00000078724, ENSDARG00000070289, ENSDARG00000074491, ENSDARG00000061547, ENSDARG00000029406, ENSDARG00000070297, ENSDARG00000060430	435	4	2592	5.95862	1	0.971696	23.1167
Annotation Cluster 14	Enrichment Score: 2.4810648226579812
Category	Term	Count	%	PValue	Genes	List Total	Pop Hits	Pop Total	Fold Enrichment	Bonferroni	Benjamini	FDR
GOTERM_BP_FAT	GO:0042074~cell migration involved in gastrulation	24	0.893189	1.99106e-05	ENSDARG00000027397, ENSDARG00000037238, ENSDARG00000018693, ENSDARG00000052910, ENSDARG00000058259, ENSDARG00000006120, ENSDARG00000020136, ENSDARG00000040649, ENSDARG00000057633, ENSDARG00000056184, ENSDARG00000069185, ENSDARG00000032199, ENSDARG00000076060, ENSDARG00000062338, ENSDARG00000036840, ENSDARG00000015906, ENSDARG00000015472, ENSDARG00000018430, ENSDARG00000004256, ENSDARG00000034894,…	1050	67	7504	2.56	0.0321842	0.003266	0.0334413
GOTERM_BP_FAT	GO:0007369~gastrulation	30	1.11649	0.000561453	ENSDARG00000037238, ENSDARG00000006120, ENSDARG00000010124, ENSDARG00000069185, ENSDARG00000076060, ENSDARG00000062338, ENSDARG00000036840, ENSDARG00000019995, ENSDARG00000015906, ENSDARG00000002213, ENSDARG00000000861, ENSDARG00000004256, ENSDARG00000034894, ENSDARG00000018430, ENSDARG00000036670, ENSDARG00000056995, ENSDARG00000055630, ENSDARG00000027397, ENSDARG00000018693, ENSDARG00000052910,…	1050	112	7504	1.91429	0.602566	0.0324175	0.938977
GOTERM_BP_FAT	GO:0048729~tissue morphogenesis	27	1.00484	0.00323722	ENSDARG00000008937, ENSDARG00000020242, ENSDARG00000037238, ENSDARG00000002952, ENSDARG00000010124, ENSDARG00000030512, ENSDARG00000076060, ENSDARG00000062338, ENSDARG00000019995, ENSDARG00000015906, ENSDARG00000000861, ENSDARG00000004256, ENSDARG00000002213, ENSDARG00000034894, ENSDARG00000036670, ENSDARG00000056995, ENSDARG00000056986, ENSDARG00000058822, ENSDARG00000055630, ENSDARG00000027397,…	1050	108	7504	1.78667	0.995143	0.111647	5.30114
GOTERM_BP_FAT	GO:0060429~epithelium development	23	0.855973	0.0117201	ENSDARG00000008937, ENSDARG00000027397, ENSDARG00000037238, ENSDARG00000018693, ENSDARG00000002952, ENSDARG00000040346, ENSDARG00000017882, ENSDARG00000040649, ENSDARG00000036115, ENSDARG00000044774, ENSDARG00000030512, ENSDARG00000076060, ENSDARG00000052139, ENSDARG00000062338, ENSDARG00000015906, ENSDARG00000002213, ENSDARG00000015472, ENSDARG00000034894, ENSDARG00000004256, ENSDARG00000000861,…	1050	96	7504	1.71222	1	0.254338	17.9664
GOTERM_BP_FAT	GO:0060027~convergent extension involved in gastrulation	12	0.446595	0.0123769	ENSDARG00000027397, ENSDARG00000037238, ENSDARG00000018693, ENSDARG00000076060, ENSDARG00000062338, ENSDARG00000015906, ENSDARG00000040649, ENSDARG00000034894, ENSDARG00000000861, ENSDARG00000002213, ENSDARG00000004256, ENSDARG00000015472	1050	38	7504	2.25684	1	0.259859	18.8775
GOTERM_BP_FAT	GO:0060026~convergent extension	14	0.521027	0.0276978	ENSDARG00000027397, ENSDARG00000037238, ENSDARG00000018693, ENSDARG00000040346, ENSDARG00000040649, ENSDARG00000076060, ENSDARG00000062338, ENSDARG00000015906, ENSDARG00000015472, ENSDARG00000004256, ENSDARG00000002213, ENSDARG00000000861, ENSDARG00000034894, ENSDARG00000058822	1050	53	7504	1.8878	1	0.411663	37.6148
GOTERM_BP_FAT	GO:0002009~morphogenesis of an epithelium	20	0.744325	0.0295111	ENSDARG00000008937, ENSDARG00000027397, ENSDARG00000037238, ENSDARG00000018693, ENSDARG00000002952, ENSDARG00000040346, ENSDARG00000040649, ENSDARG00000044774, ENSDARG00000030512, ENSDARG00000076060, ENSDARG00000052139, ENSDARG00000062338, ENSDARG00000015906, ENSDARG00000002213, ENSDARG00000015472, ENSDARG00000004256, ENSDARG00000000861, ENSDARG00000034894, ENSDARG00000058822, ENSDARG00000055630	1050	87	7504	1.64291	1	0.428379	39.5406
Annotation Cluster 15	Enrichment Score: 2.3574910943667184
Category	Term	Count	%	PValue	Genes	List Total	Pop Hits	Pop Total	Fold Enrichment	Bonferroni	Benjamini	FDR
SP_PIR_KEYWORDS	kinase	97	3.60997	8.5681e-06	ENSDARG00000031240, ENSDARG00000071524, ENSDARG00000001498, ENSDARG00000028721, ENSDARG00000011932, ENSDARG00000008370, ENSDARG00000022254, ENSDARG00000060312, ENSDARG00000058115, ENSDARG00000045836, ENSDARG00000070950, ENSDARG00000020080, ENSDARG00000062954, ENSDARG00000030759, ENSDARG00000059956, ENSDARG00000000906, ENSDARG00000003751, ENSDARG00000076892, ENSDARG00000043332, ENSDARG00000008310,…	1123	470	8377	1.53951	0.00231072	0.000578182	0.0112649
INTERPRO	IPR000719:Protein kinase, core	84	3.12616	0.000115274	ENSDARG00000059120, ENSDARG00000062518, ENSDARG00000071524, ENSDARG00000059809, ENSDARG00000011027, ENSDARG00000028721, ENSDARG00000008370, ENSDARG00000074665, ENSDARG00000015752, ENSDARG00000007915, ENSDARG00000022254, ENSDARG00000078864, ENSDARG00000058115, ENSDARG00000045836, ENSDARG00000062954, ENSDARG00000020080, ENSDARG00000070950, ENSDARG00000030759, ENSDARG00000059956, ENSDARG00000017354,…	1788	422	13480	1.50068	0.216912	0.0782704	0.199365
GOTERM_MF_FAT	GO:0000166~nucleotide binding	278	10.3461	0.000129052	ENSDARG00000071524, ENSDARG00000076040, ENSDARG00000058818, ENSDARG00000028721, ENSDARG00000074498, ENSDARG00000015610, ENSDARG00000052649, ENSDARG00000006553, ENSDARG00000022254, ENSDARG00000058219, ENSDARG00000068992, ENSDARG00000058115, ENSDARG00000062954, ENSDARG00000030759, ENSDARG00000055238, ENSDARG00000076757, ENSDARG00000035423, ENSDARG00000054389, ENSDARG00000012468, ENSDARG00000002947,…	1150	1682	8417	1.2097	0.0876774	0.0226793	0.194847
INTERPRO	IPR017441:Protein kinase, ATP binding site	71	2.64235	0.000386246	ENSDARG00000059120, ENSDARG00000062518, ENSDARG00000071524, ENSDARG00000011027, ENSDARG00000028721, ENSDARG00000008370, ENSDARG00000074665, ENSDARG00000015752, ENSDARG00000007915, ENSDARG00000022254, ENSDARG00000078864, ENSDARG00000058115, ENSDARG00000045836, ENSDARG00000062954, ENSDARG00000020080, ENSDARG00000030759, ENSDARG00000059956, ENSDARG00000017354, ENSDARG00000034541, ENSDARG00000070228,…	1788	356	13480	1.50359	0.559298	0.0973525	0.666533
GOTERM_MF_FAT	GO:0004672~protein kinase activity	88	3.27503	0.000681435	ENSDARG00000059120, ENSDARG00000062518, ENSDARG00000071524, ENSDARG00000059809, ENSDARG00000011027, ENSDARG00000028721, ENSDARG00000008370, ENSDARG00000074665, ENSDARG00000015752, ENSDARG00000007915, ENSDARG00000022254, ENSDARG00000078864, ENSDARG00000058115, ENSDARG00000045836, ENSDARG00000062954, ENSDARG00000020080, ENSDARG00000070950, ENSDARG00000030759, ENSDARG00000059956, ENSDARG00000071865,…	1150	459	8417	1.40323	0.384097	0.0776012	1.02485
SP_PIR_KEYWORDS	atp-binding	127	4.72646	0.00122286	ENSDARG00000071524, ENSDARG00000041623, ENSDARG00000028721, ENSDARG00000008370, ENSDARG00000052649, ENSDARG00000022254, ENSDARG00000068992, ENSDARG00000058115, ENSDARG00000045836, ENSDARG00000063297, ENSDARG00000061922, ENSDARG00000020080, ENSDARG00000062954, ENSDARG00000030759, ENSDARG00000055238, ENSDARG00000059956, ENSDARG00000035761, ENSDARG00000012468, ENSDARG00000003751, ENSDARG00000076892,…	1123	732	8377	1.2942	0.281344	0.0295874	1.59594
GOTERM_BP_FAT	GO:0006468~protein amino acid phosphorylation	87	3.23781	0.0020635	ENSDARG00000059120, ENSDARG00000062518, ENSDARG00000071524, ENSDARG00000059809, ENSDARG00000011027, ENSDARG00000028721, ENSDARG00000008370, ENSDARG00000074665, ENSDARG00000015752, ENSDARG00000007915, ENSDARG00000022254, ENSDARG00000078864, ENSDARG00000058115, ENSDARG00000045836, ENSDARG00000062954, ENSDARG00000020080, ENSDARG00000070950, ENSDARG00000030759, ENSDARG00000059956, ENSDARG00000076757,…	1050	459	7504	1.3546	0.96642	0.081346	3.4104
GOTERM_MF_FAT	GO:0032559~adenyl ribonucleotide binding	172	6.40119	0.00252833	ENSDARG00000071524, ENSDARG00000041623, ENSDARG00000028721, ENSDARG00000008370, ENSDARG00000074498, ENSDARG00000052649, ENSDARG00000022254, ENSDARG00000068992, ENSDARG00000058115, ENSDARG00000045836, ENSDARG00000063297, ENSDARG00000070950, ENSDARG00000061922, ENSDARG00000020080, ENSDARG00000062954, ENSDARG00000030759, ENSDARG00000055238, ENSDARG00000059956, ENSDARG00000037100, ENSDARG00000076757,…	1150	1032	8417	1.21986	0.834688	0.201476	3.75342
GOTERM_MF_FAT	GO:0030554~adenyl nucleotide binding	179	6.6617	0.00266927	ENSDARG00000071524, ENSDARG00000041623, ENSDARG00000028721, ENSDARG00000008370, ENSDARG00000074498, ENSDARG00000052649, ENSDARG00000022254, ENSDARG00000068992, ENSDARG00000058115, ENSDARG00000045836, ENSDARG00000063297, ENSDARG00000070950, ENSDARG00000061922, ENSDARG00000020080, ENSDARG00000062954, ENSDARG00000030759, ENSDARG00000055238, ENSDARG00000059956, ENSDARG00000037100, ENSDARG00000076757,…	1150	1081	8417	1.21196	0.85049	0.190351	3.95873
GOTERM_MF_FAT	GO:0001882~nucleoside binding	180	6.69892	0.0028543	ENSDARG00000071524, ENSDARG00000041623, ENSDARG00000028721, ENSDARG00000008370, ENSDARG00000074498, ENSDARG00000052649, ENSDARG00000022254, ENSDARG00000068992, ENSDARG00000058115, ENSDARG00000045836, ENSDARG00000063297, ENSDARG00000070950, ENSDARG00000061922, ENSDARG00000020080, ENSDARG00000062954, ENSDARG00000030759, ENSDARG00000055238, ENSDARG00000059956, ENSDARG00000037100, ENSDARG00000076757,…	1150	1090	8417	1.20866	0.868967	0.18391	4.22764
GOTERM_MF_FAT	GO:0001883~purine nucleoside binding	179	6.6617	0.00315102	ENSDARG00000071524, ENSDARG00000041623, ENSDARG00000028721, ENSDARG00000008370, ENSDARG00000074498, ENSDARG00000052649, ENSDARG00000022254, ENSDARG00000068992, ENSDARG00000058115, ENSDARG00000045836, ENSDARG00000063297, ENSDARG00000070950, ENSDARG00000061922, ENSDARG00000020080, ENSDARG00000062954, ENSDARG00000030759, ENSDARG00000055238, ENSDARG00000059956, ENSDARG00000037100, ENSDARG00000076757,…	1150	1085	8417	1.20749	0.893957	0.184531	4.65742
GOTERM_MF_FAT	GO:0005524~ATP binding	170	6.32676	0.00388418	ENSDARG00000071524, ENSDARG00000041623, ENSDARG00000028721, ENSDARG00000008370, ENSDARG00000074498, ENSDARG00000052649, ENSDARG00000022254, ENSDARG00000068992, ENSDARG00000058115, ENSDARG00000045836, ENSDARG00000063297, ENSDARG00000070950, ENSDARG00000061922, ENSDARG00000020080, ENSDARG00000062954, ENSDARG00000030759, ENSDARG00000055238, ENSDARG00000059956, ENSDARG00000037100, ENSDARG00000076757,…	1150	1029	8417	1.20919	0.937152	0.205932	5.71163
SP_PIR_KEYWORDS	nucleotide-binding	162	6.02903	0.00670022	ENSDARG00000016059, ENSDARG00000071524, ENSDARG00000016253, ENSDARG00000041623, ENSDARG00000028721, ENSDARG00000008370, ENSDARG00000015610, ENSDARG00000052649, ENSDARG00000006553, ENSDARG00000022254, ENSDARG00000058219, ENSDARG00000068992, ENSDARG00000058115, ENSDARG00000031048, ENSDARG00000045836, ENSDARG00000063297, ENSDARG00000061922, ENSDARG00000020080, ENSDARG00000062954, ENSDARG00000012261,…	1123	1007	8377	1.20004	0.837186	0.0867607	8.4598
INTERPRO	IPR008271:Serine/threonine protein kinase, active site	51	1.89803	0.0096456	ENSDARG00000059120, ENSDARG00000062518, ENSDARG00000028721, ENSDARG00000008370, ENSDARG00000074665, ENSDARG00000078864, ENSDARG00000022254, ENSDARG00000062954, ENSDARG00000030759, ENSDARG00000034541, ENSDARG00000070228, ENSDARG00000003751, ENSDARG00000043332, ENSDARG00000014222, ENSDARG00000034056, ENSDARG00000044422, ENSDARG00000020469, ENSDARG00000016605, ENSDARG00000005372, ENSDARG00000018856,…	1788	272	13480	1.41359	1	0.496038	15.4466
SP_PIR_KEYWORDS	serine/threonine-protein kinase	48	1.78638	0.0112828	ENSDARG00000059120, ENSDARG00000062518, ENSDARG00000079470, ENSDARG00000028721, ENSDARG00000008370, ENSDARG00000043243, ENSDARG00000074665, ENSDARG00000056713, ENSDARG00000016464, ENSDARG00000022254, ENSDARG00000078864, ENSDARG00000010779, ENSDARG00000056683, ENSDARG00000025747, ENSDARG00000031888, ENSDARG00000045097, ENSDARG00000059001, ENSDARG00000045836, ENSDARG00000062954, ENSDARG00000025949,…	1123	253	8377	1.41524	0.953284	0.124712	13.8595
GOTERM_MF_FAT	GO:0032555~purine ribonucleotide binding	212	7.88984	0.0160718	ENSDARG00000071524, ENSDARG00000076040, ENSDARG00000028721, ENSDARG00000074498, ENSDARG00000015610, ENSDARG00000052649, ENSDARG00000006553, ENSDARG00000022254, ENSDARG00000058219, ENSDARG00000068992, ENSDARG00000058115, ENSDARG00000062954, ENSDARG00000030759, ENSDARG00000055238, ENSDARG00000076757, ENSDARG00000035423, ENSDARG00000054389, ENSDARG00000012468, ENSDARG00000076892, ENSDARG00000002947,…	1150	1359	8417	1.14176	0.99999	0.536055	21.7179
GOTERM_MF_FAT	GO:0032553~ribonucleotide binding	212	7.88984	0.0160718	ENSDARG00000071524, ENSDARG00000076040, ENSDARG00000028721, ENSDARG00000074498, ENSDARG00000015610, ENSDARG00000052649, ENSDARG00000006553, ENSDARG00000022254, ENSDARG00000058219, ENSDARG00000068992, ENSDARG00000058115, ENSDARG00000062954, ENSDARG00000030759, ENSDARG00000055238, ENSDARG00000076757, ENSDARG00000035423, ENSDARG00000054389, ENSDARG00000012468, ENSDARG00000076892, ENSDARG00000002947,…	1150	1359	8417	1.14176	0.99999	0.536055	21.7179
GOTERM_MF_FAT	GO:0017076~purine nucleotide binding	219	8.15035	0.0171488	ENSDARG00000071524, ENSDARG00000076040, ENSDARG00000028721, ENSDARG00000074498, ENSDARG00000015610, ENSDARG00000052649, ENSDARG00000006553, ENSDARG00000022254, ENSDARG00000058219, ENSDARG00000068992, ENSDARG00000058115, ENSDARG00000062954, ENSDARG00000030759, ENSDARG00000055238, ENSDARG00000076757, ENSDARG00000035423, ENSDARG00000054389, ENSDARG00000012468, ENSDARG00000076892, ENSDARG00000002947,…	1150	1410	8417	1.1368	0.999995	0.514921	23.0028
INTERPRO	IPR002290:Serine/threonine protein kinase	39	1.45143	0.0179551	ENSDARG00000059120, ENSDARG00000062518, ENSDARG00000059809, ENSDARG00000079470, ENSDARG00000028721, ENSDARG00000043243, ENSDARG00000056713, ENSDARG00000016464, ENSDARG00000022254, ENSDARG00000078864, ENSDARG00000010779, ENSDARG00000056683, ENSDARG00000031888, ENSDARG00000025747, ENSDARG00000059001, ENSDARG00000045836, ENSDARG00000027500, ENSDARG00000062954, ENSDARG00000030759, ENSDARG00000058230,…	1788	204	13480	1.44131	1	0.608311	26.9223
GOTERM_MF_FAT	GO:0004674~protein serine/threonine kinase activity	57	2.12132	0.0197048	ENSDARG00000059120, ENSDARG00000062518, ENSDARG00000059809, ENSDARG00000028721, ENSDARG00000008370, ENSDARG00000074665, ENSDARG00000078864, ENSDARG00000022254, ENSDARG00000045836, ENSDARG00000062954, ENSDARG00000030759, ENSDARG00000034541, ENSDARG00000070228, ENSDARG00000003751, ENSDARG00000014222, ENSDARG00000043332, ENSDARG00000034056, ENSDARG00000044422, ENSDARG00000016605, ENSDARG00000020469,…	1150	314	8417	1.32863	0.999999	0.525141	25.974
INTERPRO	IPR017442:Serine/threonine protein kinase-related	59	2.19576	0.0235535	ENSDARG00000059120, ENSDARG00000062518, ENSDARG00000059809, ENSDARG00000028721, ENSDARG00000008370, ENSDARG00000074665, ENSDARG00000078864, ENSDARG00000022254, ENSDARG00000045836, ENSDARG00000062954, ENSDARG00000030759, ENSDARG00000034541, ENSDARG00000070228, ENSDARG00000003751, ENSDARG00000014222, ENSDARG00000043332, ENSDARG00000034056, ENSDARG00000044422, ENSDARG00000016605, ENSDARG00000020469,…	1788	339	13480	1.31212	1	0.674841	33.8084
GOTERM_BP_FAT	GO:0016310~phosphorylation	89	3.31224	0.0498954	ENSDARG00000059120, ENSDARG00000062518, ENSDARG00000071524, ENSDARG00000059809, ENSDARG00000011027, ENSDARG00000028721, ENSDARG00000008370, ENSDARG00000074665, ENSDARG00000015752, ENSDARG00000007915, ENSDARG00000022254, ENSDARG00000078864, ENSDARG00000058115, ENSDARG00000045836, ENSDARG00000041113, ENSDARG00000062954, ENSDARG00000020080, ENSDARG00000070950, ENSDARG00000030759, ENSDARG00000059956,…	1050	534	7504	1.19111	1	0.558	57.675
SMART	SM00220:S_TKc	39	1.45143	0.066974	ENSDARG00000059120, ENSDARG00000062518, ENSDARG00000059809, ENSDARG00000079470, ENSDARG00000028721, ENSDARG00000043243, ENSDARG00000056713, ENSDARG00000016464, ENSDARG00000022254, ENSDARG00000078864, ENSDARG00000010779, ENSDARG00000056683, ENSDARG00000031888, ENSDARG00000025747, ENSDARG00000059001, ENSDARG00000045836, ENSDARG00000027500, ENSDARG00000062954, ENSDARG00000030759, ENSDARG00000058230,…	1048	204	7141	1.30266	1	0.642199	61.11
GOTERM_BP_FAT	GO:0006793~phosphorus metabolic process	105	3.9077	0.0802253	ENSDARG00000071524, ENSDARG00000028721, ENSDARG00000008370, ENSDARG00000032261, ENSDARG00000022254, ENSDARG00000058115, ENSDARG00000005754, ENSDARG00000045836, ENSDARG00000041113, ENSDARG00000062954, ENSDARG00000020080, ENSDARG00000070950, ENSDARG00000030759, ENSDARG00000059956, ENSDARG00000004616, ENSDARG00000076757, ENSDARG00000003751, ENSDARG00000043332, ENSDARG00000076810, ENSDARG00000005372,…	1050	655	7504	1.14565	1	0.661041	75.4581
GOTERM_BP_FAT	GO:0006796~phosphate metabolic process	105	3.9077	0.0802253	ENSDARG00000071524, ENSDARG00000028721, ENSDARG00000008370, ENSDARG00000032261, ENSDARG00000022254, ENSDARG00000058115, ENSDARG00000005754, ENSDARG00000045836, ENSDARG00000041113, ENSDARG00000062954, ENSDARG00000020080, ENSDARG00000070950, ENSDARG00000030759, ENSDARG00000059956, ENSDARG00000004616, ENSDARG00000076757, ENSDARG00000003751, ENSDARG00000043332, ENSDARG00000076810, ENSDARG00000005372,…	1050	655	7504	1.14565	1	0.661041	75.4581
Annotation Cluster 16	Enrichment Score: 2.3121305651353876
Category	Term	Count	%	PValue	Genes	List Total	Pop Hits	Pop Total	Fold Enrichment	Bonferroni	Benjamini	FDR
SP_PIR_KEYWORDS	nucleus	227	8.44808	4.59787e-08	ENSDARG00000061048, ENSDARG00000074491, ENSDARG00000003287, ENSDARG00000028721, ENSDARG00000074498, ENSDARG00000026767, ENSDARG00000043643, ENSDARG00000056732, ENSDARG00000002937, ENSDARG00000052649, ENSDARG00000038027, ENSDARG00000021120, ENSDARG00000052654, ENSDARG00000061187, ENSDARG00000018765, ENSDARG00000063690, ENSDARG00000043553, ENSDARG00000070289, ENSDARG00000004697, ENSDARG00000056491,…	1123	1227	8377	1.38003	1.24142e-05	1.24142e-05	6.04534e-05
GOTERM_MF_FAT	GO:0003677~DNA binding	209	7.77819	8.17794e-06	ENSDARG00000074491, ENSDARG00000074498, ENSDARG00000043643, ENSDARG00000056732, ENSDARG00000002937, ENSDARG00000052654, ENSDARG00000018765, ENSDARG00000007413, ENSDARG00000043553, ENSDARG00000070289, ENSDARG00000004697, ENSDARG00000056491, ENSDARG00000078294, ENSDARG00000028517, ENSDARG00000045611, ENSDARG00000011582, ENSDARG00000005576, ENSDARG00000035563, ENSDARG00000053364, ENSDARG00000004415,…	1150	1166	8417	1.31192	0.00579767	0.00290305	0.0123579
SP_PIR_KEYWORDS	transcription regulation	101	3.75884	5.03421e-05	ENSDARG00000057936, ENSDARG00000056130, ENSDARG00000004174, ENSDARG00000046006, ENSDARG00000045936, ENSDARG00000056732, ENSDARG00000043643, ENSDARG00000036482, ENSDARG00000052654, ENSDARG00000026448, ENSDARG00000044356, ENSDARG00000070818, ENSDARG00000043553, ENSDARG00000078418, ENSDARG00000004697, ENSDARG00000056491, ENSDARG00000035563, ENSDARG00000069266, ENSDARG00000006766, ENSDARG00000003098,…	1123	515	8377	1.46293	0.0135008	0.00271485	0.0661703
SP_PIR_KEYWORDS	Transcription	99	3.68441	8.4803e-05	ENSDARG00000057936, ENSDARG00000056130, ENSDARG00000004174, ENSDARG00000046006, ENSDARG00000045936, ENSDARG00000056732, ENSDARG00000036482, ENSDARG00000052654, ENSDARG00000026448, ENSDARG00000044356, ENSDARG00000070818, ENSDARG00000043553, ENSDARG00000078418, ENSDARG00000004697, ENSDARG00000056491, ENSDARG00000035563, ENSDARG00000069266, ENSDARG00000006766, ENSDARG00000003098, ENSDARG00000012833,…	1123	509	8377	1.45086	0.0226376	0.00285813	0.111443
GOTERM_BP_FAT	GO:0006350~transcription	102	3.79606	0.000168944	ENSDARG00000057936, ENSDARG00000056130, ENSDARG00000004174, ENSDARG00000046006, ENSDARG00000045936, ENSDARG00000056732, ENSDARG00000036482, ENSDARG00000052654, ENSDARG00000069461, ENSDARG00000026448, ENSDARG00000044356, ENSDARG00000070818, ENSDARG00000078418, ENSDARG00000056491, ENSDARG00000004697, ENSDARG00000035563, ENSDARG00000069266, ENSDARG00000006766, ENSDARG00000003098, ENSDARG00000037238,…	1050	516	7504	1.41271	0.242399	0.0145043	0.28342
SP_PIR_KEYWORDS	dna-binding	122	4.54038	0.00144606	ENSDARG00000075538, ENSDARG00000012656, ENSDARG00000057936, ENSDARG00000074491, ENSDARG00000056130, ENSDARG00000045936, ENSDARG00000043643, ENSDARG00000002937, ENSDARG00000052654, ENSDARG00000018765, ENSDARG00000044356, ENSDARG00000070818, ENSDARG00000043553, ENSDARG00000070289, ENSDARG00000056491, ENSDARG00000004697, ENSDARG00000035622, ENSDARG00000035761, ENSDARG00000078294, ENSDARG00000053364,…	1123	702	8377	1.29638	0.323429	0.0320354	1.88469
GOTERM_BP_FAT	GO:0045449~regulation of transcription	183	6.81057	0.00453471	ENSDARG00000012656, ENSDARG00000057936, ENSDARG00000056130, ENSDARG00000004174, ENSDARG00000046006, ENSDARG00000074498, ENSDARG00000005033, ENSDARG00000045936, ENSDARG00000043643, ENSDARG00000077769, ENSDARG00000056732, ENSDARG00000036482, ENSDARG00000002937, ENSDARG00000052654, ENSDARG00000026448, ENSDARG00000036489, ENSDARG00000018765, ENSDARG00000006754, ENSDARG00000044356, ENSDARG00000070818,…	1050	1097	7504	1.1922	0.999429	0.13377	7.35071
GOTERM_MF_FAT	GO:0030528~transcription regulator activity	142	5.2847	0.0187812	ENSDARG00000012656, ENSDARG00000057936, ENSDARG00000056130, ENSDARG00000046006, ENSDARG00000005033, ENSDARG00000045936, ENSDARG00000043643, ENSDARG00000056732, ENSDARG00000077769, ENSDARG00000002937, ENSDARG00000052654, ENSDARG00000036489, ENSDARG00000018765, ENSDARG00000044356, ENSDARG00000070818, ENSDARG00000043553, ENSDARG00000004697, ENSDARG00000035622, ENSDARG00000028514, ENSDARG00000004714,…	1150	880	8417	1.18104	0.999999	0.527119	24.913
GOTERM_MF_FAT	GO:0003700~transcription factor activity	108	4.01935	0.0283165	ENSDARG00000012656, ENSDARG00000057936, ENSDARG00000045936, ENSDARG00000043643, ENSDARG00000002937, ENSDARG00000052654, ENSDARG00000018765, ENSDARG00000044356, ENSDARG00000070818, ENSDARG00000043553, ENSDARG00000004697, ENSDARG00000035622, ENSDARG00000053364, ENSDARG00000031770, ENSDARG00000040948, ENSDARG00000069266, ENSDARG00000006766, ENSDARG00000036816, ENSDARG00000012833, ENSDARG00000014277,…	1150	660	8417	1.19768	1	0.588514	35.215
GOTERM_BP_FAT	GO:0006355~regulation of transcription, DNA-dependent	134	4.98697	0.0311331	ENSDARG00000012656, ENSDARG00000057936, ENSDARG00000046006, ENSDARG00000045936, ENSDARG00000043643, ENSDARG00000056732, ENSDARG00000002937, ENSDARG00000052654, ENSDARG00000036489, ENSDARG00000018765, ENSDARG00000006754, ENSDARG00000044356, ENSDARG00000070818, ENSDARG00000043553, ENSDARG00000004697, ENSDARG00000035622, ENSDARG00000045611, ENSDARG00000053364, ENSDARG00000031770, ENSDARG00000069266,…	1050	822	7504	1.16503	1	0.438637	41.2159
GOTERM_BP_FAT	GO:0051252~regulation of RNA metabolic process	135	5.02419	0.0339824	ENSDARG00000012656, ENSDARG00000057936, ENSDARG00000046006, ENSDARG00000045936, ENSDARG00000043643, ENSDARG00000056732, ENSDARG00000002937, ENSDARG00000052654, ENSDARG00000036489, ENSDARG00000018765, ENSDARG00000006754, ENSDARG00000044356, ENSDARG00000070818, ENSDARG00000043553, ENSDARG00000004697, ENSDARG00000035622, ENSDARG00000045611, ENSDARG00000053364, ENSDARG00000031770, ENSDARG00000069266,…	1050	831	7504	1.16101	1	0.45708	44.0534
GOTERM_MF_FAT	GO:0043565~sequence-specific DNA binding	87	3.23781	0.0386615	ENSDARG00000012656, ENSDARG00000057936, ENSDARG00000013615, ENSDARG00000036231, ENSDARG00000017174, ENSDARG00000040237, ENSDARG00000070339, ENSDARG00000021163, ENSDARG00000045936, ENSDARG00000070337, ENSDARG00000070338, ENSDARG00000063417, ENSDARG00000043643, ENSDARG00000002937, ENSDARG00000007915, ENSDARG00000052654, ENSDARG00000061548, ENSDARG00000070343, ENSDARG00000059337, ENSDARG00000021833,…	1150	526	8417	1.21058	1	0.64594	44.8906
INTERPRO	IPR001356:Homeobox	43	1.6003	0.128421	ENSDARG00000014277, ENSDARG00000057936, ENSDARG00000013615, ENSDARG00000036231, ENSDARG00000036254, ENSDARG00000017174, ENSDARG00000068406, ENSDARG00000070339, ENSDARG00000070337, ENSDARG00000045936, ENSDARG00000070338, ENSDARG00000043643, ENSDARG00000002937, ENSDARG00000070343, ENSDARG00000059337, ENSDARG00000059280, ENSDARG00000052150, ENSDARG00000018765, ENSDARG00000011579, ENSDARG00000056012,…	1788	266	13480	1.21873	1	0.964948	90.7394
INTERPRO	IPR012287:Homeodomain-related	43	1.6003	0.156465	ENSDARG00000014277, ENSDARG00000057936, ENSDARG00000013615, ENSDARG00000036231, ENSDARG00000036254, ENSDARG00000017174, ENSDARG00000068406, ENSDARG00000070339, ENSDARG00000070337, ENSDARG00000045936, ENSDARG00000070338, ENSDARG00000043643, ENSDARG00000002937, ENSDARG00000070343, ENSDARG00000059337, ENSDARG00000059280, ENSDARG00000052150, ENSDARG00000018765, ENSDARG00000011579, ENSDARG00000056012,…	1788	271	13480	1.19625	1	0.978492	94.7427
SP_PIR_KEYWORDS	Homeobox	43	1.6003	0.172053	ENSDARG00000014277, ENSDARG00000057936, ENSDARG00000013615, ENSDARG00000036231, ENSDARG00000036254, ENSDARG00000017174, ENSDARG00000068406, ENSDARG00000070339, ENSDARG00000070337, ENSDARG00000045936, ENSDARG00000070338, ENSDARG00000043643, ENSDARG00000002937, ENSDARG00000070343, ENSDARG00000059337, ENSDARG00000059280, ENSDARG00000052150, ENSDARG00000018765, ENSDARG00000011579, ENSDARG00000056012,…	1123	271	8377	1.18361	1	0.610942	91.6461
INTERPRO	IPR017970:Homeobox, conserved site	36	1.33978	0.190498	ENSDARG00000057936, ENSDARG00000013615, ENSDARG00000036231, ENSDARG00000036254, ENSDARG00000017174, ENSDARG00000068406, ENSDARG00000070339, ENSDARG00000070337, ENSDARG00000045936, ENSDARG00000070338, ENSDARG00000043643, ENSDARG00000070343, ENSDARG00000059280, ENSDARG00000052150, ENSDARG00000011579, ENSDARG00000056012, ENSDARG00000070818, ENSDARG00000019658, ENSDARG00000019306, ENSDARG00000043682,…	1788	227	13480	1.19564	1	0.987656	97.4228
UP_SEQ_FEATURE	DNA-binding region:Homeobox	20	0.744325	0.291844	ENSDARG00000057936, ENSDARG00000036231, ENSDARG00000036254, ENSDARG00000017174, ENSDARG00000070348, ENSDARG00000013533, ENSDARG00000070339, ENSDARG00000045936, ENSDARG00000070337, ENSDARG00000070338, ENSDARG00000029263, ENSDARG00000043643, ENSDARG00000003971, ENSDARG00000009461, ENSDARG00000070343, ENSDARG00000046045, ENSDARG00000044774, ENSDARG00000059280, ENSDARG00000011579, ENSDARG00000056023	435	99	2592	1.20376	1	0.999983	99.5942
SMART	SM00389:HOX	43	1.6003	0.323857	ENSDARG00000014277, ENSDARG00000057936, ENSDARG00000013615, ENSDARG00000036231, ENSDARG00000036254, ENSDARG00000017174, ENSDARG00000068406, ENSDARG00000070339, ENSDARG00000070337, ENSDARG00000045936, ENSDARG00000070338, ENSDARG00000043643, ENSDARG00000002937, ENSDARG00000070343, ENSDARG00000059337, ENSDARG00000059280, ENSDARG00000052150, ENSDARG00000018765, ENSDARG00000011579, ENSDARG00000056012,…	1048	266	7141	1.1015	1	0.903791	99.5164
Annotation Cluster 17	Enrichment Score: 2.2160553685295654
Category	Term	Count	%	PValue	Genes	List Total	Pop Hits	Pop Total	Fold Enrichment	Bonferroni	Benjamini	FDR
INTERPRO	IPR004088:K Homology, type 1	11	0.409378	0.00161181	ENSDARG00000017673, ENSDARG00000022968, ENSDARG00000010266, ENSDARG00000020178, ENSDARG00000058369, ENSDARG00000013184, ENSDARG00000024276, ENSDARG00000003421, ENSDARG00000018914, ENSDARG00000061478, ENSDARG00000070475, ENSDARG00000009830	1788	27	13480	3.07151	0.967334	0.192521	2.75385
INTERPRO	IPR018111:K Homology, type 1, subgroup	11	0.409378	0.00394963	ENSDARG00000017673, ENSDARG00000022968, ENSDARG00000010266, ENSDARG00000020178, ENSDARG00000058369, ENSDARG00000013184, ENSDARG00000024276, ENSDARG00000003421, ENSDARG00000018914, ENSDARG00000061478, ENSDARG00000070475, ENSDARG00000009830	1788	30	13480	2.76435	0.999774	0.317187	6.62139
INTERPRO	IPR004087:K Homology	11	0.409378	0.0105021	ENSDARG00000017673, ENSDARG00000022968, ENSDARG00000010266, ENSDARG00000020178, ENSDARG00000058369, ENSDARG00000013184, ENSDARG00000024276, ENSDARG00000003421, ENSDARG00000018914, ENSDARG00000061478, ENSDARG00000070475, ENSDARG00000009830	1788	34	13480	2.43914	1	0.503303	16.7036
SMART	SM00322:KH	11	0.409378	0.0204471	ENSDARG00000017673, ENSDARG00000022968, ENSDARG00000010266, ENSDARG00000020178, ENSDARG00000058369, ENSDARG00000013184, ENSDARG00000024276, ENSDARG00000003421, ENSDARG00000018914, ENSDARG00000061478, ENSDARG00000070475, ENSDARG00000009830	1048	34	7141	2.20451	0.999128	0.418359	24.5315
Annotation Cluster 18	Enrichment Score: 2.2095245284832683
Category	Term	Count	%	PValue	Genes	List Total	Pop Hits	Pop Total	Fold Enrichment	Bonferroni	Benjamini	FDR
GOTERM_CC_FAT	GO:0043228~non-membrane-bounded organelle	117	4.3543	0.00134426	ENSDARG00000075538, ENSDARG00000074491, ENSDARG00000041623, ENSDARG00000003287, ENSDARG00000046004, ENSDARG00000074498, ENSDARG00000038024, ENSDARG00000015610, ENSDARG00000026767, ENSDARG00000038027, ENSDARG00000061187, ENSDARG00000058219, ENSDARG00000017385, ENSDARG00000011885, ENSDARG00000036174, ENSDARG00000002213, ENSDARG00000055238, ENSDARG00000035423, ENSDARG00000070289, ENSDARG00000078418,…	583	673	4330	1.29119	0.336533	0.0499917	1.78594
GOTERM_CC_FAT	GO:0043232~intracellular non-membrane-bounded organelle	117	4.3543	0.00134426	ENSDARG00000075538, ENSDARG00000074491, ENSDARG00000041623, ENSDARG00000003287, ENSDARG00000046004, ENSDARG00000074498, ENSDARG00000038024, ENSDARG00000015610, ENSDARG00000026767, ENSDARG00000038027, ENSDARG00000061187, ENSDARG00000058219, ENSDARG00000017385, ENSDARG00000011885, ENSDARG00000036174, ENSDARG00000002213, ENSDARG00000055238, ENSDARG00000035423, ENSDARG00000070289, ENSDARG00000078418,…	583	673	4330	1.29119	0.336533	0.0499917	1.78594
GOTERM_CC_FAT	GO:0005856~cytoskeleton	51	1.89803	0.130154	ENSDARG00000053026, ENSDARG00000041974, ENSDARG00000019649, ENSDARG00000078741, ENSDARG00000042708, ENSDARG00000041623, ENSDARG00000011975, ENSDARG00000024785, ENSDARG00000046004, ENSDARG00000052673, ENSDARG00000038024, ENSDARG00000037997, ENSDARG00000068210, ENSDARG00000015610, ENSDARG00000036115, ENSDARG00000007915, ENSDARG00000058219, ENSDARG00000006915, ENSDARG00000017385, ENSDARG00000026801,…	583	319	4330	1.1874	1	0.805189	84.5571
Annotation Cluster 19	Enrichment Score: 2.0376781070736287
Category	Term	Count	%	PValue	Genes	List Total	Pop Hits	Pop Total	Fold Enrichment	Bonferroni	Benjamini	FDR
GOTERM_BP_FAT	GO:0006333~chromatin assembly or disassembly	23	0.855973	2.9336e-05	ENSDARG00000075538, ENSDARG00000034203, ENSDARG00000078724, ENSDARG00000063535, ENSDARG00000074491, ENSDARG00000029406, ENSDARG00000003860, ENSDARG00000070560, ENSDARG00000070297, ENSDARG00000079534, ENSDARG00000074498, ENSDARG00000020504, ENSDARG00000004587, ENSDARG00000068820, ENSDARG00000061187, ENSDARG00000061547, ENSDARG00000035519, ENSDARG00000051770, ENSDARG00000051718, ENSDARG00000028213,…	1050	64	7504	2.56833	0.0470566	0.00400859	0.0492681
GOTERM_CC_FAT	GO:0000785~chromatin	21	0.781541	0.000206967	ENSDARG00000075538, ENSDARG00000034203, ENSDARG00000078724, ENSDARG00000063535, ENSDARG00000074491, ENSDARG00000029406, ENSDARG00000003860, ENSDARG00000070297, ENSDARG00000079534, ENSDARG00000074498, ENSDARG00000020504, ENSDARG00000004587, ENSDARG00000068820, ENSDARG00000061187, ENSDARG00000061547, ENSDARG00000051770, ENSDARG00000035519, ENSDARG00000051718, ENSDARG00000028213, ENSDARG00000070289,…	583	65	4330	2.39953	0.0611801	0.0611801	0.276913
GOTERM_CC_FAT	GO:0044427~chromosomal part	26	0.967622	0.00120736	ENSDARG00000075538, ENSDARG00000034203, ENSDARG00000078724, ENSDARG00000063535, ENSDARG00000074491, ENSDARG00000029406, ENSDARG00000003860, ENSDARG00000070297, ENSDARG00000079534, ENSDARG00000074498, ENSDARG00000020504, ENSDARG00000004587, ENSDARG00000068820, ENSDARG00000061187, ENSDARG00000029014, ENSDARG00000061547, ENSDARG00000051770, ENSDARG00000035519, ENSDARG00000051718, ENSDARG00000070109,…	583	100	4330	1.93105	0.308207	0.0595638	1.60542
INTERPRO	IPR000953:Chromo domain	9	0.334946	0.00726621	ENSDARG00000063535, ENSDARG00000043873, ENSDARG00000061187, ENSDARG00000003860, ENSDARG00000070329, ENSDARG00000004189, ENSDARG00000074498, ENSDARG00000004587, ENSDARG00000005576	1788	23	13480	2.9501	1	0.436104	11.8602
SMART	SM00298:CHROMO	9	0.334946	0.0131795	ENSDARG00000063535, ENSDARG00000043873, ENSDARG00000061187, ENSDARG00000003860, ENSDARG00000070329, ENSDARG00000004189, ENSDARG00000074498, ENSDARG00000004587, ENSDARG00000005576	1048	23	7141	2.66632	0.989156	0.363907	16.5355
INTERPRO	IPR017984:Chromo domain subgroup	4	0.148865	0.0778708	ENSDARG00000061187, ENSDARG00000003860, ENSDARG00000070329, ENSDARG00000004189	1788	8	13480	3.76957	1	0.914259	75.4243
INTERPRO	IPR008251:Chromo shadow	3	0.111649	0.0877057	ENSDARG00000061187, ENSDARG00000003860, ENSDARG00000004189	1788	4	13480	5.65436	1	0.927992	79.5877
INTERPRO	IPR018125:Chromo shadow, subgroup	3	0.111649	0.0877057	ENSDARG00000061187, ENSDARG00000003860, ENSDARG00000004189	1788	4	13480	5.65436	1	0.927992	79.5877
GOTERM_MF_FAT	GO:0003682~chromatin binding	9	0.334946	0.0950223	ENSDARG00000063535, ENSDARG00000043873, ENSDARG00000061187, ENSDARG00000003860, ENSDARG00000070329, ENSDARG00000004189, ENSDARG00000074498, ENSDARG00000004587, ENSDARG00000005576	1150	35	8417	1.88206	1	0.853194	77.884
SMART	SM00300:ChSh	3	0.111649	0.105103	ENSDARG00000061187, ENSDARG00000003860, ENSDARG00000004189	1048	4	7141	5.11045	1	0.716977	77.9724
Annotation Cluster 20	Enrichment Score: 1.9860887821673583
Category	Term	Count	%	PValue	Genes	List Total	Pop Hits	Pop Total	Fold Enrichment	Bonferroni	Benjamini	FDR
GOTERM_BP_FAT	GO:0001568~blood vessel development	27	1.00484	0.00370141	ENSDARG00000040614, ENSDARG00000037238, ENSDARG00000002952, ENSDARG00000007329, ENSDARG00000033327, ENSDARG00000040080, ENSDARG00000055585, ENSDARG00000036115, ENSDARG00000012025, ENSDARG00000007915, ENSDARG00000034894, ENSDARG00000040893, ENSDARG00000076564, ENSDARG00000071865, ENSDARG00000033428, ENSDARG00000012078, ENSDARG00000055630, ENSDARG00000043376, ENSDARG00000056623, ENSDARG00000053835,…	1050	109	7504	1.77028	0.997741	0.124053	6.03924
GOTERM_BP_FAT	GO:0001944~vasculature development	27	1.00484	0.00615667	ENSDARG00000040614, ENSDARG00000037238, ENSDARG00000002952, ENSDARG00000007329, ENSDARG00000033327, ENSDARG00000040080, ENSDARG00000055585, ENSDARG00000036115, ENSDARG00000012025, ENSDARG00000007915, ENSDARG00000034894, ENSDARG00000040893, ENSDARG00000076564, ENSDARG00000071865, ENSDARG00000033428, ENSDARG00000012078, ENSDARG00000055630, ENSDARG00000043376, ENSDARG00000056623, ENSDARG00000053835,…	1050	113	7504	1.70761	0.999961	0.160495	9.85417
GOTERM_BP_FAT	GO:0048514~blood vessel morphogenesis	22	0.818757	0.00853345	ENSDARG00000040614, ENSDARG00000037238, ENSDARG00000002952, ENSDARG00000043376, ENSDARG00000033327, ENSDARG00000007329, ENSDARG00000040080, ENSDARG00000053835, ENSDARG00000055585, ENSDARG00000036115, ENSDARG00000012025, ENSDARG00000007915, ENSDARG00000056043, ENSDARG00000003398, ENSDARG00000033733, ENSDARG00000015815, ENSDARG00000020469, ENSDARG00000034894, ENSDARG00000038442, ENSDARG00000076564,…	1050	88	7504	1.78667	0.999999	0.197489	13.408
GOTERM_BP_FAT	GO:0001525~angiogenesis	13	0.483811	0.058453	ENSDARG00000003398, ENSDARG00000033733, ENSDARG00000015815, ENSDARG00000033327, ENSDARG00000007329, ENSDARG00000053835, ENSDARG00000055585, ENSDARG00000034894, ENSDARG00000038442, ENSDARG00000012025, ENSDARG00000076564, ENSDARG00000071865, ENSDARG00000012078	1050	53	7504	1.75296	1	0.586694	63.6429
Annotation Cluster 21	Enrichment Score: 1.9724831626145596
Category	Term	Count	%	PValue	Genes	List Total	Pop Hits	Pop Total	Fold Enrichment	Bonferroni	Benjamini	FDR
INTERPRO	IPR001606:AT-rich interaction region	7	0.260514	0.000700893	ENSDARG00000043873, ENSDARG00000057093, ENSDARG00000062268, ENSDARG00000007413, ENSDARG00000006124, ENSDARG00000070474, ENSDARG00000003098	1788	10	13480	5.2774	0.773976	0.108093	1.20641
SMART	SM00501:BRIGHT	7	0.260514	0.00121067	ENSDARG00000043873, ENSDARG00000057093, ENSDARG00000062268, ENSDARG00000007413, ENSDARG00000006124, ENSDARG00000070474, ENSDARG00000003098	1048	10	7141	4.76975	0.338397	0.0981186	1.63685
INTERPRO	IPR013129:Transcription factor jumonji	7	0.260514	0.00624385	ENSDARG00000059653, ENSDARG00000059794, ENSDARG00000057093, ENSDARG00000062268, ENSDARG00000018111, ENSDARG00000006124, ENSDARG00000003098	1788	14	13480	3.76957	0.999998	0.425083	10.2756
INTERPRO	IPR004198:Zinc finger, C5HC2-type	4	0.148865	0.00838148	ENSDARG00000057093, ENSDARG00000062268, ENSDARG00000006124, ENSDARG00000003098	1788	4	13480	7.53915	1	0.471426	13.5587
INTERPRO	IPR003347:Transcription factor jumonji/aspartyl beta-hydroxylase	8	0.29773	0.0114321	ENSDARG00000031915, ENSDARG00000059653, ENSDARG00000059794, ENSDARG00000057093, ENSDARG00000062268, ENSDARG00000018111, ENSDARG00000006124, ENSDARG00000003098	1788	20	13480	3.01566	1	0.511917	18.0485
SMART	SM00558:JmjC	8	0.29773	0.0193574	ENSDARG00000031915, ENSDARG00000059653, ENSDARG00000059794, ENSDARG00000057093, ENSDARG00000062268, ENSDARG00000018111, ENSDARG00000006124, ENSDARG00000003098	1048	20	7141	2.72557	0.998726	0.426195	23.3796
INTERPRO	IPR013637:PLU-1-like	3	0.111649	0.0480436	ENSDARG00000057093, ENSDARG00000006124, ENSDARG00000003098	1788	3	13480	7.53915	1	0.839923	57.358
INTERPRO	IPR003349:Transcription factor jumonji, JmjN	4	0.148865	0.0538546	ENSDARG00000057093, ENSDARG00000062268, ENSDARG00000006124, ENSDARG00000003098	1788	7	13480	4.30809	1	0.854104	61.6466
SMART	SM00545:JmjN	4	0.148865	0.0695615	ENSDARG00000057093, ENSDARG00000062268, ENSDARG00000006124, ENSDARG00000003098	1048	7	7141	3.89368	1	0.640992	62.5539
Annotation Cluster 22	Enrichment Score: 1.9090742613736522
Category	Term	Count	%	PValue	Genes	List Total	Pop Hits	Pop Total	Fold Enrichment	Bonferroni	Benjamini	FDR
GOTERM_BP_FAT	GO:0007423~sensory organ development	50	1.86081	0.000149182	ENSDARG00000014259, ENSDARG00000057936, ENSDARG00000056130, ENSDARG00000006120, ENSDARG00000045936, ENSDARG00000012025, ENSDARG00000043643, ENSDARG00000038159, ENSDARG00000026448, ENSDARG00000037815, ENSDARG00000055238, ENSDARG00000056801, ENSDARG00000027738, ENSDARG00000019659, ENSDARG00000018693, ENSDARG00000015879, ENSDARG00000007641, ENSDARG00000007377, ENSDARG00000027423, ENSDARG00000035563,…	1050	210	7504	1.70159	0.217392	0.0135257	0.250305
GOTERM_BP_FAT	GO:0001654~eye development	34	1.26535	0.00265089	ENSDARG00000057936, ENSDARG00000035750, ENSDARG00000002952, ENSDARG00000006120, ENSDARG00000044062, ENSDARG00000045936, ENSDARG00000012025, ENSDARG00000008127, ENSDARG00000038159, ENSDARG00000056683, ENSDARG00000041895, ENSDARG00000026448, ENSDARG00000052150, ENSDARG00000074271, ENSDARG00000004256, ENSDARG00000008818, ENSDARG00000055238, ENSDARG00000056801, ENSDARG00000012078, ENSDARG00000027738,…	1050	145	7504	1.67577	0.987237	0.0986287	4.36102
GOTERM_BP_FAT	GO:0048592~eye morphogenesis	16	0.59546	0.0406916	ENSDARG00000010583, ENSDARG00000035750, ENSDARG00000027397, ENSDARG00000018693, ENSDARG00000006120, ENSDARG00000007377, ENSDARG00000012025, ENSDARG00000035563, ENSDARG00000043332, ENSDARG00000038159, ENSDARG00000056683, ENSDARG00000026448, ENSDARG00000052150, ENSDARG00000004256, ENSDARG00000055238, ENSDARG00000012078	1050	67	7504	1.70667	1	0.501662	50.2345
GOTERM_BP_FAT	GO:0043010~camera-type eye development	22	0.818757	0.0699736	ENSDARG00000027738, ENSDARG00000010583, ENSDARG00000035750, ENSDARG00000018693, ENSDARG00000002952, ENSDARG00000006120, ENSDARG00000044062, ENSDARG00000045936, ENSDARG00000035563, ENSDARG00000027423, ENSDARG00000039910, ENSDARG00000043332, ENSDARG00000038159, ENSDARG00000056043, ENSDARG00000056683, ENSDARG00000041895, ENSDARG00000055026, ENSDARG00000052150, ENSDARG00000074271, ENSDARG00000008818,…	1050	108	7504	1.4558	1	0.632698	70.4353
GOTERM_BP_FAT	GO:0048593~camera-type eye morphogenesis	8	0.29773	0.252978	ENSDARG00000038159, ENSDARG00000035750, ENSDARG00000056683, ENSDARG00000006120, ENSDARG00000052150, ENSDARG00000035563, ENSDARG00000043332, ENSDARG00000012078	1050	37	7504	1.54523	1	0.921834	99.2549
Annotation Cluster 23	Enrichment Score: 1.8750875519104173
Category	Term	Count	%	PValue	Genes	List Total	Pop Hits	Pop Total	Fold Enrichment	Bonferroni	Benjamini	FDR
INTERPRO	IPR012680:Laminin G, subdomain 2	12	0.446595	0.00426442	ENSDARG00000056043, ENSDARG00000069185, ENSDARG00000061454, ENSDARG00000062245, ENSDARG00000058543, ENSDARG00000028236, ENSDARG00000062693, ENSDARG00000034268, ENSDARG00000068261, ENSDARG00000044954, ENSDARG00000076564, ENSDARG00000043746	1788	35	13480	2.58485	0.999884	0.32571	7.13095
INTERPRO	IPR001791:Laminin G	12	0.446595	0.00680561	ENSDARG00000056043, ENSDARG00000069185, ENSDARG00000061454, ENSDARG00000062245, ENSDARG00000058543, ENSDARG00000062693, ENSDARG00000034268, ENSDARG00000068261, ENSDARG00000044954, ENSDARG00000076564, ENSDARG00000036558, ENSDARG00000043746	1788	37	13480	2.44513	0.999999	0.42712	11.1495
INTERPRO	IPR000742:EGF-like, type 3	28	1.04205	0.00899006	ENSDARG00000060649, ENSDARG00000015947, ENSDARG00000043376, ENSDARG00000004232, ENSDARG00000013168, ENSDARG00000075827, ENSDARG00000062693, ENSDARG00000030289, ENSDARG00000077818, ENSDARG00000044954, ENSDARG00000051824, ENSDARG00000069185, ENSDARG00000020219, ENSDARG00000061454, ENSDARG00000062245, ENSDARG00000075121, ENSDARG00000068458, ENSDARG00000058543, ENSDARG00000052139, ENSDARG00000037362,…	1788	128	13480	1.64919	1	0.483401	14.4725
SMART	SM00282:LamG	12	0.446595	0.014169	ENSDARG00000056043, ENSDARG00000069185, ENSDARG00000061454, ENSDARG00000062245, ENSDARG00000058543, ENSDARG00000062693, ENSDARG00000034268, ENSDARG00000068261, ENSDARG00000044954, ENSDARG00000076564, ENSDARG00000036558, ENSDARG00000043746	1048	37	7141	2.20992	0.992297	0.357496	17.6685
INTERPRO	IPR006209:EGF	20	0.744325	0.0253277	ENSDARG00000015947, ENSDARG00000004232, ENSDARG00000013168, ENSDARG00000075827, ENSDARG00000062693, ENSDARG00000030289, ENSDARG00000044954, ENSDARG00000069185, ENSDARG00000020219, ENSDARG00000061454, ENSDARG00000062245, ENSDARG00000075121, ENSDARG00000068458, ENSDARG00000052139, ENSDARG00000004789, ENSDARG00000037362, ENSDARG00000034268, ENSDARG00000068261, ENSDARG00000076564, ENSDARG00000043746	1788	90	13480	1.67537	1	0.685793	35.8598
INTERPRO	IPR013320:Concanavalin A-like lectin/glucanase, subgroup	15	0.558243	0.0599858	ENSDARG00000031720, ENSDARG00000077850, ENSDARG00000043276, ENSDARG00000062693, ENSDARG00000044954, ENSDARG00000056043, ENSDARG00000069185, ENSDARG00000061454, ENSDARG00000062245, ENSDARG00000058543, ENSDARG00000028236, ENSDARG00000034268, ENSDARG00000076564, ENSDARG00000068261, ENSDARG00000043746	1788	68	13480	1.66305	1	0.871277	65.729
Annotation Cluster 24	Enrichment Score: 1.8509419119456147
Category	Term	Count	%	PValue	Genes	List Total	Pop Hits	Pop Total	Fold Enrichment	Bonferroni	Benjamini	FDR
SP_PIR_KEYWORDS	sh3 domain	28	1.04205	0.00582944	ENSDARG00000014709, ENSDARG00000015449, ENSDARG00000001498, ENSDARG00000055565, ENSDARG00000045789, ENSDARG00000019564, ENSDARG00000005821, ENSDARG00000040812, ENSDARG00000055635, ENSDARG00000029925, ENSDARG00000057984, ENSDARG00000059956, ENSDARG00000056525, ENSDARG00000019426, ENSDARG00000032161, ENSDARG00000000906, ENSDARG00000008366, ENSDARG00000021200, ENSDARG00000038059, ENSDARG00000020131,…	1123	123	8377	1.69809	0.793727	0.083962	7.39903
INTERPRO	IPR001452:Src homology-3 domain	34	1.26535	0.0114612	ENSDARG00000014709, ENSDARG00000062799, ENSDARG00000059809, ENSDARG00000074059, ENSDARG00000015449, ENSDARG00000001498, ENSDARG00000045789, ENSDARG00000055565, ENSDARG00000019564, ENSDARG00000005821, ENSDARG00000007179, ENSDARG00000040812, ENSDARG00000055635, ENSDARG00000029925, ENSDARG00000057984, ENSDARG00000019426, ENSDARG00000059956, ENSDARG00000056525, ENSDARG00000032161, ENSDARG00000000906,…	1788	167	13480	1.53492	1	0.502698	18.0902
SMART	SM00326:SH3	34	1.26535	0.0419101	ENSDARG00000014709, ENSDARG00000062799, ENSDARG00000059809, ENSDARG00000074059, ENSDARG00000015449, ENSDARG00000001498, ENSDARG00000045789, ENSDARG00000055565, ENSDARG00000019564, ENSDARG00000005821, ENSDARG00000007179, ENSDARG00000040812, ENSDARG00000055635, ENSDARG00000029925, ENSDARG00000057984, ENSDARG00000019426, ENSDARG00000059956, ENSDARG00000056525, ENSDARG00000032161, ENSDARG00000000906,…	1048	167	7141	1.38727	1	0.536242	44.1938
Annotation Cluster 25	Enrichment Score: 1.83117258773899
Category	Term	Count	%	PValue	Genes	List Total	Pop Hits	Pop Total	Fold Enrichment	Bonferroni	Benjamini	FDR
INTERPRO	IPR013032:EGF-like region, conserved site	45	1.67473	0.000262766	ENSDARG00000031548, ENSDARG00000015947, ENSDARG00000004232, ENSDARG00000041623, ENSDARG00000039133, ENSDARG00000018111, ENSDARG00000028507, ENSDARG00000030289, ENSDARG00000077818, ENSDARG00000044954, ENSDARG00000036279, ENSDARG00000010767, ENSDARG00000069185, ENSDARG00000020219, ENSDARG00000062245, ENSDARG00000058543, ENSDARG00000062997, ENSDARG00000020080, ENSDARG00000034268, ENSDARG00000076564,…	1788	196	13480	1.73093	0.427304	0.0765408	0.453904
INTERPRO	IPR006210:EGF-like	34	1.26535	0.00039565	ENSDARG00000015947, ENSDARG00000076351, ENSDARG00000004232, ENSDARG00000062693, ENSDARG00000028507, ENSDARG00000077818, ENSDARG00000030289, ENSDARG00000044954, ENSDARG00000069185, ENSDARG00000020219, ENSDARG00000061454, ENSDARG00000062245, ENSDARG00000062997, ENSDARG00000034268, ENSDARG00000076564, ENSDARG00000018721, ENSDARG00000034264, ENSDARG00000043746, ENSDARG00000060649, ENSDARG00000043376,…	1788	137	13480	1.87103	0.568005	0.0890434	0.68271
SMART	SM00181:EGF	34	1.26535	0.0021748	ENSDARG00000015947, ENSDARG00000076351, ENSDARG00000004232, ENSDARG00000062693, ENSDARG00000028507, ENSDARG00000077818, ENSDARG00000030289, ENSDARG00000044954, ENSDARG00000069185, ENSDARG00000020219, ENSDARG00000061454, ENSDARG00000062245, ENSDARG00000062997, ENSDARG00000034268, ENSDARG00000076564, ENSDARG00000018721, ENSDARG00000034264, ENSDARG00000043746, ENSDARG00000060649, ENSDARG00000043376,…	1048	137	7141	1.69105	0.524037	0.116387	2.92258
SP_PIR_KEYWORDS	egf-like domain	29	1.07927	0.00227601	ENSDARG00000015947, ENSDARG00000004232, ENSDARG00000062693, ENSDARG00000077818, ENSDARG00000030289, ENSDARG00000044954, ENSDARG00000069185, ENSDARG00000020219, ENSDARG00000061454, ENSDARG00000062245, ENSDARG00000034268, ENSDARG00000076564, ENSDARG00000018721, ENSDARG00000034264, ENSDARG00000043746, ENSDARG00000060649, ENSDARG00000043376, ENSDARG00000013168, ENSDARG00000075827, ENSDARG00000051824,…	1123	121	8377	1.78781	0.459479	0.0462225	2.95151
INTERPRO	IPR000742:EGF-like, type 3	28	1.04205	0.00899006	ENSDARG00000060649, ENSDARG00000015947, ENSDARG00000043376, ENSDARG00000004232, ENSDARG00000013168, ENSDARG00000075827, ENSDARG00000062693, ENSDARG00000030289, ENSDARG00000077818, ENSDARG00000044954, ENSDARG00000051824, ENSDARG00000069185, ENSDARG00000020219, ENSDARG00000061454, ENSDARG00000062245, ENSDARG00000075121, ENSDARG00000068458, ENSDARG00000058543, ENSDARG00000052139, ENSDARG00000037362,…	1788	128	13480	1.64919	1	0.483401	14.4725
INTERPRO	IPR006209:EGF	20	0.744325	0.0253277	ENSDARG00000015947, ENSDARG00000004232, ENSDARG00000013168, ENSDARG00000075827, ENSDARG00000062693, ENSDARG00000030289, ENSDARG00000044954, ENSDARG00000069185, ENSDARG00000020219, ENSDARG00000061454, ENSDARG00000062245, ENSDARG00000075121, ENSDARG00000068458, ENSDARG00000052139, ENSDARG00000004789, ENSDARG00000037362, ENSDARG00000034268, ENSDARG00000068261, ENSDARG00000076564, ENSDARG00000043746	1788	90	13480	1.67537	1	0.685793	35.8598
INTERPRO	IPR000152:EGF-type aspartate/asparagine hydroxylation conserved site	14	0.521027	0.0996371	ENSDARG00000060649, ENSDARG00000043376, ENSDARG00000004232, ENSDARG00000013168, ENSDARG00000030289, ENSDARG00000044954, ENSDARG00000020219, ENSDARG00000062245, ENSDARG00000052139, ENSDARG00000004789, ENSDARG00000037362, ENSDARG00000034268, ENSDARG00000068261, ENSDARG00000018721	1788	67	13480	1.57534	1	0.942389	83.7476
INTERPRO	IPR001881:EGF-like calcium-binding	15	0.558243	0.105729	ENSDARG00000060649, ENSDARG00000043376, ENSDARG00000004232, ENSDARG00000013168, ENSDARG00000030289, ENSDARG00000044954, ENSDARG00000069185, ENSDARG00000020219, ENSDARG00000062245, ENSDARG00000052139, ENSDARG00000004789, ENSDARG00000037362, ENSDARG00000034268, ENSDARG00000068261, ENSDARG00000018721	1788	74	13480	1.52821	1	0.946394	85.5496
INTERPRO	IPR018097:EGF-like calcium-binding, conserved site	14	0.521027	0.14012	ENSDARG00000060649, ENSDARG00000043376, ENSDARG00000004232, ENSDARG00000013168, ENSDARG00000030289, ENSDARG00000044954, ENSDARG00000020219, ENSDARG00000062245, ENSDARG00000052139, ENSDARG00000004789, ENSDARG00000037362, ENSDARG00000034268, ENSDARG00000068261, ENSDARG00000018721	1788	71	13480	1.48659	1	0.970359	92.671
SMART	SM00179:EGF_CA	15	0.558243	0.187939	ENSDARG00000060649, ENSDARG00000043376, ENSDARG00000004232, ENSDARG00000013168, ENSDARG00000030289, ENSDARG00000044954, ENSDARG00000069185, ENSDARG00000020219, ENSDARG00000062245, ENSDARG00000052139, ENSDARG00000004789, ENSDARG00000037362, ENSDARG00000034268, ENSDARG00000068261, ENSDARG00000018721	1048	74	7141	1.3812	1	0.815521	94.1352
INTERPRO	IPR013091:EGF calcium-binding	9	0.334946	0.22138	ENSDARG00000060649, ENSDARG00000043376, ENSDARG00000004232, ENSDARG00000013168, ENSDARG00000052139, ENSDARG00000004789, ENSDARG00000037362, ENSDARG00000068261, ENSDARG00000018721	1788	44	13480	1.5421	1	0.992659	98.6856
Annotation Cluster 26	Enrichment Score: 1.8179968155048944
Category	Term	Count	%	PValue	Genes	List Total	Pop Hits	Pop Total	Fold Enrichment	Bonferroni	Benjamini	FDR
GOTERM_BP_FAT	GO:0034622~cellular macromolecular complex assembly	31	1.1537	1.9586e-05	ENSDARG00000075538, ENSDARG00000035751, ENSDARG00000034203, ENSDARG00000078724, ENSDARG00000074491, ENSDARG00000042708, ENSDARG00000029406, ENSDARG00000015638, ENSDARG00000040237, ENSDARG00000070560, ENSDARG00000070297, ENSDARG00000014137, ENSDARG00000079534, ENSDARG00000037997, ENSDARG00000015610, ENSDARG00000020504, ENSDARG00000068820, ENSDARG00000061547, ENSDARG00000058219, ENSDARG00000076060,…	1050	99	7504	2.23785	0.0316678	0.00356917	0.032896
GOTERM_BP_FAT	GO:0034621~cellular macromolecular complex subunit organization	31	1.1537	0.000142503	ENSDARG00000075538, ENSDARG00000035751, ENSDARG00000034203, ENSDARG00000078724, ENSDARG00000074491, ENSDARG00000042708, ENSDARG00000029406, ENSDARG00000015638, ENSDARG00000040237, ENSDARG00000070560, ENSDARG00000070297, ENSDARG00000014137, ENSDARG00000079534, ENSDARG00000037997, ENSDARG00000015610, ENSDARG00000020504, ENSDARG00000068820, ENSDARG00000061547, ENSDARG00000058219, ENSDARG00000076060,…	1050	109	7504	2.03254	0.208756	0.013679	0.239112
GOTERM_BP_FAT	GO:0065003~macromolecular complex assembly	36	1.33978	0.000209425	ENSDARG00000075538, ENSDARG00000034203, ENSDARG00000078724, ENSDARG00000035751, ENSDARG00000074491, ENSDARG00000042708, ENSDARG00000029406, ENSDARG00000015638, ENSDARG00000040237, ENSDARG00000070560, ENSDARG00000070297, ENSDARG00000014137, ENSDARG00000079534, ENSDARG00000037997, ENSDARG00000015610, ENSDARG00000020504, ENSDARG00000036868, ENSDARG00000068820, ENSDARG00000061547, ENSDARG00000058219,…	1050	137	7504	1.87796	0.291158	0.0170589	0.351218
GOTERM_BP_FAT	GO:0043933~macromolecular complex subunit organization	36	1.33978	0.000577713	ENSDARG00000075538, ENSDARG00000034203, ENSDARG00000078724, ENSDARG00000035751, ENSDARG00000074491, ENSDARG00000042708, ENSDARG00000029406, ENSDARG00000015638, ENSDARG00000040237, ENSDARG00000070560, ENSDARG00000070297, ENSDARG00000014137, ENSDARG00000079534, ENSDARG00000037997, ENSDARG00000015610, ENSDARG00000020504, ENSDARG00000036868, ENSDARG00000068820, ENSDARG00000061547, ENSDARG00000058219,…	1050	144	7504	1.78667	0.613049	0.031153	0.966045
GOTERM_BP_FAT	GO:0043623~cellular protein complex assembly	15	0.558243	0.012018	ENSDARG00000035423, ENSDARG00000035751, ENSDARG00000042708, ENSDARG00000040237, ENSDARG00000014137, ENSDARG00000058159, ENSDARG00000043982, ENSDARG00000037997, ENSDARG00000015610, ENSDARG00000004672, ENSDARG00000058219, ENSDARG00000054224, ENSDARG00000076060, ENSDARG00000041217, ENSDARG00000070155	1050	53	7504	2.02264	1	0.256581	18.3808
INTERPRO	IPR000217:Tubulin	7	0.260514	0.0131721	ENSDARG00000035423, ENSDARG00000042708, ENSDARG00000058219, ENSDARG00000043982, ENSDARG00000015610, ENSDARG00000070155, ENSDARG00000037997	1788	16	13480	3.29838	1	0.53238	20.51
INTERPRO	IPR003008:Tubulin/FtsZ, GTPase domain	7	0.260514	0.0181172	ENSDARG00000035423, ENSDARG00000042708, ENSDARG00000058219, ENSDARG00000043982, ENSDARG00000015610, ENSDARG00000070155, ENSDARG00000037997	1788	17	13480	3.10436	1	0.602798	27.1309
INTERPRO	IPR017975:Tubulin, conserved site	7	0.260514	0.0241961	ENSDARG00000035423, ENSDARG00000042708, ENSDARG00000058219, ENSDARG00000043982, ENSDARG00000015610, ENSDARG00000070155, ENSDARG00000037997	1788	18	13480	2.93189	1	0.676763	34.5584
GOTERM_BP_FAT	GO:0051258~protein polymerization	8	0.29773	0.0258608	ENSDARG00000035423, ENSDARG00000042708, ENSDARG00000058219, ENSDARG00000076060, ENSDARG00000043982, ENSDARG00000015610, ENSDARG00000070155, ENSDARG00000037997	1050	22	7504	2.59879	1	0.400992	35.605
SP_PIR_KEYWORDS	microtubule	16	0.59546	0.0371314	ENSDARG00000035423, ENSDARG00000053026, ENSDARG00000042708, ENSDARG00000076228, ENSDARG00000041623, ENSDARG00000005470, ENSDARG00000043982, ENSDARG00000068210, ENSDARG00000037997, ENSDARG00000015610, ENSDARG00000058219, ENSDARG00000020345, ENSDARG00000026801, ENSDARG00000070155, ENSDARG00000055238, ENSDARG00000062017	1123	69	8377	1.72974	0.999963	0.296922	39.1953
GOTERM_CC_FAT	GO:0005874~microtubule	17	0.632676	0.0379612	ENSDARG00000035423, ENSDARG00000053026, ENSDARG00000042708, ENSDARG00000076228, ENSDARG00000041623, ENSDARG00000005470, ENSDARG00000043982, ENSDARG00000038024, ENSDARG00000015610, ENSDARG00000068210, ENSDARG00000037997, ENSDARG00000058219, ENSDARG00000020345, ENSDARG00000026801, ENSDARG00000070155, ENSDARG00000055238, ENSDARG00000062017	583	75	4330	1.68348	0.999993	0.544751	40.4563
INTERPRO	IPR018316:Tubulin/FtsZ, 2-layer sandwich domain	6	0.223297	0.0388593	ENSDARG00000035423, ENSDARG00000042708, ENSDARG00000043982, ENSDARG00000015610, ENSDARG00000070155, ENSDARG00000037997	1788	15	13480	3.01566	1	0.801433	49.6473
GOTERM_BP_FAT	GO:0070271~protein complex biogenesis	20	0.744325	0.0447456	ENSDARG00000035423, ENSDARG00000035751, ENSDARG00000042708, ENSDARG00000040237, ENSDARG00000014137, ENSDARG00000058159, ENSDARG00000043982, ENSDARG00000015610, ENSDARG00000037997, ENSDARG00000004672, ENSDARG00000036868, ENSDARG00000058219, ENSDARG00000054224, ENSDARG00000076060, ENSDARG00000035330, ENSDARG00000041217, ENSDARG00000070155, ENSDARG00000019728, ENSDARG00000017835, ENSDARG00000014994	1050	91	7504	1.5707	1	0.521633	53.6518
GOTERM_BP_FAT	GO:0006461~protein complex assembly	20	0.744325	0.0447456	ENSDARG00000035423, ENSDARG00000035751, ENSDARG00000042708, ENSDARG00000040237, ENSDARG00000014137, ENSDARG00000058159, ENSDARG00000043982, ENSDARG00000015610, ENSDARG00000037997, ENSDARG00000004672, ENSDARG00000036868, ENSDARG00000058219, ENSDARG00000054224, ENSDARG00000076060, ENSDARG00000035330, ENSDARG00000041217, ENSDARG00000070155, ENSDARG00000019728, ENSDARG00000017835, ENSDARG00000014994	1050	91	7504	1.5707	1	0.521633	53.6518
GOTERM_CC_FAT	GO:0015630~microtubule cytoskeleton	24	0.893189	0.0466626	ENSDARG00000003446, ENSDARG00000035423, ENSDARG00000053026, ENSDARG00000042708, ENSDARG00000070570, ENSDARG00000076228, ENSDARG00000041623, ENSDARG00000005470, ENSDARG00000038024, ENSDARG00000043982, ENSDARG00000015610, ENSDARG00000037997, ENSDARG00000068210, ENSDARG00000039020, ENSDARG00000058219, ENSDARG00000017385, ENSDARG00000020345, ENSDARG00000026801, ENSDARG00000056862, ENSDARG00000070155,…	583	120	4330	1.48542	1	0.555015	47.2803
PIR_SUPERFAMILY	PIRSF002306:tubulin	5	0.186081	0.0507108	ENSDARG00000035423, ENSDARG00000042708, ENSDARG00000043982, ENSDARG00000070155, ENSDARG00000037997	568	11	4173	3.33947	1	0.99804	53.6265
GOTERM_BP_FAT	GO:0007018~microtubule-based movement	13	0.483811	0.0924172	ENSDARG00000035423, ENSDARG00000053026, ENSDARG00000042708, ENSDARG00000076228, ENSDARG00000041623, ENSDARG00000005470, ENSDARG00000043982, ENSDARG00000038024, ENSDARG00000037997, ENSDARG00000058219, ENSDARG00000070155, ENSDARG00000018130, ENSDARG00000055238	1050	57	7504	1.62994	1	0.703647	80.3863
GOTERM_BP_FAT	GO:0007017~microtubule-based process	18	0.669892	0.146533	ENSDARG00000035423, ENSDARG00000053026, ENSDARG00000027397, ENSDARG00000042708, ENSDARG00000076228, ENSDARG00000041623, ENSDARG00000005470, ENSDARG00000043982, ENSDARG00000038024, ENSDARG00000015610, ENSDARG00000068210, ENSDARG00000037997, ENSDARG00000058219, ENSDARG00000056862, ENSDARG00000070155, ENSDARG00000004256, ENSDARG00000018130, ENSDARG00000055238	1050	93	7504	1.38323	1	0.811525	93.0169
GOTERM_MF_FAT	GO:0003924~GTPase activity	11	0.409378	0.452454	ENSDARG00000035423, ENSDARG00000036778, ENSDARG00000042708, ENSDARG00000058219, ENSDARG00000004270, ENSDARG00000031048, ENSDARG00000043982, ENSDARG00000012261, ENSDARG00000015610, ENSDARG00000070155, ENSDARG00000037997	1150	68	8417	1.18398	1	0.997388	99.9889
GOTERM_CC_FAT	GO:0044430~cytoskeletal part	31	1.1537	0.453083	ENSDARG00000053026, ENSDARG00000019649, ENSDARG00000042708, ENSDARG00000041623, ENSDARG00000046004, ENSDARG00000038024, ENSDARG00000052673, ENSDARG00000037997, ENSDARG00000015610, ENSDARG00000068210, ENSDARG00000058219, ENSDARG00000017385, ENSDARG00000026801, ENSDARG00000036840, ENSDARG00000056862, ENSDARG00000000103, ENSDARG00000055238, ENSDARG00000024694, ENSDARG00000025383, ENSDARG00000035423,…	583	216	4330	1.06593	1	0.962623	99.9692
Annotation Cluster 27	Enrichment Score: 1.807052734380213
Category	Term	Count	%	PValue	Genes	List Total	Pop Hits	Pop Total	Fold Enrichment	Bonferroni	Benjamini	FDR
SP_PIR_KEYWORDS	cell adhesion	17	0.632676	0.000881683	ENSDARG00000006604, ENSDARG00000018693, ENSDARG00000043658, ENSDARG00000069946, ENSDARG00000024785, ENSDARG00000068191, ENSDARG00000039133, ENSDARG00000028507, ENSDARG00000036279, ENSDARG00000004830, ENSDARG00000040528, ENSDARG00000076810, ENSDARG00000004643, ENSDARG00000005754, ENSDARG00000021584, ENSDARG00000006353, ENSDARG00000078717, ENSDARG00000078226	1123	52	8377	2.43868	0.211923	0.0235346	1.15306
GOTERM_BP_FAT	GO:0022610~biological adhesion	42	1.56308	0.0187609	ENSDARG00000031720, ENSDARG00000006120, ENSDARG00000038232, ENSDARG00000024785, ENSDARG00000039133, ENSDARG00000034344, ENSDARG00000028507, ENSDARG00000078366, ENSDARG00000036279, ENSDARG00000008127, ENSDARG00000060637, ENSDARG00000014891, ENSDARG00000005754, ENSDARG00000029925, ENSDARG00000058543, ENSDARG00000028236, ENSDARG00000000861, ENSDARG00000004256, ENSDARG00000076564, ENSDARG00000036558,…	1050	213	7504	1.4092	1	0.328966	27.2503
GOTERM_BP_FAT	GO:0007155~cell adhesion	42	1.56308	0.0187609	ENSDARG00000031720, ENSDARG00000006120, ENSDARG00000038232, ENSDARG00000024785, ENSDARG00000039133, ENSDARG00000034344, ENSDARG00000028507, ENSDARG00000078366, ENSDARG00000036279, ENSDARG00000008127, ENSDARG00000060637, ENSDARG00000014891, ENSDARG00000005754, ENSDARG00000029925, ENSDARG00000058543, ENSDARG00000028236, ENSDARG00000000861, ENSDARG00000004256, ENSDARG00000076564, ENSDARG00000036558,…	1050	213	7504	1.4092	1	0.328966	27.2503
GOTERM_BP_FAT	GO:0016337~cell-cell adhesion	18	0.669892	0.190533	ENSDARG00000031720, ENSDARG00000052232, ENSDARG00000018693, ENSDARG00000068191, ENSDARG00000024785, ENSDARG00000036121, ENSDARG00000034344, ENSDARG00000078366, ENSDARG00000014891, ENSDARG00000060637, ENSDARG00000008127, ENSDARG00000009677, ENSDARG00000004643, ENSDARG00000029925, ENSDARG00000058543, ENSDARG00000055305, ENSDARG00000004256, ENSDARG00000000861, ENSDARG00000078226	1050	97	7504	1.32619	1	0.871908	97.1299
Annotation Cluster 28	Enrichment Score: 1.7619747080060666
Category	Term	Count	%	PValue	Genes	List Total	Pop Hits	Pop Total	Fold Enrichment	Bonferroni	Benjamini	FDR
GOTERM_BP_FAT	GO:0007178~transmembrane receptor protein serine/threonine kinase signaling pathway	12	0.446595	0.00116904	ENSDARG00000011941, ENSDARG00000034541, ENSDARG00000037238, ENSDARG00000045097, ENSDARG00000044422, ENSDARG00000027199, ENSDARG00000019995, ENSDARG00000032619, ENSDARG00000020057, ENSDARG00000036096, ENSDARG00000016858, ENSDARG00000019728	1050	29	7504	2.95724	0.853666	0.0519851	1.94577
GOTERM_BP_FAT	GO:0030509~BMP signaling pathway	8	0.29773	0.00142877	ENSDARG00000011941, ENSDARG00000037238, ENSDARG00000045097, ENSDARG00000027199, ENSDARG00000019995, ENSDARG00000032619, ENSDARG00000020057, ENSDARG00000019728	1050	14	7504	4.08381	0.904549	0.0599476	2.3732
GOTERM_MF_FAT	GO:0005024~transforming growth factor beta receptor activity	6	0.223297	0.0324635	ENSDARG00000011941, ENSDARG00000034541, ENSDARG00000045097, ENSDARG00000044422, ENSDARG00000020057, ENSDARG00000019728	1150	14	8417	3.13677	1	0.594438	39.27
GOTERM_MF_FAT	GO:0004675~transmembrane receptor protein serine/threonine kinase activity	6	0.223297	0.0433721	ENSDARG00000011941, ENSDARG00000034541, ENSDARG00000045097, ENSDARG00000044422, ENSDARG00000020057, ENSDARG00000019728	1150	15	8417	2.92765	1	0.662812	48.8334
INTERPRO	IPR000472:TGF-beta receptor/activin receptor, type I/II	5	0.186081	0.0822271	ENSDARG00000011941, ENSDARG00000045097, ENSDARG00000044422, ENSDARG00000020057, ENSDARG00000019728	1788	13	13480	2.89967	1	0.920156	77.3585
KEGG_PATHWAY	dre04350:TGF-beta signaling pathway	18	0.669892	0.138592	ENSDARG00000011941, ENSDARG00000034541, ENSDARG00000037238, ENSDARG00000004877, ENSDARG00000020057, ENSDARG00000055283, ENSDARG00000016858, ENSDARG00000038030, ENSDARG00000040764, ENSDARG00000023701, ENSDARG00000045097, ENSDARG00000044422, ENSDARG00000007691, ENSDARG00000027199, ENSDARG00000019995, ENSDARG00000036096, ENSDARG00000058230, ENSDARG00000019728	538	95	3954	1.39253	1	0.887868	82.4844
Annotation Cluster 29	Enrichment Score: 1.6641456648169015
Category	Term	Count	%	PValue	Genes	List Total	Pop Hits	Pop Total	Fold Enrichment	Bonferroni	Benjamini	FDR
INTERPRO	IPR004037:Ribosomal protein L7Ae conserved site	4	0.148865	0.00838148	ENSDARG00000019230, ENSDARG00000023299, ENSDARG00000069422, ENSDARG00000069878	1788	4	13480	7.53915	1	0.471426	13.5587
INTERPRO	IPR018492:Ribosomal protein L7A/RS6 family	4	0.148865	0.0188886	ENSDARG00000019230, ENSDARG00000023299, ENSDARG00000069422, ENSDARG00000069878	1788	5	13480	6.03132	1	0.609607	28.1156
INTERPRO	IPR004038:Ribosomal protein L7Ae/L30e/S12e/Gadd45	6	0.223297	0.0289909	ENSDARG00000019417, ENSDARG00000019230, ENSDARG00000013576, ENSDARG00000023299, ENSDARG00000069422, ENSDARG00000069878	1788	14	13480	3.23106	1	0.720133	39.9074
INTERPRO	IPR002415:High mobility group-like nuclear protein	3	0.111649	0.0480436	ENSDARG00000023299, ENSDARG00000069422, ENSDARG00000069878	1788	3	13480	7.53915	1	0.839923	57.358
Annotation Cluster 30	Enrichment Score: 1.5571467643662258
Category	Term	Count	%	PValue	Genes	List Total	Pop Hits	Pop Total	Fold Enrichment	Bonferroni	Benjamini	FDR
GOTERM_MF_FAT	GO:0008270~zinc ion binding	232	8.63416	0.00703117	ENSDARG00000043542, ENSDARG00000043323, ENSDARG00000074498, ENSDARG00000005033, ENSDARG00000036965, ENSDARG00000037291, ENSDARG00000060477, ENSDARG00000052654, ENSDARG00000022254, ENSDARG00000007413, ENSDARG00000013596, ENSDARG00000004697, ENSDARG00000056491, ENSDARG00000045694, ENSDARG00000035563, ENSDARG00000043332, ENSDARG00000032197, ENSDARG00000076552, ENSDARG00000018460, ENSDARG00000027079,…	1150	1470	8417	1.15513	0.993374	0.320168	10.1143
GOTERM_MF_FAT	GO:0046914~transition metal ion binding	273	10.16	0.016317	ENSDARG00000043542, ENSDARG00000043323, ENSDARG00000074498, ENSDARG00000005033, ENSDARG00000036965, ENSDARG00000037291, ENSDARG00000060477, ENSDARG00000052654, ENSDARG00000022254, ENSDARG00000069463, ENSDARG00000007413, ENSDARG00000079653, ENSDARG00000030237, ENSDARG00000013596, ENSDARG00000004697, ENSDARG00000056491, ENSDARG00000045694, ENSDARG00000035563, ENSDARG00000043332, ENSDARG00000032197,…	1150	1785	8417	1.1194	0.999992	0.518604	22.0122
GOTERM_MF_FAT	GO:0043167~ion binding	366	13.6211	0.020441	ENSDARG00000043542, ENSDARG00000043323, ENSDARG00000074498, ENSDARG00000041728, ENSDARG00000005033, ENSDARG00000036965, ENSDARG00000037291, ENSDARG00000052654, ENSDARG00000060477, ENSDARG00000022254, ENSDARG00000069463, ENSDARG00000007413, ENSDARG00000079653, ENSDARG00000030237, ENSDARG00000004697, ENSDARG00000013596, ENSDARG00000056491, ENSDARG00000030753, ENSDARG00000045694, ENSDARG00000025375,…	1150	2456	8417	1.09072	1	0.520114	26.8097
GOTERM_MF_FAT	GO:0043169~cation binding	366	13.6211	0.0217037	ENSDARG00000043542, ENSDARG00000043323, ENSDARG00000074498, ENSDARG00000041728, ENSDARG00000005033, ENSDARG00000036965, ENSDARG00000037291, ENSDARG00000052654, ENSDARG00000060477, ENSDARG00000022254, ENSDARG00000069463, ENSDARG00000007413, ENSDARG00000079653, ENSDARG00000030237, ENSDARG00000004697, ENSDARG00000013596, ENSDARG00000056491, ENSDARG00000030753, ENSDARG00000045694, ENSDARG00000025375,…	1150	2455	8417	1.09116	1	0.524276	28.2226
GOTERM_MF_FAT	GO:0046872~metal ion binding	361	13.4351	0.0228294	ENSDARG00000043542, ENSDARG00000043323, ENSDARG00000074498, ENSDARG00000041728, ENSDARG00000005033, ENSDARG00000036965, ENSDARG00000037291, ENSDARG00000052654, ENSDARG00000060477, ENSDARG00000022254, ENSDARG00000069463, ENSDARG00000007413, ENSDARG00000079653, ENSDARG00000030237, ENSDARG00000004697, ENSDARG00000013596, ENSDARG00000056491, ENSDARG00000030753, ENSDARG00000045694, ENSDARG00000025375,…	1150	2423	8417	1.09047	1	0.525909	29.4606
SP_PIR_KEYWORDS	zinc	128	4.76368	0.0463066	ENSDARG00000057936, ENSDARG00000043323, ENSDARG00000059226, ENSDARG00000052037, ENSDARG00000011932, ENSDARG00000074498, ENSDARG00000037291, ENSDARG00000036965, ENSDARG00000060477, ENSDARG00000052654, ENSDARG00000009958, ENSDARG00000022254, ENSDARG00000031954, ENSDARG00000062269, ENSDARG00000044356, ENSDARG00000015199, ENSDARG00000056491, ENSDARG00000004697, ENSDARG00000013596, ENSDARG00000055436,…	1123	826	8377	1.15595	0.999997	0.338306	46.3878
SP_PIR_KEYWORDS	metal-binding	155	5.76852	0.233955	ENSDARG00000057936, ENSDARG00000002411, ENSDARG00000043323, ENSDARG00000059226, ENSDARG00000041623, ENSDARG00000052037, ENSDARG00000011932, ENSDARG00000074498, ENSDARG00000037291, ENSDARG00000036965, ENSDARG00000060477, ENSDARG00000052654, ENSDARG00000009958, ENSDARG00000031952, ENSDARG00000069463, ENSDARG00000022254, ENSDARG00000031954, ENSDARG00000062269, ENSDARG00000079653, ENSDARG00000015199,…	1123	1089	8377	1.06173	1	0.680885	96.9928
Annotation Cluster 31	Enrichment Score: 1.5254716618378938
Category	Term	Count	%	PValue	Genes	List Total	Pop Hits	Pop Total	Fold Enrichment	Bonferroni	Benjamini	FDR
UP_SEQ_FEATURE	binding site:ATP	18	0.669892	0.005186	ENSDARG00000022213, ENSDARG00000011027, ENSDARG00000013056, ENSDARG00000028721, ENSDARG00000016496, ENSDARG00000008370, ENSDARG00000011312, ENSDARG00000056713, ENSDARG00000010779, ENSDARG00000004782, ENSDARG00000006074, ENSDARG00000058115, ENSDARG00000015815, ENSDARG00000059001, ENSDARG00000020080, ENSDARG00000043010, ENSDARG00000019426, ENSDARG00000069105	435	54	2592	1.98621	0.996396	0.939971	7.96263
UP_SEQ_FEATURE	domain:Protein kinase	15	0.558243	0.0147917	ENSDARG00000011027, ENSDARG00000028721, ENSDARG00000016496, ENSDARG00000008370, ENSDARG00000011312, ENSDARG00000056713, ENSDARG00000010779, ENSDARG00000004782, ENSDARG00000058115, ENSDARG00000059001, ENSDARG00000015815, ENSDARG00000020080, ENSDARG00000043010, ENSDARG00000019426, ENSDARG00000069105	435	46	2592	1.94303	1	0.995368	21.1652
UP_SEQ_FEATURE	nucleotide phosphate-binding region:ATP	25	0.930406	0.067093	ENSDARG00000022213, ENSDARG00000011027, ENSDARG00000013056, ENSDARG00000021239, ENSDARG00000077024, ENSDARG00000012295, ENSDARG00000016496, ENSDARG00000028721, ENSDARG00000008370, ENSDARG00000011312, ENSDARG00000056713, ENSDARG00000056672, ENSDARG00000010779, ENSDARG00000004782, ENSDARG00000009864, ENSDARG00000058115, ENSDARG00000006074, ENSDARG00000015815, ENSDARG00000059001, ENSDARG00000078593,…	435	106	2592	1.40534	1	0.996912	66.9882
UP_SEQ_FEATURE	active site:Proton acceptor	19	0.707108	0.153669	ENSDARG00000011027, ENSDARG00000028721, ENSDARG00000016496, ENSDARG00000008370, ENSDARG00000011312, ENSDARG00000056713, ENSDARG00000010779, ENSDARG00000004782, ENSDARG00000058115, ENSDARG00000038618, ENSDARG00000015815, ENSDARG00000059001, ENSDARG00000007614, ENSDARG00000020080, ENSDARG00000035872, ENSDARG00000002523, ENSDARG00000043010, ENSDARG00000019426, ENSDARG00000069105	435	84	2592	1.34778	1	0.99961	93.0231
Annotation Cluster 32	Enrichment Score: 1.524590988264434
Category	Term	Count	%	PValue	Genes	List Total	Pop Hits	Pop Total	Fold Enrichment	Bonferroni	Benjamini	FDR
INTERPRO	IPR016248:Fibroblast growth factor receptor	4	0.148865	0.00838148	ENSDARG00000004782, ENSDARG00000011027, ENSDARG00000058115, ENSDARG00000069105	1788	4	13480	7.53915	1	0.471426	13.5587
PIR_SUPERFAMILY	PIRSF000628:fibroblast growth factor receptor	4	0.148865	0.00897476	ENSDARG00000004782, ENSDARG00000011027, ENSDARG00000058115, ENSDARG00000069105	568	4	4173	7.34683	0.995484	0.834709	12.4639
PIR_SUPERFAMILY	PIRSF000628:FGFR	4	0.148865	0.00897476	ENSDARG00000004782, ENSDARG00000011027, ENSDARG00000058115, ENSDARG00000069105	568	4	4173	7.34683	0.995484	0.834709	12.4639
GOTERM_MF_FAT	GO:0005007~fibroblast growth factor receptor activity	4	0.148865	0.00911531	ENSDARG00000004782, ENSDARG00000011027, ENSDARG00000058115, ENSDARG00000069105	1150	4	8417	7.31913	0.998513	0.371896	12.9235
UP_SEQ_FEATURE	domain:Ig-like C2-type 1	9	0.334946	0.0156009	ENSDARG00000006604, ENSDARG00000004782, ENSDARG00000076810, ENSDARG00000011027, ENSDARG00000058115, ENSDARG00000005754, ENSDARG00000021584, ENSDARG00000015815, ENSDARG00000043658, ENSDARG00000069105	435	21	2592	2.55369	1	0.985783	22.1921
UP_SEQ_FEATURE	domain:Ig-like C2-type 2	9	0.334946	0.0156009	ENSDARG00000006604, ENSDARG00000004782, ENSDARG00000076810, ENSDARG00000011027, ENSDARG00000058115, ENSDARG00000005754, ENSDARG00000021584, ENSDARG00000015815, ENSDARG00000043658, ENSDARG00000069105	435	21	2592	2.55369	1	0.985783	22.1921
UP_SEQ_FEATURE	domain:Ig-like C2-type 3	7	0.260514	0.0508038	ENSDARG00000004782, ENSDARG00000076810, ENSDARG00000011027, ENSDARG00000058115, ENSDARG00000005754, ENSDARG00000021584, ENSDARG00000015815, ENSDARG00000069105	435	17	2592	2.45355	1	0.996453	56.4851
GOTERM_BP_FAT	GO:0008543~fibroblast growth factor receptor signaling pathway	4	0.148865	0.0616478	ENSDARG00000004782, ENSDARG00000011027, ENSDARG00000058115, ENSDARG00000069105	1050	7	7504	4.08381	1	0.597104	65.6606
GOTERM_BP_FAT	GO:0042127~regulation of cell proliferation	8	0.29773	0.0725563	ENSDARG00000023920, ENSDARG00000004782, ENSDARG00000011027, ENSDARG00000058115, ENSDARG00000016022, ENSDARG00000056623, ENSDARG00000019995, ENSDARG00000069105	1050	27	7504	2.11753	1	0.640405	71.7847
GOTERM_BP_FAT	GO:0008284~positive regulation of cell proliferation	5	0.186081	0.0961207	ENSDARG00000004782, ENSDARG00000011027, ENSDARG00000058115, ENSDARG00000019995, ENSDARG00000069105	1050	13	7504	2.74872	1	0.707687	81.6883
UP_SEQ_FEATURE	domain:Ig-like C2-type 4	3	0.111649	0.518512	ENSDARG00000021584, ENSDARG00000015815, ENSDARG00000069105	435	10	2592	1.78759	1	1	99.9991
Annotation Cluster 33	Enrichment Score: 1.4563611719556109
Category	Term	Count	%	PValue	Genes	List Total	Pop Hits	Pop Total	Fold Enrichment	Bonferroni	Benjamini	FDR
GOTERM_BP_FAT	GO:0007368~determination of left/right symmetry	17	0.632676	0.0150896	ENSDARG00000020693, ENSDARG00000011941, ENSDARG00000003446, ENSDARG00000037238, ENSDARG00000009789, ENSDARG00000007329, ENSDARG00000038024, ENSDARG00000020057, ENSDARG00000021201, ENSDARG00000019969, ENSDARG00000000943, ENSDARG00000020219, ENSDARG00000003398, ENSDARG00000024043, ENSDARG00000019995, ENSDARG00000059774, ENSDARG00000055630	1050	65	7504	1.86913	1	0.30014	22.5403
GOTERM_BP_FAT	GO:0009855~determination of bilateral symmetry	18	0.669892	0.0532254	ENSDARG00000020693, ENSDARG00000011941, ENSDARG00000003446, ENSDARG00000037238, ENSDARG00000009789, ENSDARG00000007329, ENSDARG00000038024, ENSDARG00000020057, ENSDARG00000021201, ENSDARG00000019969, ENSDARG00000000943, ENSDARG00000020219, ENSDARG00000014532, ENSDARG00000003398, ENSDARG00000024043, ENSDARG00000019995, ENSDARG00000059774, ENSDARG00000055630	1050	81	7504	1.58815	1	0.568219	60.0991
GOTERM_BP_FAT	GO:0009799~determination of symmetry	18	0.669892	0.0532254	ENSDARG00000020693, ENSDARG00000011941, ENSDARG00000003446, ENSDARG00000037238, ENSDARG00000009789, ENSDARG00000007329, ENSDARG00000038024, ENSDARG00000020057, ENSDARG00000021201, ENSDARG00000019969, ENSDARG00000000943, ENSDARG00000020219, ENSDARG00000014532, ENSDARG00000003398, ENSDARG00000024043, ENSDARG00000019995, ENSDARG00000059774, ENSDARG00000055630	1050	81	7504	1.58815	1	0.568219	60.0991
Annotation Cluster 34	Enrichment Score: 1.4301609217801732
Category	Term	Count	%	PValue	Genes	List Total	Pop Hits	Pop Total	Fold Enrichment	Bonferroni	Benjamini	FDR
GOTERM_BP_FAT	GO:0048562~embryonic organ morphogenesis	25	0.930406	0.000288492	ENSDARG00000014259, ENSDARG00000038867, ENSDARG00000019659, ENSDARG00000011941, ENSDARG00000010583, ENSDARG00000027397, ENSDARG00000037238, ENSDARG00000018693, ENSDARG00000002952, ENSDARG00000016636, ENSDARG00000015879, ENSDARG00000007641, ENSDARG00000029668, ENSDARG00000020057, ENSDARG00000012025, ENSDARG00000027423, ENSDARG00000043643, ENSDARG00000035563, ENSDARG00000038159, ENSDARG00000035694,…	1050	83	7504	2.15261	0.37753	0.0213177	0.483515
GOTERM_BP_FAT	GO:0042472~inner ear morphogenesis	12	0.446595	0.0151215	ENSDARG00000014259, ENSDARG00000019659, ENSDARG00000035694, ENSDARG00000037238, ENSDARG00000018693, ENSDARG00000002952, ENSDARG00000015879, ENSDARG00000005762, ENSDARG00000007641, ENSDARG00000019353, ENSDARG00000043643, ENSDARG00000027423	1050	39	7504	2.19897	1	0.297139	22.5823
GOTERM_BP_FAT	GO:0042471~ear morphogenesis	12	0.446595	0.0182991	ENSDARG00000014259, ENSDARG00000019659, ENSDARG00000035694, ENSDARG00000037238, ENSDARG00000018693, ENSDARG00000002952, ENSDARG00000015879, ENSDARG00000005762, ENSDARG00000007641, ENSDARG00000019353, ENSDARG00000043643, ENSDARG00000027423	1050	40	7504	2.144	1	0.325698	26.6731
GOTERM_BP_FAT	GO:0048752~semicircular canal morphogenesis	5	0.186081	0.0556075	ENSDARG00000018693, ENSDARG00000002952, ENSDARG00000005762, ENSDARG00000019353, ENSDARG00000027423	1050	11	7504	3.24848	1	0.571241	61.7524
GOTERM_BP_FAT	GO:0048839~inner ear development	15	0.558243	0.0693397	ENSDARG00000019659, ENSDARG00000014259, ENSDARG00000037238, ENSDARG00000018693, ENSDARG00000002952, ENSDARG00000056623, ENSDARG00000015879, ENSDARG00000007641, ENSDARG00000027423, ENSDARG00000043643, ENSDARG00000035694, ENSDARG00000077353, ENSDARG00000005762, ENSDARG00000037815, ENSDARG00000019353	1050	66	7504	1.62424	1	0.632331	70.095
GOTERM_BP_FAT	GO:0043583~ear development	15	0.558243	0.0769071	ENSDARG00000019659, ENSDARG00000014259, ENSDARG00000037238, ENSDARG00000018693, ENSDARG00000002952, ENSDARG00000056623, ENSDARG00000015879, ENSDARG00000007641, ENSDARG00000027423, ENSDARG00000043643, ENSDARG00000035694, ENSDARG00000077353, ENSDARG00000005762, ENSDARG00000037815, ENSDARG00000019353	1050	67	7504	1.6	1	0.650711	73.9276
GOTERM_BP_FAT	GO:0030916~otic vesicle formation	6	0.223297	0.13656	ENSDARG00000019659, ENSDARG00000035694, ENSDARG00000037238, ENSDARG00000015879, ENSDARG00000007641, ENSDARG00000019353	1050	20	7504	2.144	1	0.793354	91.5119
GOTERM_BP_FAT	GO:0043049~otic placode formation	5	0.186081	0.175378	ENSDARG00000019659, ENSDARG00000035694, ENSDARG00000037238, ENSDARG00000015879, ENSDARG00000007641	1050	16	7504	2.23333	1	0.855118	96.0806
GOTERM_BP_FAT	GO:0048840~otolith development	5	0.186081	0.237145	ENSDARG00000002952, ENSDARG00000037815, ENSDARG00000056623, ENSDARG00000005762, ENSDARG00000019353	1050	18	7504	1.98519	1	0.910817	98.9402
Annotation Cluster 35	Enrichment Score: 1.4245330459233276
Category	Term	Count	%	PValue	Genes	List Total	Pop Hits	Pop Total	Fold Enrichment	Bonferroni	Benjamini	FDR
GOTERM_BP_FAT	GO:0035239~tube morphogenesis	19	0.707108	0.00124119	ENSDARG00000011941, ENSDARG00000008937, ENSDARG00000027397, ENSDARG00000018693, ENSDARG00000002952, ENSDARG00000006120, ENSDARG00000033327, ENSDARG00000053835, ENSDARG00000020057, ENSDARG00000012025, ENSDARG00000027423, ENSDARG00000045612, ENSDARG00000030512, ENSDARG00000033733, ENSDARG00000005762, ENSDARG00000019353, ENSDARG00000045843, ENSDARG00000019995, ENSDARG00000012078	1050	61	7504	2.22601	0.870043	0.0536568	2.06468
GOTERM_BP_FAT	GO:0003007~heart morphogenesis	12	0.446595	0.150617	ENSDARG00000011941, ENSDARG00000020242, ENSDARG00000059301, ENSDARG00000006120, ENSDARG00000008398, ENSDARG00000045843, ENSDARG00000019995, ENSDARG00000020057, ENSDARG00000036115, ENSDARG00000027423, ENSDARG00000045612, ENSDARG00000012078	1050	56	7504	1.53143	1	0.814902	93.5575
GOTERM_BP_FAT	GO:0001947~heart looping	7	0.260514	0.284896	ENSDARG00000011941, ENSDARG00000006120, ENSDARG00000045843, ENSDARG00000019995, ENSDARG00000020057, ENSDARG00000045612, ENSDARG00000012078	1050	32	7504	1.56333	1	0.939851	99.6422
Annotation Cluster 36	Enrichment Score: 1.4228123902390437
Category	Term	Count	%	PValue	Genes	List Total	Pop Hits	Pop Total	Fold Enrichment	Bonferroni	Benjamini	FDR
GOTERM_BP_FAT	GO:0045944~positive regulation of transcription from RNA polymerase II promoter	7	0.260514	0.00319782	ENSDARG00000007915, ENSDARG00000052654, ENSDARG00000021833, ENSDARG00000052150, ENSDARG00000002795, ENSDARG00000034195, ENSDARG00000005593	1050	12	7504	4.16889	0.994817	0.112725	5.23823
GOTERM_BP_FAT	GO:0045893~positive regulation of transcription, DNA-dependent	12	0.446595	0.00384656	ENSDARG00000007915, ENSDARG00000052654, ENSDARG00000044774, ENSDARG00000021833, ENSDARG00000028957, ENSDARG00000052150, ENSDARG00000035559, ENSDARG00000042824, ENSDARG00000002795, ENSDARG00000029331, ENSDARG00000034195, ENSDARG00000005593	1050	33	7504	2.59879	0.998222	0.126044	6.26892
GOTERM_BP_FAT	GO:0051254~positive regulation of RNA metabolic process	12	0.446595	0.00498221	ENSDARG00000007915, ENSDARG00000052654, ENSDARG00000044774, ENSDARG00000021833, ENSDARG00000028957, ENSDARG00000052150, ENSDARG00000035559, ENSDARG00000042824, ENSDARG00000002795, ENSDARG00000029331, ENSDARG00000034195, ENSDARG00000005593	1050	34	7504	2.52235	0.999727	0.140984	8.04786
GOTERM_MF_FAT	GO:0016563~transcription activator activity	13	0.483811	0.0289297	ENSDARG00000052654, ENSDARG00000009461, ENSDARG00000052150, ENSDARG00000035559, ENSDARG00000018303, ENSDARG00000070348, ENSDARG00000002795, ENSDARG00000056023, ENSDARG00000021163, ENSDARG00000045936, ENSDARG00000029331, ENSDARG00000005593, ENSDARG00000017835	1150	49	8417	1.94181	1	0.580916	35.8302
GOTERM_BP_FAT	GO:0010628~positive regulation of gene expression	14	0.521027	0.0538842	ENSDARG00000007915, ENSDARG00000052654, ENSDARG00000044774, ENSDARG00000011703, ENSDARG00000021833, ENSDARG00000052150, ENSDARG00000028957, ENSDARG00000035559, ENSDARG00000042824, ENSDARG00000002795, ENSDARG00000029331, ENSDARG00000034195, ENSDARG00000005593, ENSDARG00000017835	1050	58	7504	1.72506	1	0.566091	60.563
GOTERM_BP_FAT	GO:0045941~positive regulation of transcription	14	0.521027	0.0538842	ENSDARG00000007915, ENSDARG00000052654, ENSDARG00000044774, ENSDARG00000011703, ENSDARG00000021833, ENSDARG00000052150, ENSDARG00000028957, ENSDARG00000035559, ENSDARG00000042824, ENSDARG00000002795, ENSDARG00000029331, ENSDARG00000034195, ENSDARG00000005593, ENSDARG00000017835	1050	58	7504	1.72506	1	0.566091	60.563
GOTERM_BP_FAT	GO:0006357~regulation of transcription from RNA polymerase II promoter	11	0.409378	0.0598048	ENSDARG00000007915, ENSDARG00000052654, ENSDARG00000006345, ENSDARG00000021833, ENSDARG00000042005, ENSDARG00000046006, ENSDARG00000052150, ENSDARG00000002795, ENSDARG00000034195, ENSDARG00000005593, ENSDARG00000006524	1050	42	7504	1.87175	1	0.592062	64.5099
GOTERM_BP_FAT	GO:0010557~positive regulation of macromolecule biosynthetic process	14	0.521027	0.0758307	ENSDARG00000007915, ENSDARG00000052654, ENSDARG00000044774, ENSDARG00000011703, ENSDARG00000021833, ENSDARG00000052150, ENSDARG00000028957, ENSDARG00000035559, ENSDARG00000042824, ENSDARG00000002795, ENSDARG00000029331, ENSDARG00000034195, ENSDARG00000005593, ENSDARG00000017835	1050	61	7504	1.64022	1	0.648271	73.4122
GOTERM_BP_FAT	GO:0009891~positive regulation of biosynthetic process	14	0.521027	0.0932618	ENSDARG00000007915, ENSDARG00000052654, ENSDARG00000044774, ENSDARG00000011703, ENSDARG00000021833, ENSDARG00000052150, ENSDARG00000028957, ENSDARG00000035559, ENSDARG00000042824, ENSDARG00000002795, ENSDARG00000029331, ENSDARG00000034195, ENSDARG00000005593, ENSDARG00000017835	1050	63	7504	1.58815	1	0.704349	80.6907
GOTERM_BP_FAT	GO:0031328~positive regulation of cellular biosynthetic process	14	0.521027	0.0932618	ENSDARG00000007915, ENSDARG00000052654, ENSDARG00000044774, ENSDARG00000011703, ENSDARG00000021833, ENSDARG00000052150, ENSDARG00000028957, ENSDARG00000035559, ENSDARG00000042824, ENSDARG00000002795, ENSDARG00000029331, ENSDARG00000034195, ENSDARG00000005593, ENSDARG00000017835	1050	63	7504	1.58815	1	0.704349	80.6907
GOTERM_BP_FAT	GO:0010604~positive regulation of macromolecule metabolic process	15	0.558243	0.11236	ENSDARG00000007915, ENSDARG00000052654, ENSDARG00000044774, ENSDARG00000011703, ENSDARG00000021833, ENSDARG00000052150, ENSDARG00000028957, ENSDARG00000035559, ENSDARG00000042824, ENSDARG00000002795, ENSDARG00000029331, ENSDARG00000034195, ENSDARG00000005593, ENSDARG00000035563, ENSDARG00000017835	1050	71	7504	1.50986	1	0.750636	86.4958
GOTERM_BP_FAT	GO:0045935~positive regulation of nucleobase, nucleoside, nucleotide and nucleic acid metabolic process	14	0.521027	0.112969	ENSDARG00000007915, ENSDARG00000052654, ENSDARG00000044774, ENSDARG00000011703, ENSDARG00000021833, ENSDARG00000052150, ENSDARG00000028957, ENSDARG00000035559, ENSDARG00000042824, ENSDARG00000002795, ENSDARG00000029331, ENSDARG00000034195, ENSDARG00000005593, ENSDARG00000017835	1050	65	7504	1.53928	1	0.747743	86.6506
GOTERM_BP_FAT	GO:0051173~positive regulation of nitrogen compound metabolic process	14	0.521027	0.12367	ENSDARG00000007915, ENSDARG00000052654, ENSDARG00000044774, ENSDARG00000011703, ENSDARG00000021833, ENSDARG00000052150, ENSDARG00000028957, ENSDARG00000035559, ENSDARG00000042824, ENSDARG00000002795, ENSDARG00000029331, ENSDARG00000034195, ENSDARG00000005593, ENSDARG00000017835	1050	66	7504	1.51596	1	0.769042	89.1129
Annotation Cluster 37	Enrichment Score: 1.3835443128769496
Category	Term	Count	%	PValue	Genes	List Total	Pop Hits	Pop Total	Fold Enrichment	Bonferroni	Benjamini	FDR
GOTERM_BP_FAT	GO:0045792~negative regulation of cell size	5	0.186081	0.0166451	ENSDARG00000035559, ENSDARG00000017953, ENSDARG00000034268, ENSDARG00000044356, ENSDARG00000021398	1050	8	7504	4.46667	1	0.31462	24.5698
GOTERM_BP_FAT	GO:0030308~negative regulation of cell growth	5	0.186081	0.0166451	ENSDARG00000035559, ENSDARG00000017953, ENSDARG00000034268, ENSDARG00000044356, ENSDARG00000021398	1050	8	7504	4.46667	1	0.31462	24.5698
GOTERM_BP_FAT	GO:0008361~regulation of cell size	11	0.409378	0.0223462	ENSDARG00000075821, ENSDARG00000035559, ENSDARG00000015638, ENSDARG00000007172, ENSDARG00000017953, ENSDARG00000015472, ENSDARG00000034268, ENSDARG00000044954, ENSDARG00000003971, ENSDARG00000044356, ENSDARG00000021398	1050	36	7504	2.1837	1	0.371325	31.589
GOTERM_BP_FAT	GO:0032535~regulation of cellular component size	13	0.483811	0.0393008	ENSDARG00000075821, ENSDARG00000035559, ENSDARG00000015638, ENSDARG00000017953, ENSDARG00000008383, ENSDARG00000007172, ENSDARG00000015472, ENSDARG00000034268, ENSDARG00000044954, ENSDARG00000076772, ENSDARG00000021398, ENSDARG00000003971, ENSDARG00000044356	1050	50	7504	1.85813	1	0.49651	49.0085
GOTERM_BP_FAT	GO:0045926~negative regulation of growth	5	0.186081	0.0556075	ENSDARG00000035559, ENSDARG00000017953, ENSDARG00000034268, ENSDARG00000044356, ENSDARG00000021398	1050	11	7504	3.24848	1	0.571241	61.7524
GOTERM_BP_FAT	GO:0001558~regulation of cell growth	10	0.372162	0.122883	ENSDARG00000035559, ENSDARG00000014907, ENSDARG00000041959, ENSDARG00000017953, ENSDARG00000023062, ENSDARG00000029668, ENSDARG00000034268, ENSDARG00000044954, ENSDARG00000044356, ENSDARG00000021398	1050	42	7504	1.70159	1	0.769028	88.9475
GOTERM_BP_FAT	GO:0040008~regulation of growth	11	0.409378	0.124276	ENSDARG00000038243, ENSDARG00000035559, ENSDARG00000014907, ENSDARG00000041959, ENSDARG00000017953, ENSDARG00000023062, ENSDARG00000029668, ENSDARG00000034268, ENSDARG00000044954, ENSDARG00000044356, ENSDARG00000021398	1050	48	7504	1.63778	1	0.76853	89.2386
Annotation Cluster 38	Enrichment Score: 1.3551909033141036
Category	Term	Count	%	PValue	Genes	List Total	Pop Hits	Pop Total	Fold Enrichment	Bonferroni	Benjamini	FDR
INTERPRO	IPR000034:Laminin B type IV	4	0.148865	0.00838148	ENSDARG00000056043, ENSDARG00000058543, ENSDARG00000076564, ENSDARG00000036279	1788	4	13480	7.53915	1	0.471426	13.5587
INTERPRO	IPR018031:Laminin B	4	0.148865	0.00838148	ENSDARG00000056043, ENSDARG00000058543, ENSDARG00000076564, ENSDARG00000036279	1788	4	13480	7.53915	1	0.471426	13.5587
SMART	SM00281:LamB	4	0.148865	0.0111969	ENSDARG00000056043, ENSDARG00000058543, ENSDARG00000076564, ENSDARG00000036279	1048	4	7141	6.81393	0.9785	0.347296	14.2218
GOTERM_CC_FAT	GO:0005604~basement membrane	4	0.148865	0.0352912	ENSDARG00000056043, ENSDARG00000058543, ENSDARG00000039133, ENSDARG00000036279	583	6	4330	4.9514	0.999983	0.542847	38.2039
INTERPRO	IPR008211:Laminin, N-terminal	6	0.223297	0.0388593	ENSDARG00000056043, ENSDARG00000033733, ENSDARG00000058543, ENSDARG00000039133, ENSDARG00000036279, ENSDARG00000073713	1788	15	13480	3.01566	1	0.801433	49.6473
INTERPRO	IPR002049:EGF-like, laminin	9	0.334946	0.0529775	ENSDARG00000056043, ENSDARG00000069185, ENSDARG00000033733, ENSDARG00000058543, ENSDARG00000039133, ENSDARG00000039077, ENSDARG00000076564, ENSDARG00000036279, ENSDARG00000073713	1788	32	13480	2.12039	1	0.854005	61.0264
SMART	SM00136:LamNT	6	0.223297	0.0565776	ENSDARG00000056043, ENSDARG00000033733, ENSDARG00000058543, ENSDARG00000039133, ENSDARG00000036279, ENSDARG00000073713	1048	15	7141	2.72557	1	0.629541	54.7726
SMART	SM00180:EGF_Lam	9	0.334946	0.085839	ENSDARG00000056043, ENSDARG00000069185, ENSDARG00000033733, ENSDARG00000058543, ENSDARG00000039133, ENSDARG00000039077, ENSDARG00000076564, ENSDARG00000036279, ENSDARG00000073713	1048	32	7141	1.91642	1	0.678093	70.5571
SP_PIR_KEYWORDS	laminin egf-like domain	5	0.186081	0.106565	ENSDARG00000056043, ENSDARG00000033733, ENSDARG00000058543, ENSDARG00000039133, ENSDARG00000036279	1123	14	8377	2.6641	1	0.491399	77.2717
GOTERM_CC_FAT	GO:0044420~extracellular matrix part	6	0.223297	0.141308	ENSDARG00000056043, ENSDARG00000058543, ENSDARG00000039133, ENSDARG00000028236, ENSDARG00000020007, ENSDARG00000036279	583	21	4330	2.12203	1	0.798558	87.0092
KEGG_PATHWAY	dre04512:ECM-receptor interaction	12	0.446595	0.296342	ENSDARG00000056043, ENSDARG00000059906, ENSDARG00000006353, ENSDARG00000058543, ENSDARG00000039133, ENSDARG00000060711, ENSDARG00000020007, ENSDARG00000079388, ENSDARG00000028507, ENSDARG00000076564, ENSDARG00000036279, ENSDARG00000020771	538	67	3954	1.31632	1	0.954629	98.3495
Annotation Cluster 39	Enrichment Score: 1.3321259112586687
Category	Term	Count	%	PValue	Genes	List Total	Pop Hits	Pop Total	Fold Enrichment	Bonferroni	Benjamini	FDR
GOTERM_BP_FAT	GO:0045792~negative regulation of cell size	5	0.186081	0.0166451	ENSDARG00000035559, ENSDARG00000017953, ENSDARG00000034268, ENSDARG00000044356, ENSDARG00000021398	1050	8	7504	4.46667	1	0.31462	24.5698
GOTERM_BP_FAT	GO:0030308~negative regulation of cell growth	5	0.186081	0.0166451	ENSDARG00000035559, ENSDARG00000017953, ENSDARG00000034268, ENSDARG00000044356, ENSDARG00000021398	1050	8	7504	4.46667	1	0.31462	24.5698
INTERPRO	IPR015551:Cellular tumour antigen p53	3	0.111649	0.0480436	ENSDARG00000035559, ENSDARG00000017953, ENSDARG00000044356	1788	3	13480	7.53915	1	0.839923	57.358
INTERPRO	IPR011615:p53, DNA-binding	3	0.111649	0.0480436	ENSDARG00000035559, ENSDARG00000017953, ENSDARG00000044356	1788	3	13480	7.53915	1	0.839923	57.358
INTERPRO	IPR002117:p53 tumour antigen	3	0.111649	0.0480436	ENSDARG00000035559, ENSDARG00000017953, ENSDARG00000044356	1788	3	13480	7.53915	1	0.839923	57.358
INTERPRO	IPR010991:p53, tetramerisation	3	0.111649	0.0480436	ENSDARG00000035559, ENSDARG00000017953, ENSDARG00000044356	1788	3	13480	7.53915	1	0.839923	57.358
GOTERM_BP_FAT	GO:0002347~response to tumor cell	3	0.111649	0.0531273	ENSDARG00000035559, ENSDARG00000017953, ENSDARG00000044356	1050	3	7504	7.14667	1	0.570938	60.0296
GOTERM_BP_FAT	GO:0045926~negative regulation of growth	5	0.186081	0.0556075	ENSDARG00000035559, ENSDARG00000017953, ENSDARG00000034268, ENSDARG00000044356, ENSDARG00000021398	1050	11	7504	3.24848	1	0.571241	61.7524
INTERPRO	IPR012346:p53 and RUNT-type transcription factor, DNA-binding	3	0.111649	0.235127	ENSDARG00000035559, ENSDARG00000017953, ENSDARG00000044356	1788	7	13480	3.23106	1	0.994306	99.0344
Annotation Cluster 40	Enrichment Score: 1.3199419600516629
Category	Term	Count	%	PValue	Genes	List Total	Pop Hits	Pop Total	Fold Enrichment	Bonferroni	Benjamini	FDR
GOTERM_BP_FAT	GO:0008038~neuron recognition	6	0.223297	0.025769	ENSDARG00000026294, ENSDARG00000018693, ENSDARG00000001220, ENSDARG00000019328, ENSDARG00000078366, ENSDARG00000071865, ENSDARG00000014891	1050	13	7504	3.29846	1	0.403568	35.503
GOTERM_BP_FAT	GO:0008037~cell recognition	6	0.223297	0.0355831	ENSDARG00000026294, ENSDARG00000018693, ENSDARG00000001220, ENSDARG00000019328, ENSDARG00000078366, ENSDARG00000071865, ENSDARG00000014891	1050	14	7504	3.06286	1	0.469154	45.5905
GOTERM_BP_FAT	GO:0007413~axonal fasciculation	4	0.148865	0.119628	ENSDARG00000026294, ENSDARG00000018693, ENSDARG00000078366, ENSDARG00000071865, ENSDARG00000014891	1050	9	7504	3.1763	1	0.763945	88.2378
Annotation Cluster 41	Enrichment Score: 1.2771424129288584
Category	Term	Count	%	PValue	Genes	List Total	Pop Hits	Pop Total	Fold Enrichment	Bonferroni	Benjamini	FDR
INTERPRO	IPR001523:Paired box protein, N-terminal	5	0.186081	0.0470264	ENSDARG00000070818, ENSDARG00000015879, ENSDARG00000045936, ENSDARG00000010192, ENSDARG00000006766	1788	11	13480	3.42689	1	0.843943	56.5623
SP_PIR_KEYWORDS	paired box	5	0.186081	0.048556	ENSDARG00000070818, ENSDARG00000015879, ENSDARG00000045936, ENSDARG00000010192, ENSDARG00000006766	1123	11	8377	3.39067	0.999999	0.342935	48.0268
SMART	SM00351:PAX	5	0.186081	0.0645637	ENSDARG00000070818, ENSDARG00000015879, ENSDARG00000045936, ENSDARG00000010192, ENSDARG00000006766	1048	11	7141	3.09724	1	0.644597	59.7187
Annotation Cluster 42	Enrichment Score: 1.264196530841889
Category	Term	Count	%	PValue	Genes	List Total	Pop Hits	Pop Total	Fold Enrichment	Bonferroni	Benjamini	FDR
GOTERM_BP_FAT	GO:0001755~neural crest cell migration	10	0.372162	0.00490661	ENSDARG00000031894, ENSDARG00000026294, ENSDARG00000068458, ENSDARG00000052150, ENSDARG00000005762, ENSDARG00000044422, ENSDARG00000077818, ENSDARG00000010192, ENSDARG00000071865, ENSDARG00000021895	1050	25	7504	2.85867	0.999691	0.141423	7.93044
GOTERM_BP_FAT	GO:0060485~mesenchyme development	13	0.483811	0.0150001	ENSDARG00000031894, ENSDARG00000026294, ENSDARG00000002952, ENSDARG00000068458, ENSDARG00000052150, ENSDARG00000005762, ENSDARG00000044422, ENSDARG00000062338, ENSDARG00000077818, ENSDARG00000010192, ENSDARG00000056995, ENSDARG00000071865, ENSDARG00000021895	1050	44	7504	2.11152	1	0.302242	22.422
GOTERM_BP_FAT	GO:0048762~mesenchymal cell differentiation	13	0.483811	0.0150001	ENSDARG00000031894, ENSDARG00000026294, ENSDARG00000002952, ENSDARG00000068458, ENSDARG00000052150, ENSDARG00000005762, ENSDARG00000044422, ENSDARG00000062338, ENSDARG00000077818, ENSDARG00000010192, ENSDARG00000056995, ENSDARG00000071865, ENSDARG00000021895	1050	44	7504	2.11152	1	0.302242	22.422
GOTERM_BP_FAT	GO:0014033~neural crest cell differentiation	11	0.409378	0.0269085	ENSDARG00000031894, ENSDARG00000026294, ENSDARG00000002952, ENSDARG00000068458, ENSDARG00000052150, ENSDARG00000005762, ENSDARG00000044422, ENSDARG00000077818, ENSDARG00000010192, ENSDARG00000071865, ENSDARG00000021895	1050	37	7504	2.12468	1	0.409775	36.7586
GOTERM_BP_FAT	GO:0014031~mesenchymal cell development	12	0.446595	0.0307932	ENSDARG00000031894, ENSDARG00000026294, ENSDARG00000068458, ENSDARG00000052150, ENSDARG00000005762, ENSDARG00000044422, ENSDARG00000062338, ENSDARG00000077818, ENSDARG00000010192, ENSDARG00000056995, ENSDARG00000071865, ENSDARG00000021895	1050	43	7504	1.99442	1	0.438644	40.8685
GOTERM_BP_FAT	GO:0014032~neural crest cell development	10	0.372162	0.0395765	ENSDARG00000031894, ENSDARG00000026294, ENSDARG00000068458, ENSDARG00000052150, ENSDARG00000005762, ENSDARG00000044422, ENSDARG00000077818, ENSDARG00000010192, ENSDARG00000071865, ENSDARG00000021895	1050	34	7504	2.10196	1	0.495395	49.2538
GOTERM_BP_FAT	GO:0042063~gliogenesis	5	0.186081	0.404242	ENSDARG00000038867, ENSDARG00000026294, ENSDARG00000068458, ENSDARG00000005762, ENSDARG00000021895	1050	23	7504	1.55362	1	0.977982	99.9833
GOTERM_BP_FAT	GO:0048709~oligodendrocyte differentiation	3	0.111649	0.468157	ENSDARG00000068458, ENSDARG00000005762, ENSDARG00000021895	1050	11	7504	1.94909	1	0.987899	99.9975
GOTERM_BP_FAT	GO:0010001~glial cell differentiation	4	0.148865	0.611568	ENSDARG00000026294, ENSDARG00000068458, ENSDARG00000005762, ENSDARG00000021895	1050	22	7504	1.29939	1	0.996409	100
Annotation Cluster 43	Enrichment Score: 1.2148259045709284
Category	Term	Count	%	PValue	Genes	List Total	Pop Hits	Pop Total	Fold Enrichment	Bonferroni	Benjamini	FDR
UP_SEQ_FEATURE	domain:EGF-like 2	6	0.223297	0.0246986	ENSDARG00000020219, ENSDARG00000004232, ENSDARG00000013168, ENSDARG00000030289, ENSDARG00000034264, ENSDARG00000005479	435	11	2592	3.25016	1	0.989	32.9075
GOTERM_BP_FAT	GO:0007219~Notch signaling pathway	10	0.372162	0.0273166	ENSDARG00000020219, ENSDARG00000003398, ENSDARG00000018958, ENSDARG00000005612, ENSDARG00000004232, ENSDARG00000013168, ENSDARG00000052139, ENSDARG00000030289, ENSDARG00000032963, ENSDARG00000056732	1050	32	7504	2.23333	1	0.410885	37.2026
UP_SEQ_FEATURE	domain:EGF-like 7; calcium-binding	5	0.186081	0.0309184	ENSDARG00000020219, ENSDARG00000004232, ENSDARG00000013168, ENSDARG00000037362, ENSDARG00000030289	435	8	2592	3.72414	1	0.985703	39.4195
UP_SEQ_FEATURE	domain:EGF-like 5	5	0.186081	0.0309184	ENSDARG00000020219, ENSDARG00000004232, ENSDARG00000037362, ENSDARG00000034264, ENSDARG00000005479	435	8	2592	3.72414	1	0.985703	39.4195
UP_SEQ_FEATURE	domain:EGF-like 6	5	0.186081	0.0309184	ENSDARG00000020219, ENSDARG00000004232, ENSDARG00000037362, ENSDARG00000034264, ENSDARG00000005479	435	8	2592	3.72414	1	0.985703	39.4195
UP_SEQ_FEATURE	domain:EGF-like 3	6	0.223297	0.0366524	ENSDARG00000020219, ENSDARG00000004232, ENSDARG00000013168, ENSDARG00000030289, ENSDARG00000034264, ENSDARG00000005479	435	12	2592	2.97931	1	0.98877	44.8934
UP_SEQ_FEATURE	domain:DSL	4	0.148865	0.0628143	ENSDARG00000020219, ENSDARG00000004232, ENSDARG00000013168, ENSDARG00000030289	435	6	2592	3.97241	1	0.997119	64.4873
UP_SEQ_FEATURE	domain:EGF-like 8	4	0.148865	0.0628143	ENSDARG00000020219, ENSDARG00000004232, ENSDARG00000034264, ENSDARG00000005479	435	6	2592	3.97241	1	0.997119	64.4873
INTERPRO	IPR001774:Delta/Serrate/lag-2 (DSL) protein	4	0.148865	0.0778708	ENSDARG00000020219, ENSDARG00000004232, ENSDARG00000013168, ENSDARG00000030289	1788	8	13480	3.76957	1	0.914259	75.4243
INTERPRO	IPR011651:Notch ligand, N-terminal	4	0.148865	0.0778708	ENSDARG00000020219, ENSDARG00000004232, ENSDARG00000013168, ENSDARG00000030289	1788	8	13480	3.76957	1	0.914259	75.4243
UP_SEQ_FEATURE	domain:EGF-like 4	5	0.186081	0.0964491	ENSDARG00000013168, ENSDARG00000037362, ENSDARG00000030289, ENSDARG00000034264, ENSDARG00000005479	435	11	2592	2.70846	1	0.99895	80.1813
INTERPRO	IPR001438:EGF-like, type 2	6	0.223297	0.0964647	ENSDARG00000020219, ENSDARG00000062245, ENSDARG00000004232, ENSDARG00000013168, ENSDARG00000052139, ENSDARG00000030289	1788	19	13480	2.38078	1	0.941045	82.7273
SMART	SM00051:DSL	4	0.148865	0.099501	ENSDARG00000020219, ENSDARG00000004232, ENSDARG00000013168, ENSDARG00000030289	1048	8	7141	3.40697	1	0.708401	76.0179
SP_PIR_KEYWORDS	notch signaling pathway	6	0.223297	0.0997692	ENSDARG00000020219, ENSDARG00000018958, ENSDARG00000005612, ENSDARG00000004232, ENSDARG00000013168, ENSDARG00000030289	1123	19	8377	2.35563	1	0.483126	74.8905
UP_SEQ_FEATURE	domain:EGF-like 1	6	0.223297	0.114489	ENSDARG00000020219, ENSDARG00000004232, ENSDARG00000013168, ENSDARG00000030289, ENSDARG00000034264, ENSDARG00000005479	435	16	2592	2.23448	1	0.999564	85.6353
UP_SEQ_FEATURE	domain:EGF-like 8; calcium-binding	3	0.111649	0.197611	ENSDARG00000013168, ENSDARG00000037362, ENSDARG00000030289	435	5	2592	3.57517	1	0.999895	97.0206
Annotation Cluster 44	Enrichment Score: 1.2111920494402024
Category	Term	Count	%	PValue	Genes	List Total	Pop Hits	Pop Total	Fold Enrichment	Bonferroni	Benjamini	FDR
GOTERM_BP_FAT	GO:0022402~cell cycle process	25	0.930406	0.00104711	ENSDARG00000036190, ENSDARG00000020693, ENSDARG00000035750, ENSDARG00000029406, ENSDARG00000068210, ENSDARG00000015822, ENSDARG00000074451, ENSDARG00000052649, ENSDARG00000005382, ENSDARG00000045880, ENSDARG00000004256, ENSDARG00000056862, ENSDARG00000070109, ENSDARG00000010792, ENSDARG00000012078, ENSDARG00000027397, ENSDARG00000020258, ENSDARG00000038243, ENSDARG00000039020, ENSDARG00000028533,…	1050	90	7504	1.98519	0.821166	0.0493663	1.74449
SP_PIR_KEYWORDS	cell cycle	20	0.744325	0.0137922	ENSDARG00000063194, ENSDARG00000023920, ENSDARG00000035750, ENSDARG00000038243, ENSDARG00000029406, ENSDARG00000051748, ENSDARG00000035559, ENSDARG00000042642, ENSDARG00000068210, ENSDARG00000039020, ENSDARG00000011133, ENSDARG00000052649, ENSDARG00000016490, ENSDARG00000006915, ENSDARG00000020345, ENSDARG00000004948, ENSDARG00000056862, ENSDARG00000043137, ENSDARG00000044356, ENSDARG00000062017	1123	84	8377	1.77607	0.976478	0.144648	16.6902
GOTERM_BP_FAT	GO:0007049~cell cycle	34	1.26535	0.019508	ENSDARG00000020693, ENSDARG00000036190, ENSDARG00000019649, ENSDARG00000035750, ENSDARG00000029406, ENSDARG00000051748, ENSDARG00000035559, ENSDARG00000052673, ENSDARG00000068210, ENSDARG00000015822, ENSDARG00000074451, ENSDARG00000052649, ENSDARG00000005382, ENSDARG00000045880, ENSDARG00000004948, ENSDARG00000004256, ENSDARG00000056862, ENSDARG00000070109, ENSDARG00000010792, ENSDARG00000012078,…	1050	165	7504	1.47265	1	0.336168	28.1752
GOTERM_BP_FAT	GO:0022403~cell cycle phase	18	0.669892	0.0242506	ENSDARG00000036190, ENSDARG00000035750, ENSDARG00000020258, ENSDARG00000038243, ENSDARG00000029406, ENSDARG00000068210, ENSDARG00000039020, ENSDARG00000074451, ENSDARG00000052649, ENSDARG00000005382, ENSDARG00000020345, ENSDARG00000041699, ENSDARG00000056862, ENSDARG00000043137, ENSDARG00000070109, ENSDARG00000010792, ENSDARG00000012078, ENSDARG00000062017	1050	74	7504	1.73838	1	0.388529	33.7934
GOTERM_BP_FAT	GO:0000278~mitotic cell cycle	16	0.59546	0.0318233	ENSDARG00000036190, ENSDARG00000035750, ENSDARG00000027397, ENSDARG00000020258, ENSDARG00000038243, ENSDARG00000068210, ENSDARG00000039020, ENSDARG00000052649, ENSDARG00000020345, ENSDARG00000056862, ENSDARG00000004256, ENSDARG00000043137, ENSDARG00000070109, ENSDARG00000010792, ENSDARG00000062017, ENSDARG00000012078	1050	65	7504	1.75918	1	0.442286	41.9154
SP_PIR_KEYWORDS	cell division	18	0.669892	0.0338668	ENSDARG00000035750, ENSDARG00000038243, ENSDARG00000051748, ENSDARG00000068210, ENSDARG00000039020, ENSDARG00000011133, ENSDARG00000052649, ENSDARG00000016490, ENSDARG00000042319, ENSDARG00000006915, ENSDARG00000041226, ENSDARG00000020345, ENSDARG00000074759, ENSDARG00000021483, ENSDARG00000056862, ENSDARG00000043137, ENSDARG00000043720, ENSDARG00000062017	1123	80	8377	1.67838	0.999909	0.29145	36.4282
GOTERM_BP_FAT	GO:0000279~M phase	16	0.59546	0.0702593	ENSDARG00000036190, ENSDARG00000020258, ENSDARG00000038243, ENSDARG00000029406, ENSDARG00000068210, ENSDARG00000039020, ENSDARG00000074451, ENSDARG00000052649, ENSDARG00000005382, ENSDARG00000020345, ENSDARG00000041699, ENSDARG00000056862, ENSDARG00000043137, ENSDARG00000070109, ENSDARG00000010792, ENSDARG00000062017	1050	72	7504	1.58815	1	0.631175	70.5875
SP_PIR_KEYWORDS	mitosis	9	0.334946	0.0871072	ENSDARG00000006915, ENSDARG00000038243, ENSDARG00000020345, ENSDARG00000043137, ENSDARG00000068210, ENSDARG00000056862, ENSDARG00000039020, ENSDARG00000062017, ENSDARG00000052649	1123	35	8377	1.91815	1	0.467913	69.8288
GOTERM_BP_FAT	GO:0000087~M phase of mitotic cell cycle	12	0.446595	0.137334	ENSDARG00000036190, ENSDARG00000020258, ENSDARG00000038243, ENSDARG00000020345, ENSDARG00000043137, ENSDARG00000068210, ENSDARG00000056862, ENSDARG00000070109, ENSDARG00000010792, ENSDARG00000039020, ENSDARG00000062017, ENSDARG00000052649	1050	55	7504	1.55927	1	0.793216	91.6389
GOTERM_BP_FAT	GO:0051301~cell division	17	0.632676	0.14974	ENSDARG00000035750, ENSDARG00000038243, ENSDARG00000051748, ENSDARG00000004877, ENSDARG00000068210, ENSDARG00000039020, ENSDARG00000011133, ENSDARG00000052649, ENSDARG00000042319, ENSDARG00000041226, ENSDARG00000020345, ENSDARG00000074759, ENSDARG00000021483, ENSDARG00000056862, ENSDARG00000043137, ENSDARG00000043720, ENSDARG00000062017	1050	87	7504	1.39648	1	0.814891	93.4448
GOTERM_BP_FAT	GO:0048285~organelle fission	12	0.446595	0.179061	ENSDARG00000036190, ENSDARG00000020258, ENSDARG00000038243, ENSDARG00000020345, ENSDARG00000043137, ENSDARG00000068210, ENSDARG00000056862, ENSDARG00000070109, ENSDARG00000039020, ENSDARG00000062017, ENSDARG00000052649, ENSDARG00000021398	1050	58	7504	1.47862	1	0.8598	96.3645
GOTERM_CC_FAT	GO:0005813~centrosome	7	0.260514	0.185696	ENSDARG00000003446, ENSDARG00000070570, ENSDARG00000020345, ENSDARG00000068210, ENSDARG00000056862, ENSDARG00000025383, ENSDARG00000062017	583	29	4330	1.79275	1	0.85022	93.6198
GOTERM_BP_FAT	GO:0007067~mitosis	11	0.409378	0.198485	ENSDARG00000036190, ENSDARG00000020258, ENSDARG00000038243, ENSDARG00000020345, ENSDARG00000043137, ENSDARG00000068210, ENSDARG00000056862, ENSDARG00000070109, ENSDARG00000039020, ENSDARG00000062017, ENSDARG00000052649	1050	53	7504	1.48327	1	0.880665	97.5685
GOTERM_BP_FAT	GO:0000280~nuclear division	11	0.409378	0.215252	ENSDARG00000036190, ENSDARG00000020258, ENSDARG00000038243, ENSDARG00000020345, ENSDARG00000043137, ENSDARG00000068210, ENSDARG00000056862, ENSDARG00000070109, ENSDARG00000039020, ENSDARG00000062017, ENSDARG00000052649	1050	54	7504	1.4558	1	0.891919	98.2953
GOTERM_CC_FAT	GO:0005819~spindle	4	0.148865	0.516048	ENSDARG00000020345, ENSDARG00000068210, ENSDARG00000056862, ENSDARG00000039020	583	20	4330	1.48542	1	0.973453	99.994
Annotation Cluster 45	Enrichment Score: 1.1785678936845607
Category	Term	Count	%	PValue	Genes	List Total	Pop Hits	Pop Total	Fold Enrichment	Bonferroni	Benjamini	FDR
SP_PIR_KEYWORDS	Apoptosis	10	0.372162	0.043704	ENSDARG00000001241, ENSDARG00000056856, ENSDARG00000061405, ENSDARG00000021239, ENSDARG00000028715, ENSDARG00000035559, ENSDARG00000007614, ENSDARG00000011312, ENSDARG00000037618, ENSDARG00000044356	1123	36	8377	2.07208	0.999994	0.331146	44.4319
GOTERM_BP_FAT	GO:0012501~programmed cell death	16	0.59546	0.0634488	ENSDARG00000031098, ENSDARG00000021239, ENSDARG00000035559, ENSDARG00000028715, ENSDARG00000020895, ENSDARG00000011312, ENSDARG00000035005, ENSDARG00000001241, ENSDARG00000056856, ENSDARG00000061405, ENSDARG00000000861, ENSDARG00000018130, ENSDARG00000017316, ENSDARG00000037618, ENSDARG00000044356, ENSDARG00000021398	1050	71	7504	1.61052	1	0.604835	66.7511
GOTERM_BP_FAT	GO:0006915~apoptosis	16	0.59546	0.0634488	ENSDARG00000031098, ENSDARG00000021239, ENSDARG00000035559, ENSDARG00000028715, ENSDARG00000020895, ENSDARG00000011312, ENSDARG00000035005, ENSDARG00000001241, ENSDARG00000056856, ENSDARG00000061405, ENSDARG00000000861, ENSDARG00000018130, ENSDARG00000017316, ENSDARG00000037618, ENSDARG00000044356, ENSDARG00000021398	1050	71	7504	1.61052	1	0.604835	66.7511
GOTERM_BP_FAT	GO:0016265~death	16	0.59546	0.0852897	ENSDARG00000031098, ENSDARG00000021239, ENSDARG00000035559, ENSDARG00000028715, ENSDARG00000020895, ENSDARG00000011312, ENSDARG00000035005, ENSDARG00000001241, ENSDARG00000056856, ENSDARG00000061405, ENSDARG00000000861, ENSDARG00000018130, ENSDARG00000017316, ENSDARG00000037618, ENSDARG00000044356, ENSDARG00000021398	1050	74	7504	1.54523	1	0.678715	77.6319
GOTERM_BP_FAT	GO:0008219~cell death	16	0.59546	0.0852897	ENSDARG00000031098, ENSDARG00000021239, ENSDARG00000035559, ENSDARG00000028715, ENSDARG00000020895, ENSDARG00000011312, ENSDARG00000035005, ENSDARG00000001241, ENSDARG00000056856, ENSDARG00000061405, ENSDARG00000000861, ENSDARG00000018130, ENSDARG00000017316, ENSDARG00000037618, ENSDARG00000044356, ENSDARG00000021398	1050	74	7504	1.54523	1	0.678715	77.6319
Annotation Cluster 46	Enrichment Score: 1.167666444654168
Category	Term	Count	%	PValue	Genes	List Total	Pop Hits	Pop Total	Fold Enrichment	Bonferroni	Benjamini	FDR
INTERPRO	IPR006212:Furin-like repeat	7	0.260514	0.0181172	ENSDARG00000054619, ENSDARG00000071524, ENSDARG00000026294, ENSDARG00000011948, ENSDARG00000039957, ENSDARG00000062909, ENSDARG00000027423	1788	17	13480	3.10436	1	0.602798	27.1309
SMART	SM00261:FU	7	0.260514	0.0286247	ENSDARG00000054619, ENSDARG00000071524, ENSDARG00000026294, ENSDARG00000011948, ENSDARG00000039957, ENSDARG00000062909, ENSDARG00000027423	1048	17	7141	2.80574	0.99995	0.461499	32.677
INTERPRO	IPR016246:Insulin receptor	3	0.111649	0.0480436	ENSDARG00000071524, ENSDARG00000011948, ENSDARG00000027423	1788	3	13480	7.53915	1	0.839923	57.358
PIR_SUPERFAMILY	PIRSF000620:Insulin_receptor	3	0.111649	0.0503064	ENSDARG00000071524, ENSDARG00000011948, ENSDARG00000027423	568	3	4173	7.34683	1	0.99956	53.334
INTERPRO	IPR000494:EGF receptor, L domain	4	0.148865	0.0778708	ENSDARG00000071524, ENSDARG00000026294, ENSDARG00000011948, ENSDARG00000027423	1788	8	13480	3.76957	1	0.914259	75.4243
INTERPRO	IPR006211:Furin-like cysteine rich region	4	0.148865	0.0778708	ENSDARG00000071524, ENSDARG00000026294, ENSDARG00000011948, ENSDARG00000027423	1788	8	13480	3.76957	1	0.914259	75.4243
INTERPRO	IPR002011:Receptor tyrosine kinase, class II, conserved site	3	0.111649	0.235127	ENSDARG00000071524, ENSDARG00000011948, ENSDARG00000027423	1788	7	13480	3.23106	1	0.994306	99.0344
GOTERM_BP_FAT	GO:0046777~protein amino acid autophosphorylation	3	0.111649	0.254992	ENSDARG00000071524, ENSDARG00000011948, ENSDARG00000027423	1050	7	7504	3.06286	1	0.922611	99.2879
Annotation Cluster 47	Enrichment Score: 1.16492738900083
Category	Term	Count	%	PValue	Genes	List Total	Pop Hits	Pop Total	Fold Enrichment	Bonferroni	Benjamini	FDR
GOTERM_BP_FAT	GO:0006396~RNA processing	42	1.56308	0.00714856	ENSDARG00000003287, ENSDARG00000071823, ENSDARG00000015638, ENSDARG00000038290, ENSDARG00000068755, ENSDARG00000032261, ENSDARG00000032876, ENSDARG00000018049, ENSDARG00000016999, ENSDARG00000016484, ENSDARG00000054606, ENSDARG00000012141, ENSDARG00000044925, ENSDARG00000002215, ENSDARG00000011245, ENSDARG00000039213, ENSDARG00000011079, ENSDARG00000038635, ENSDARG00000053439, ENSDARG00000063627,…	1050	201	7504	1.49333	0.999992	0.175711	11.3536
GOTERM_BP_FAT	GO:0016071~mRNA metabolic process	21	0.781541	0.0410553	ENSDARG00000055385, ENSDARG00000012505, ENSDARG00000015638, ENSDARG00000038290, ENSDARG00000018049, ENSDARG00000032261, ENSDARG00000011740, ENSDARG00000042642, ENSDARG00000017843, ENSDARG00000001241, ENSDARG00000059303, ENSDARG00000008032, ENSDARG00000016302, ENSDARG00000011245, ENSDARG00000039213, ENSDARG00000038635, ENSDARG00000053439, ENSDARG00000014500, ENSDARG00000029911, ENSDARG00000005315,…	1050	96	7504	1.56333	1	0.49781	50.5505
GOTERM_BP_FAT	GO:0006397~mRNA processing	19	0.707108	0.0538188	ENSDARG00000055385, ENSDARG00000012505, ENSDARG00000015638, ENSDARG00000038290, ENSDARG00000018049, ENSDARG00000032261, ENSDARG00000011740, ENSDARG00000017843, ENSDARG00000042642, ENSDARG00000001241, ENSDARG00000059303, ENSDARG00000008032, ENSDARG00000011245, ENSDARG00000039213, ENSDARG00000038635, ENSDARG00000053439, ENSDARG00000014500, ENSDARG00000029911, ENSDARG00000005315	1050	87	7504	1.56077	1	0.568979	60.5172
GOTERM_BP_FAT	GO:0008380~RNA splicing	12	0.446595	0.124706	ENSDARG00000001241, ENSDARG00000008032, ENSDARG00000039213, ENSDARG00000011245, ENSDARG00000015638, ENSDARG00000038290, ENSDARG00000038635, ENSDARG00000053439, ENSDARG00000014500, ENSDARG00000042642, ENSDARG00000017843, ENSDARG00000029911	1050	54	7504	1.58815	1	0.767516	89.3271
SP_PIR_KEYWORDS	mrna processing	11	0.409378	0.226453	ENSDARG00000001241, ENSDARG00000055385, ENSDARG00000039213, ENSDARG00000011245, ENSDARG00000038290, ENSDARG00000038635, ENSDARG00000053439, ENSDARG00000042642, ENSDARG00000017843, ENSDARG00000029911, ENSDARG00000005315	1123	57	8377	1.43955	1	0.679065	96.5817
SP_PIR_KEYWORDS	mrna splicing	9	0.334946	0.229641	ENSDARG00000001241, ENSDARG00000039213, ENSDARG00000011245, ENSDARG00000038290, ENSDARG00000038635, ENSDARG00000053439, ENSDARG00000042642, ENSDARG00000017843, ENSDARG00000029911	1123	44	8377	1.5258	1	0.678953	96.7624
Annotation Cluster 48	Enrichment Score: 1.156430076684327
Category	Term	Count	%	PValue	Genes	List Total	Pop Hits	Pop Total	Fold Enrichment	Bonferroni	Benjamini	FDR
INTERPRO	IPR013817:Pre-ATP-grasp fold	5	0.186081	0.0138275	ENSDARG00000041895, ENSDARG00000028982, ENSDARG00000078971, ENSDARG00000000972, ENSDARG00000051939	1788	8	13480	4.71197	1	0.540299	21.419
INTERPRO	IPR005481:Carbamoyl phosphate synthase, large subunit, N-terminal	4	0.148865	0.0188886	ENSDARG00000041895, ENSDARG00000028982, ENSDARG00000000972, ENSDARG00000051939	1788	5	13480	6.03132	1	0.609607	28.1156
INTERPRO	IPR011761:ATP-grasp fold	5	0.186081	0.0223083	ENSDARG00000041895, ENSDARG00000013056, ENSDARG00000028982, ENSDARG00000000972, ENSDARG00000051939	1788	9	13480	4.18842	1	0.662955	32.3319
INTERPRO	IPR005479:Carbamoyl phosphate synthetase, large subunit, ATP-binding	4	0.148865	0.0778708	ENSDARG00000041895, ENSDARG00000028982, ENSDARG00000000972, ENSDARG00000051939	1788	8	13480	3.76957	1	0.914259	75.4243
INTERPRO	IPR011764:Biotin carboxylation region	3	0.111649	0.0877057	ENSDARG00000028982, ENSDARG00000000972, ENSDARG00000051939	1788	4	13480	5.65436	1	0.927992	79.5877
GOTERM_MF_FAT	GO:0009374~biotin binding	3	0.111649	0.0924572	ENSDARG00000028982, ENSDARG00000000972, ENSDARG00000051939	1150	4	8417	5.48935	1	0.852811	76.9175
GOTERM_MF_FAT	GO:0033293~monocarboxylic acid binding	5	0.186081	0.287476	ENSDARG00000028982, ENSDARG00000027070, ENSDARG00000027088, ENSDARG00000000972, ENSDARG00000051939	1150	20	8417	1.82978	1	0.9894	99.4037
INTERPRO	IPR013816:ATP-grasp fold, subdomain 2	3	0.111649	0.529912	ENSDARG00000041895, ENSDARG00000028982, ENSDARG00000051939	1788	13	13480	1.7398	1	0.999942	99.9998
Annotation Cluster 49	Enrichment Score: 1.1498078548294233
Category	Term	Count	%	PValue	Genes	List Total	Pop Hits	Pop Total	Fold Enrichment	Bonferroni	Benjamini	FDR
INTERPRO	IPR001827:Homeobox protein, antennapedia type, conserved site	9	0.334946	0.0161117	ENSDARG00000070343, ENSDARG00000046045, ENSDARG00000036231, ENSDARG00000059280, ENSDARG00000059276, ENSDARG00000070339, ENSDARG00000013533, ENSDARG00000070338, ENSDARG00000029263	1788	26	13480	2.60971	1	0.586611	24.511
UP_SEQ_FEATURE	short sequence motif:Antp-type hexapeptide	8	0.29773	0.0755586	ENSDARG00000070343, ENSDARG00000046045, ENSDARG00000036231, ENSDARG00000059280, ENSDARG00000070339, ENSDARG00000013533, ENSDARG00000070338, ENSDARG00000029263	435	23	2592	2.07256	1	0.997693	71.4576
UP_SEQ_FEATURE	DNA-binding region:Homeobox	20	0.744325	0.291844	ENSDARG00000057936, ENSDARG00000036231, ENSDARG00000036254, ENSDARG00000017174, ENSDARG00000070348, ENSDARG00000013533, ENSDARG00000070339, ENSDARG00000045936, ENSDARG00000070337, ENSDARG00000070338, ENSDARG00000029263, ENSDARG00000043643, ENSDARG00000003971, ENSDARG00000009461, ENSDARG00000070343, ENSDARG00000046045, ENSDARG00000044774, ENSDARG00000059280, ENSDARG00000011579, ENSDARG00000056023	435	99	2592	1.20376	1	0.999983	99.5942
Annotation Cluster 50	Enrichment Score: 1.1317752315114844
Category	Term	Count	%	PValue	Genes	List Total	Pop Hits	Pop Total	Fold Enrichment	Bonferroni	Benjamini	FDR
GOTERM_BP_FAT	GO:0044093~positive regulation of molecular function	12	0.446595	0.0307932	ENSDARG00000052668, ENSDARG00000005612, ENSDARG00000018716, ENSDARG00000069282, ENSDARG00000035559, ENSDARG00000010770, ENSDARG00000029989, ENSDARG00000000861, ENSDARG00000060626, ENSDARG00000053569, ENSDARG00000079397, ENSDARG00000021398	1050	43	7504	1.99442	1	0.438644	40.8685
GOTERM_BP_FAT	GO:0043085~positive regulation of catalytic activity	10	0.372162	0.0551069	ENSDARG00000052668, ENSDARG00000005612, ENSDARG00000018716, ENSDARG00000069282, ENSDARG00000035559, ENSDARG00000029989, ENSDARG00000000861, ENSDARG00000060626, ENSDARG00000079397, ENSDARG00000021398	1050	36	7504	1.98519	1	0.571148	61.4104
GOTERM_BP_FAT	GO:0051345~positive regulation of hydrolase activity	5	0.186081	0.237145	ENSDARG00000069282, ENSDARG00000035559, ENSDARG00000029989, ENSDARG00000000861, ENSDARG00000021398	1050	18	7504	1.98519	1	0.910817	98.9402
Annotation Cluster 51	Enrichment Score: 1.0976974031511255
Category	Term	Count	%	PValue	Genes	List Total	Pop Hits	Pop Total	Fold Enrichment	Bonferroni	Benjamini	FDR
GOTERM_BP_FAT	GO:0001763~morphogenesis of a branching structure	6	0.223297	0.0355831	ENSDARG00000033733, ENSDARG00000019328, ENSDARG00000033327, ENSDARG00000007172, ENSDARG00000053835, ENSDARG00000012025	1050	14	7504	3.06286	1	0.469154	45.5905
GOTERM_BP_FAT	GO:0001569~patterning of blood vessels	4	0.148865	0.119628	ENSDARG00000033733, ENSDARG00000033327, ENSDARG00000053835, ENSDARG00000012025	1050	9	7504	3.1763	1	0.763945	88.2378
GOTERM_BP_FAT	GO:0048754~branching morphogenesis of a tube	4	0.148865	0.119628	ENSDARG00000033733, ENSDARG00000033327, ENSDARG00000053835, ENSDARG00000012025	1050	9	7504	3.1763	1	0.763945	88.2378
Annotation Cluster 52	Enrichment Score: 1.0350586661781007
Category	Term	Count	%	PValue	Genes	List Total	Pop Hits	Pop Total	Fold Enrichment	Bonferroni	Benjamini	FDR
GOTERM_BP_FAT	GO:0007178~transmembrane receptor protein serine/threonine kinase signaling pathway	12	0.446595	0.00116904	ENSDARG00000011941, ENSDARG00000034541, ENSDARG00000037238, ENSDARG00000045097, ENSDARG00000044422, ENSDARG00000027199, ENSDARG00000019995, ENSDARG00000032619, ENSDARG00000020057, ENSDARG00000036096, ENSDARG00000016858, ENSDARG00000019728	1050	29	7504	2.95724	0.853666	0.0519851	1.94577
INTERPRO	IPR003619:MAD homology 1, Dwarfin-type	5	0.186081	0.0633471	ENSDARG00000062420, ENSDARG00000037238, ENSDARG00000027199, ENSDARG00000036096, ENSDARG00000016858	1788	12	13480	3.14131	1	0.87792	67.7897
SMART	SM00523:DWA	5	0.186081	0.0859882	ENSDARG00000062420, ENSDARG00000037238, ENSDARG00000027199, ENSDARG00000036096, ENSDARG00000016858	1048	12	7141	2.83914	1	0.665459	70.6225
GOTERM_BP_FAT	GO:0007179~transforming growth factor beta receptor signaling pathway	5	0.186081	0.0961207	ENSDARG00000034541, ENSDARG00000037238, ENSDARG00000027199, ENSDARG00000036096, ENSDARG00000016858	1050	13	7504	2.74872	1	0.707687	81.6883
INTERPRO	IPR013019:MAD homology, MH1	4	0.148865	0.13664	ENSDARG00000037238, ENSDARG00000027199, ENSDARG00000036096, ENSDARG00000016858	1788	10	13480	3.01566	1	0.969845	92.1403
INTERPRO	IPR001132:SMAD domain, Dwarfin-type	4	0.148865	0.205879	ENSDARG00000037238, ENSDARG00000027199, ENSDARG00000036096, ENSDARG00000016858	1788	12	13480	2.51305	1	0.9905	98.151
INTERPRO	IPR013790:Dwarfin	4	0.148865	0.205879	ENSDARG00000037238, ENSDARG00000027199, ENSDARG00000036096, ENSDARG00000016858	1788	12	13480	2.51305	1	0.9905	98.151
SMART	SM00524:DWB	4	0.148865	0.252513	ENSDARG00000037238, ENSDARG00000027199, ENSDARG00000036096, ENSDARG00000016858	1048	12	7141	2.27131	1	0.857151	98.1033
INTERPRO	IPR017855:SMAD domain-like	4	0.148865	0.540223	ENSDARG00000037238, ENSDARG00000027199, ENSDARG00000036096, ENSDARG00000016858	1788	21	13480	1.43603	1	0.999951	99.9999
Annotation Cluster 53	Enrichment Score: 1.0242815311567428
Category	Term	Count	%	PValue	Genes	List Total	Pop Hits	Pop Total	Fold Enrichment	Bonferroni	Benjamini	FDR
INTERPRO	IPR015943:WD40/YVTN repeat-like	39	1.45143	0.0541229	ENSDARG00000004173, ENSDARG00000021239, ENSDARG00000003287, ENSDARG00000040920, ENSDARG00000007172, ENSDARG00000045911, ENSDARG00000054610, ENSDARG00000036571, ENSDARG00000021082, ENSDARG00000060438, ENSDARG00000061993, ENSDARG00000060312, ENSDARG00000044479, ENSDARG00000019547, ENSDARG00000077265, ENSDARG00000011079, ENSDARG00000055373, ENSDARG00000041113, ENSDARG00000038788, ENSDARG00000063627,…	1788	221	13480	1.33044	1	0.850956	61.8344
INTERPRO	IPR019775:WD40 repeat, conserved site	27	1.00484	0.0746376	ENSDARG00000008767, ENSDARG00000007217, ENSDARG00000023920, ENSDARG00000004173, ENSDARG00000010995, ENSDARG00000021239, ENSDARG00000003287, ENSDARG00000008966, ENSDARG00000037109, ENSDARG00000054610, ENSDARG00000044056, ENSDARG00000015998, ENSDARG00000021082, ENSDARG00000060438, ENSDARG00000069006, ENSDARG00000014499, ENSDARG00000041226, ENSDARG00000044479, ENSDARG00000019547, ENSDARG00000077265,…	1788	147	13480	1.38474	1	0.911033	73.8892
INTERPRO	IPR017986:WD40 repeat, region	31	1.1537	0.0774012	ENSDARG00000004173, ENSDARG00000021239, ENSDARG00000003287, ENSDARG00000054610, ENSDARG00000045911, ENSDARG00000060477, ENSDARG00000021082, ENSDARG00000060438, ENSDARG00000060312, ENSDARG00000019547, ENSDARG00000077265, ENSDARG00000011079, ENSDARG00000041113, ENSDARG00000038788, ENSDARG00000063627, ENSDARG00000017445, ENSDARG00000075883, ENSDARG00000007217, ENSDARG00000008767, ENSDARG00000023920,…	1788	174	13480	1.34318	1	0.915952	75.2068
INTERPRO	IPR001680:WD40 repeat	34	1.26535	0.0864012	ENSDARG00000004173, ENSDARG00000021239, ENSDARG00000003287, ENSDARG00000036338, ENSDARG00000054610, ENSDARG00000045911, ENSDARG00000021082, ENSDARG00000060438, ENSDARG00000061993, ENSDARG00000060312, ENSDARG00000019547, ENSDARG00000077265, ENSDARG00000011079, ENSDARG00000041113, ENSDARG00000038788, ENSDARG00000063627, ENSDARG00000017445, ENSDARG00000075883, ENSDARG00000007217, ENSDARG00000008767,…	1788	196	13480	1.30781	1	0.927597	79.0765
SP_PIR_KEYWORDS	wd repeat	32	1.19092	0.0918038	ENSDARG00000004173, ENSDARG00000021239, ENSDARG00000003287, ENSDARG00000054610, ENSDARG00000045911, ENSDARG00000021082, ENSDARG00000060438, ENSDARG00000060312, ENSDARG00000044479, ENSDARG00000019547, ENSDARG00000077265, ENSDARG00000011079, ENSDARG00000041113, ENSDARG00000038788, ENSDARG00000063627, ENSDARG00000017445, ENSDARG00000075883, ENSDARG00000007217, ENSDARG00000008767, ENSDARG00000023920,…	1123	182	8377	1.31156	1	0.477949	71.8071
INTERPRO	IPR019782:WD40 repeat 2	29	1.07927	0.0995825	ENSDARG00000004173, ENSDARG00000021239, ENSDARG00000003287, ENSDARG00000054610, ENSDARG00000045911, ENSDARG00000021082, ENSDARG00000060477, ENSDARG00000060438, ENSDARG00000060312, ENSDARG00000077265, ENSDARG00000011079, ENSDARG00000041113, ENSDARG00000038788, ENSDARG00000063627, ENSDARG00000017445, ENSDARG00000075883, ENSDARG00000007217, ENSDARG00000008767, ENSDARG00000023920, ENSDARG00000008383,…	1788	165	13480	1.32506	1	0.944392	83.7306
INTERPRO	IPR019781:WD40 repeat, subgroup	30	1.11649	0.118899	ENSDARG00000004173, ENSDARG00000021239, ENSDARG00000003287, ENSDARG00000054610, ENSDARG00000021082, ENSDARG00000060438, ENSDARG00000061993, ENSDARG00000060312, ENSDARG00000019547, ENSDARG00000077265, ENSDARG00000011079, ENSDARG00000041113, ENSDARG00000038788, ENSDARG00000063627, ENSDARG00000017445, ENSDARG00000075883, ENSDARG00000007217, ENSDARG00000008767, ENSDARG00000023920, ENSDARG00000008383,…	1788	175	13480	1.29243	1	0.959083	88.8228
SMART	SM00320:WD40	34	1.26535	0.217731	ENSDARG00000004173, ENSDARG00000021239, ENSDARG00000003287, ENSDARG00000036338, ENSDARG00000054610, ENSDARG00000045911, ENSDARG00000021082, ENSDARG00000060438, ENSDARG00000061993, ENSDARG00000060312, ENSDARG00000019547, ENSDARG00000077265, ENSDARG00000011079, ENSDARG00000041113, ENSDARG00000038788, ENSDARG00000063627, ENSDARG00000017445, ENSDARG00000075883, ENSDARG00000007217, ENSDARG00000008767,…	1048	196	7141	1.18201	1	0.838026	96.4754
Annotation Cluster 54	Enrichment Score: 1.002871662914828
Category	Term	Count	%	PValue	Genes	List Total	Pop Hits	Pop Total	Fold Enrichment	Bonferroni	Benjamini	FDR
SP_PIR_KEYWORDS	glycoprotein	62	2.30741	0.00514441	ENSDARG00000039966, ENSDARG00000011027, ENSDARG00000004232, ENSDARG00000058819, ENSDARG00000020449, ENSDARG00000054930, ENSDARG00000079727, ENSDARG00000003789, ENSDARG00000012025, ENSDARG00000036279, ENSDARG00000061354, ENSDARG00000036865, ENSDARG00000058115, ENSDARG00000005754, ENSDARG00000040815, ENSDARG00000058861, ENSDARG00000020080, ENSDARG00000028236, ENSDARG00000036670, ENSDARG00000071865,…	1123	331	8377	1.39724	0.751565	0.0786509	6.55658
SP_PIR_KEYWORDS	signal	53	1.97246	0.00802633	ENSDARG00000011027, ENSDARG00000004232, ENSDARG00000058819, ENSDARG00000079727, ENSDARG00000052697, ENSDARG00000036279, ENSDARG00000009001, ENSDARG00000061354, ENSDARG00000058115, ENSDARG00000005754, ENSDARG00000052556, ENSDARG00000040815, ENSDARG00000058861, ENSDARG00000020080, ENSDARG00000028236, ENSDARG00000071865, ENSDARG00000038843, ENSDARG00000018693, ENSDARG00000019328, ENSDARG00000043658,…	1123	280	8377	1.41197	0.886489	0.0941689	10.0537
SP_PIR_KEYWORDS	disulfide bond	29	1.07927	0.096835	ENSDARG00000011027, ENSDARG00000004232, ENSDARG00000058819, ENSDARG00000039133, ENSDARG00000055585, ENSDARG00000030289, ENSDARG00000036279, ENSDARG00000020219, ENSDARG00000061140, ENSDARG00000058115, ENSDARG00000005754, ENSDARG00000019426, ENSDARG00000078841, ENSDARG00000071865, ENSDARG00000034264, ENSDARG00000006604, ENSDARG00000019328, ENSDARG00000043658, ENSDARG00000039957, ENSDARG00000004497,…	1123	163	8377	1.32715	1	0.48866	73.7929
UP_SEQ_FEATURE	topological domain:Extracellular	40	1.48865	0.122817	ENSDARG00000011027, ENSDARG00000004232, ENSDARG00000051921, ENSDARG00000030289, ENSDARG00000014969, ENSDARG00000020219, ENSDARG00000018743, ENSDARG00000054423, ENSDARG00000036865, ENSDARG00000061140, ENSDARG00000058115, ENSDARG00000005754, ENSDARG00000036704, ENSDARG00000020080, ENSDARG00000058861, ENSDARG00000071491, ENSDARG00000036670, ENSDARG00000071865, ENSDARG00000078841, ENSDARG00000006604,…	435	195	2592	1.22228	1	0.999621	87.6458
UP_SEQ_FEATURE	glycosylation site:N-linked (GlcNAc...)	62	2.30741	0.166681	ENSDARG00000039966, ENSDARG00000011027, ENSDARG00000004232, ENSDARG00000058819, ENSDARG00000020449, ENSDARG00000054930, ENSDARG00000079727, ENSDARG00000003789, ENSDARG00000012025, ENSDARG00000036279, ENSDARG00000061354, ENSDARG00000036865, ENSDARG00000058115, ENSDARG00000005754, ENSDARG00000040815, ENSDARG00000058861, ENSDARG00000020080, ENSDARG00000028236, ENSDARG00000036670, ENSDARG00000071865,…	435	325	2592	1.13672	1	0.999731	94.5515
UP_SEQ_FEATURE	signal peptide	53	1.97246	0.206892	ENSDARG00000011027, ENSDARG00000004232, ENSDARG00000058819, ENSDARG00000079727, ENSDARG00000052697, ENSDARG00000036279, ENSDARG00000009001, ENSDARG00000061354, ENSDARG00000058115, ENSDARG00000005754, ENSDARG00000052556, ENSDARG00000040815, ENSDARG00000058861, ENSDARG00000020080, ENSDARG00000028236, ENSDARG00000071865, ENSDARG00000038843, ENSDARG00000018693, ENSDARG00000019328, ENSDARG00000043658,…	435	279	2592	1.13192	1	0.999908	97.5254
UP_SEQ_FEATURE	transmembrane region	105	3.9077	0.254628	ENSDARG00000038731, ENSDARG00000004232, ENSDARG00000004925, ENSDARG00000020449, ENSDARG00000054930, ENSDARG00000010658, ENSDARG00000056233, ENSDARG00000023055, ENSDARG00000069461, ENSDARG00000021120, ENSDARG00000054423, ENSDARG00000058115, ENSDARG00000005754, ENSDARG00000020080, ENSDARG00000063690, ENSDARG00000036670, ENSDARG00000009653, ENSDARG00000034375, ENSDARG00000043658, ENSDARG00000039931,…	435	587	2592	1.06585	1	0.999983	99.0811
UP_SEQ_FEATURE	topological domain:Cytoplasmic	51	1.89803	0.345328	ENSDARG00000011027, ENSDARG00000004232, ENSDARG00000010658, ENSDARG00000012025, ENSDARG00000021120, ENSDARG00000036865, ENSDARG00000054423, ENSDARG00000061140, ENSDARG00000058115, ENSDARG00000005754, ENSDARG00000058861, ENSDARG00000020080, ENSDARG00000036670, ENSDARG00000071865, ENSDARG00000034375, ENSDARG00000038843, ENSDARG00000018693, ENSDARG00000031632, ENSDARG00000019328, ENSDARG00000043658,…	435	282	2592	1.07762	1	0.999992	99.8841
UP_SEQ_FEATURE	disulfide bond	26	0.967622	0.632769	ENSDARG00000011027, ENSDARG00000004232, ENSDARG00000039133, ENSDARG00000030289, ENSDARG00000036279, ENSDARG00000020219, ENSDARG00000061140, ENSDARG00000058115, ENSDARG00000005754, ENSDARG00000019426, ENSDARG00000071865, ENSDARG00000078841, ENSDARG00000034264, ENSDARG00000006604, ENSDARG00000019328, ENSDARG00000043658, ENSDARG00000039957, ENSDARG00000013168, ENSDARG00000055163, ENSDARG00000040528,…	435	156	2592	0.993103	1	1	100
